# Supplementary material for: Ploidy evolution in a wild yeast is linked to an interaction between cell type and metabolism
Source: PLoS Biol. 2023 Nov 9;21(11):e3001909. doi: 10.1371/journal.pbio.3001909 (PMC10635434; doi:10.1371/journal.pbio.3001909)
Supplement: S1 Table — (XLSX) [file pbio.3001909.s010.xlsx]

## Sheet: Sheet1
Table S1. Strains and plasmids used in this study
Strain ID	Species	Base ploidy	Genotype	Derived from	Reference
yHRVM108	Saccharomyces eubayanus	2	Wild-type diploid	--	[1]
yHEB657	Saccharomyces eubayanus	--	Mixed-population sample from ALE population 1	yHRVM108	[2]
yHEB658	Saccharomyces eubayanus	--	Mixed-population sample from ALE population 2	yHRVM108	[2]
yHEB783	Saccharomyces eubayanus	--	Mixed-population sample from ALE population 1	yHRVM108	[2]
yHEB784	Saccharomyces eubayanus	--	Mixed-population sample from ALE population 2	yHRVM108	[2]
yHEB924	Saccharomyces eubayanus	--	Mixed-population sample from ALE population 1	yHRVM108	[2]
yHEB925	Saccharomyces eubayanus	--	Mixed-population sample from ALE population 2	yHRVM108	[2]
yHEB1081	Saccharomyces eubayanus	--	Mixed-population sample from ALE population 1	yHRVM108	[2]
yHEB1082	Saccharomyces eubayanus	--	Mixed-population sample from ALE population 2	yHRVM108	[2]
yHEB1233	Saccharomyces eubayanus	--	Mixed-population sample from ALE population 1	yHRVM108	[2]
yHEB1234	Saccharomyces eubayanus	--	Mixed-population sample from ALE population 2	yHRVM108	[2]
yHEB1408	Saccharomyces eubayanus	--	Mixed-population sample from ALE population 1	yHRVM108	[2]
yHEB1409	Saccharomyces eubayanus	--	Mixed-population sample from ALE population 2	yHRVM108	[2]
yHEB1578	Saccharomyces eubayanus	--	Mixed-population sample from ALE population 1	yHRVM108	[2]
yHEB1579	Saccharomyces eubayanus	--	Mixed-population sample from ALE population 2	yHRVM108	[2]
yHEB1585	Saccharomyces eubayanus	1	Evolved isolate 1	yHRVM108	[2]
yHEB1588	Saccharomyces eubayanus	1	Evolved isolate 2	yHRVM108	[2]
yHJC193	Saccharomyces eubayanus	2	MATα/MATa ho-Δ/ho-Δ	yHRVM108	This study
yHJC194	Saccharomyces eubayanus	2	MATα/MATa ho-Δ/ho-Δ	yHRVM108	This study
yHJC264	Saccharomyces eubayanus	1	MATα ho-Δ	yHJC193	This study
yHJC265	Saccharomyces eubayanus	1	MATα ho-Δ	yHJC193	This study
yHJC266	Saccharomyces eubayanus	1	MATa ho-Δ	yHJC193	This study
yHJC267	Saccharomyces eubayanus	1	MATa ho-Δ	yHJC193	This study
yHJC268	Saccharomyces eubayanus	1	MATα ho-Δ	yHJC194	This study
yHJC269	Saccharomyces eubayanus	1	MATα ho-Δ	yHJC194	This study
yHJC270	Saccharomyces eubayanus	1	MATa ho-Δ	yHJC194	This study
yHJC271	Saccharomyces eubayanus	1	MATa ho-Δ	yHJC194	This study
yHJC298	Saccharomyces eubayanus	2	MATα/MATa dcr1Δ::AGT1-kanMX/dcr1	yHRVM108	This study
yHJC299	Saccharomyces eubayanus	1	MATα ho-Δ dcr1Δ::AGT1-kanMX	yHJC193	This study
yHJC300	Saccharomyces eubayanus	1	MATα ho-Δ dcr1Δ::AGT1-kanMX	yHJC193	This study
yHJC301	Saccharomyces eubayanus	1	MATa ho-Δ dcr1Δ::AGT1-kanMX	yHJC193	This study
yHJC302	Saccharomyces eubayanus	1	MATa ho-Δ dcr1Δ::AGT1-kanMX	yHJC193	This study
yHJC310	Saccharomyces eubayanus	1	MATa hoΔ::PScTEF1-yeGFP-TScADH1-kanMX	yHJC266	This study
yHJC324	Saccharomyces eubayanus	1	MATa hoΔ::PScTEF1-yeGFP-TScADH1-kanMX ste12Δ::natMX	yHJC310	This study
yHJC355	Saccharomyces eubayanus	2	MATα/mataΔ::kanMX ho-Δ/ho-Δ	yHJC193	This study
yHJC356	Saccharomyces eubayanus	2	MATα/mataΔ::kanMX ho-Δ/ho-Δ	yHJC193	This study
yHJC357	Saccharomyces eubayanus	2	MATα/mataΔ::kanMX ho-Δ/ho-Δ	yHJC194	This study
yHJC358	Saccharomyces eubayanus	2	MATα/mataΔ::kanMX ho-Δ/ho-Δ	yHJC194	This study
yHJC359	Saccharomyces eubayanus	2	matαΔ::kanMX/MATa ho-Δ/ho-Δ	yHJC193	This study
yHJC364	Saccharomyces eubayanus	1	MATα1Δ::kanMX ho-Δ	yHJC264	This study
yHJC365	Saccharomyces eubayanus	1	MATα1Δ::kanMX ho-Δ	yHJC264	This study
yHJC366	Saccharomyces eubayanus	1	MATα1Δ::kanMX ho-Δ	yHJC264	This study
yHJC367	Saccharomyces eubayanus	1	MATα1Δ::kanMX ho-Δ	yHJC264	This study
yHJC368	Saccharomyces eubayanus	1	MATα1Δ::kanMX ho-Δ	yHJC264	This study
yHJC369	Saccharomyces eubayanus	1	MATα1Δ::kanMX ho-Δ	yHJC264	This study
yHJC370	Saccharomyces eubayanus	1	MATα1Δ::kanMX ho-Δ	yHJC264	This study
yHJC371	Saccharomyces eubayanus	1	MATα1Δ::kanMX ho-Δ	yHJC264	This study
yHJC372	Saccharomyces eubayanus	1	MATα1Δ::kanMX ho-Δ	yHJC264	This study
yHJC373	Saccharomyces eubayanus	1	MATα1Δ::kanMX ho-Δ	yHJC264	This study
yHJC419	Saccharomyces eubayanus	2	MATα1Δ::hphMX/MATaΔ::kanMX ho-Δ/ho-Δ	yHJC355	This study
yHJC420	Saccharomyces eubayanus	2	MATα1Δ::hphMX/MATaΔ::kanMX ho-Δ/ho-Δ	yHJC355	This study
yHJC421	Saccharomyces eubayanus	2	MATα1Δ::hphMX/MATaΔ::kanMX ho-Δ/ho-Δ	yHJC355	This study
yHJC422	Saccharomyces eubayanus	2	MATα1Δ::hphMX/MATaΔ::kanMX ho-Δ/ho-Δ	yHJC355	This study
yHJC438	Saccharomyces eubayanus	1	MATα ho-Δ	yHJC193	This study
yHJC439	Saccharomyces eubayanus	1	MATα ho-Δ	yHJC193	This study
yHJC440	Saccharomyces eubayanus	1	MATα ho-Δ	yHJC193	This study
yHJC441	Saccharomyces eubayanus	1	MATα ho-Δ	yHJC193	This study
yHJC442	Saccharomyces eubayanus	1	MATα ho-Δ	yHJC193	This study
yHJC443	Saccharomyces eubayanus	1	MATα ho-Δ	yHJC193	This study
yHJC444	Saccharomyces eubayanus	1	MATα ho-Δ	yHJC193	This study
yHJC445	Saccharomyces eubayanus	1	MATα ho-Δ	yHJC193	This study
yHJC446	Saccharomyces eubayanus	1	MATα ho-Δ	yHJC193	This study
yHJC447	Saccharomyces eubayanus	1	MATα ho-Δ	yHJC193	This study
yHJC448	Saccharomyces eubayanus	1	MATα ho-Δ	yHJC193	This study
yHJC449	Saccharomyces eubayanus	1	MATα ho-Δ	yHJC193	This study
yHJC450	Saccharomyces eubayanus	1	MATα ho-Δ	yHJC193	This study
yHJC451	Saccharomyces eubayanus	1	MATα ho-Δ	yHJC193	This study
yHJC452	Saccharomyces eubayanus	1	MATα ho-Δ	yHJC193	This study
yHJC453	Saccharomyces eubayanus	1	MATα ho-Δ	yHJC193	This study
yHJC454	Saccharomyces eubayanus	1	MATα ho-Δ	yHJC193	This study
yHJC455	Saccharomyces eubayanus	1	MATα ho-Δ	yHJC193	This study
yHJC456	Saccharomyces eubayanus	1	MATα ho-Δ	yHJC193	This study
yHJC457	Saccharomyces eubayanus	1	MATα ho-Δ	yHJC193	This study
yHJC458	Saccharomyces eubayanus	1	MATα ho-Δ	yHJC193	This study
yHJC459	Saccharomyces eubayanus	1	MATa ho-Δ	yHJC193	This study
yHJC460	Saccharomyces eubayanus	1	MATa ho-Δ	yHJC193	This study
yHJC461	Saccharomyces eubayanus	1	MATa ho-Δ	yHJC193	This study
yHJC462	Saccharomyces eubayanus	1	MATa ho-Δ	yHJC193	This study
yHJC463	Saccharomyces eubayanus	1	MATa ho-Δ	yHJC193	This study
yHJC464	Saccharomyces eubayanus	1	MATa ho-Δ	yHJC193	This study
yHJC465	Saccharomyces eubayanus	1	MATa ho-Δ	yHJC193	This study
yHJC466	Saccharomyces eubayanus	1	MATa ho-Δ	yHJC193	This study
yHJC467	Saccharomyces eubayanus	1	MATa ho-Δ	yHJC193	This study
yHJC468	Saccharomyces eubayanus	1	MATa ho-Δ	yHJC193	This study
yHJC469	Saccharomyces eubayanus	1	MATa ho-Δ	yHJC193	This study
yHJC470	Saccharomyces eubayanus	1	MATa ho-Δ	yHJC193	This study
yHJC471	Saccharomyces eubayanus	1	MATa ho-Δ	yHJC193	This study
yHJC472	Saccharomyces eubayanus	1	MATa ho-Δ	yHJC193	This study
yHJC473	Saccharomyces eubayanus	1	MATa ho-Δ	yHJC193	This study
yHJC474	Saccharomyces eubayanus	1	MATa ho-Δ	yHJC193	This study
yHJC475	Saccharomyces eubayanus	1	MATa ho-Δ	yHJC193	This study
yHJC476	Saccharomyces eubayanus	1	MATa ho-Δ	yHJC193	This study
yHJC477	Saccharomyces eubayanus	1	MATa ho-Δ	yHJC193	This study
yHJC478	Saccharomyces eubayanus	1	MATa ho-Δ	yHJC193	This study
yHJC479	Saccharomyces eubayanus	1	MATa ho-Δ	yHJC193	This study
yHJC480	Saccharomyces eubayanus	1	MATa ho-Δ	yHJC193	This study
yHJC488	Saccharomyces eubayanus	1	MATα ho-Δ dcr1Δ::MATa-kanMX	yHJC264	This study
yHJC489	Saccharomyces eubayanus	1	MATα ho-Δ dcr1Δ::MATa-kanMX	yHJC264	This study
yHJC490	Saccharomyces eubayanus	1	MATα ho-Δ dcr1Δ::MATa-kanMX	yHJC264	This study
yHJC491	Saccharomyces eubayanus	1	MATα ho-Δ dcr1Δ::MATa-kanMX	yHJC264	This study
yHJC492	Saccharomyces eubayanus	1	MATα ho-Δ dcr1Δ::MATa-kanMX	yHJC264	This study
yHJC497	Saccharomyces eubayanus	1	MATa ho-Δ dcr1Δ::MATα-kanMX	yHJC266	This study
yHJC498	Saccharomyces eubayanus	1	MATa ho-Δ dcr1Δ::MATα-kanMX	yHJC266	This study
yHJC499	Saccharomyces eubayanus	1	MATa ho-Δ dcr1Δ::MATα-kanMX	yHJC266	This study
yHJC519	Saccharomyces eubayanus	1	MATa ho-Δ dcr1Δ::PAGT1-yeGFP-kanMX	yHJC266	This study
yHJC520	Saccharomyces eubayanus	1	MATa ho-Δ dcr1Δ::PAGT1-yeGFP-kanMX	yHJC266	This study
yHJC521	Saccharomyces eubayanus	1	MATa ho-Δ dcr1Δ::PAGT1-yeGFP-kanMX	yHJC266	This study
yHJC522	Saccharomyces eubayanus	1	MATa ho-Δ dcr1Δ::Pagt1-tcs-yeGFP-kanMX	yHJC266	This study
yHJC523	Saccharomyces eubayanus	1	MATa ho-Δ dcr1Δ::Pagt1-tcs-yeGFP-kanMX	yHJC266	This study
yHJC524	Saccharomyces eubayanus	1	MATa ho-Δ dcr1Δ::Pagt1-tcs-yeGFP-kanMX	yHJC266	This study
yHJC525	Saccharomyces eubayanus	1	MATa ho-Δ dcr1Δ::Pagt1-tcs-yeGFP-kanMX	yHJC266	This study
yHJC363	Saccharomyces cerevisiae	1	MATa bar1Δ::kanMX	BY4741	[3]
yHKJF5	Saccharomyces cerevisiae	1	MATa pck1Δ::kanMX	BY4741	[3]
yHKJF7	Saccharomyces cerevisiae	1	S288C	yHDO554	[4]
yHKJF33	Saccharomyces cerevisiae	2	MATα/MATa	yHKJF5 x yHKJF7	This study
Plasmid ID	Vector	Reference
pHJC12	pXIPHOS-panARS	[5]
pHJC18	pXIPHOS-panARS + seHO sgRNA	This study
[1] Peris, David, et al. "Complex ancestries of lager-brewing hybrids were shaped by standing variation in the wild yeast Saccharomyces eubayanus." PLoS Genetics 12.7 (2016): e1006155.
[2] Baker, EmilyClare P., and Chris Todd Hittinger. "Evolution of a novel chimeric maltotriose transporter in Saccharomyces eubayanus from parent proteins unable to perform this function." PLoS Genetics 15.4 (2019): e1007786.
[3] Giaever, Guri, et al. "Functional profiling of the Saccharomyces cerevisiae genome." Nature 418.6896 (2002): 387-391.
[4] Goffeau, André, et al. "Life with 6000 genes." Science 274.5287 (1996): 546-567.
[5] Kuang, Meihua Christina, et al. "Repeated cis-regulatory tuning of a metabolic bottleneck gene during evolution." Molecular Biology and Evolution 35.8 (2018): 1968-1981.
