# Supplementary material for: Ploidy evolution in a wild yeast is linked to an interaction between cell type and metabolism
Source: PLoS Biol. 2023 Nov 9;21(11):e3001909. doi: 10.1371/journal.pbio.3001909 (PMC10635434; doi:10.1371/journal.pbio.3001909)
Supplement: S2 Table — (XLSX) [file pbio.3001909.s011.xlsx]

## Sheet: Sheet1
Table S2. Oligonucleotides used in this study
Oligo ID	Sequence	Purpose
oHJC51	cgggtggcgaatgggactttTGTGACGCTTATAACGCGGGgttttagagctagaaatagc	sgRNA targeting HO
oHJC52	CAAGGCCATGTCTTCTCGTT	Screen across HO
oHJC53	GTTTCTGGCCGAGCTACAAG	Screen across HO
oHJC54	CAAAACCCCTACAAAAACTGC	Repair template for HO deletion
oHJC55	CCACTAGCCTTTAAGCATGCGGGTACGGGTTTGTTGAAGT	Repair template for HO deletion
oHJC56	ACTTCAACAAACCCGTACCCGCATGCTTAAAGGCTAGTGG	Repair template for HO deletion
oHJC57	CTTGATGGTTTCTTCTCTCC	Repair template for HO deletion
oHJC111	TCATCTAGCCATAACACCTGGCACTTCACCATAATTACAATGCTCCGCTCCATGCGGAAG	Genomic insertion of AGT1
oHJC113	GCAGGAGTTATTCGATTTGGG	Screen across DCR1
oHJC114	ATAACCAGGGTATCTGCCTCC	Screen across DCR1
oHJC115	GAGAAAAACCTTATTTCCCC	Sequence verification of AGT1
oHJC116	TCTTCGATTTTTCATTGCCC	Sequence verification of AGT1
oHJC117	GGCTTCGAACACAGTAAGGG	Sequence verification of AGT1
oHJC118	TCCCTTTCTTCTTACCAGCG	Sequence verification of AGT1
oHJC119	TCAAGCATGAGTCAGCAGGC	Sequence verification of AGT1
oHJC120	CGGAGACGAATTTCGATTCC	Sequence verification of AGT1
oHJC121	ATCCGTTCAAATTATAAAAGTCAC	Universal MAT locus primer
oHJC122	ACAGTTCATAAATAAACGTATGAGATC	MATa-specific primer
oHJC123	CGGAATATGGGACTACTTCG	MATα-specific primer
oHJC132	ccggcggggacgaggcaagctaaacagatctGTACGGAGACGAATTTCGATTCCTAGATG	Genomic insertion of AGT1
oHJC133	TTCATTACATCTAGGAATCGAAATTCGTCTCCGTACagatctgtttagcttgcctcgtcc	Genomic insertion of kanMX with AGT1
oHJC137	CTTGAACATGTGTGTTCTTTGTGG	Sequence verification of AGT1
oHJC138	TAACGATTGCCCATGAACTCGACC	Sequence verification of AGT1
oHJC139	TCTGATTGCATTATCGTTGTCTCC	Sequence verification of AGT1
oHJC171	AATACATACAACTTACTTTTTCAAAATTAATTTACATACTATACGAAGTTATTACAATGC	Genomic insertion of GFP
oHJC172	CATCTATATAGACAACAACCACTTCCACTAGCCTTTAAGCTATATTCTCTACTGGATGGC	Genomic insertion of GFP
oHJC173	GAGCTGAAGTCAAGTTTGAAGG	Sequence verification of GFP construct
oHJC174	CAGCTCTGGTCTTGTAGTTACC	Sequence verification of GFP construct
oHJC175	ACTTCTTGCTCATTAGAAAGAAAGC	Sequence verification of GFP construct
oHJC176	TCATAAATCATAAGAAATTCGC	Sequence verification of GFP construct
oHJC177	AGTACGGGTAATTAACGACACC	Sequence verification of GFP construct
oHJC180	ACCACGTTCCCTTCATTAGTCG	Screen across STE12
oHJC181	GGCGGTATTTGTGTTACATACC	Screen across STE12
oHJC190	AGCGTTTTCTCTTTTATCGAATTTGTCTTGTTCACTAAGGCATGGAGGCCCAGAATACCC	STE12 deletion
oHJC191	TTCTATGTCATAAGTTTGAAAGAATTCTTTTCATGTTGCGTCGACAGCAGTATAGCGACC	STE12 deletion
oHJC196	GTATATGCTAACTGATAGATTCGC	Screen across MAT locus
oHJC197	CTTTAATTGTCTGGTTCTTGCC	Screen across MAT locus
oHJC219	GACGACATTCAGTACTCGAAAGATAAACAACCTCCGCCACgacatggaggcccagaatac	MAT locus deletion
oHJC220	CTTCACTAGATTCTCTAGGCCCTTGGTATCTAGATATGGGcagtatagcgaccagcattc	MAT locus deletion
oHJC223	CGAGTATATATAATAACTCAATACACCTCACAATCCTAAGcagtatagcgaccagcattc	MATα1 deletion
oHJC224	CGAGTATATATAATAACTCAATACACCTCACAATCCTAAGTCGACAGCAGTATAGCGACC	MATα1 deletion
oHJC225	GGAAAGGTGTATTTTGTTTACTC	Screen across MAT locus
oHJC226	CTGTAATTTGTGGATTTAAAAGGTC	Screen across MATα1
oHJC262	TTGCTGTAGGACAAATTCTTTCGG	qPCR of AGT1
oHJC263	ACTGGTCATGTAATATCTCAAAGCC	qPCR of AGT1
oHJC264	ACTACTAATGCAACACAGTTAGGC	qPCR of AGT1
oHJC265	CTCTTCGTTGTTAGCTTCGTTCGC	qPCR of AGT1
oHJC266	GAGACTTGCGTGTTTGACTTGGG	qPCR of AGT1
oHJC267	TGAATAAGCGAGAAAGTGAAAGCC	qPCR of AGT1
oHJC268	GAGGTATCTTGACTTTGCGTTACC	qPCR of ACT1
oHJC269	AACTCGTTGTAAAAGGTGTGATGC	qPCR of ACT1
oHJC308	gccgggtgacccggcggggacgaggcaagctaaacagatctGTTGGATTAGGCGAAGGAC	Genomic insertion of MAT locus
oHJC309	CAAACAAGAGAGACACTCTGTCCTTCGCCTAATCCAACagatctgtttagcttgcctcgt	Genomic insertion of kanMX with MAT locus
oHJC311	CTTCTGTTGTTACACTCTCTGG	Sequence verification of MAT locus
oHJC312	GGATATATTAGGATTCTTATCTAGGG	Sequence verification of MAT locus
oHJC313	TACCTTCTTGAACAAGACGACC	Sequence verification of MAT locus
oHJC314	CAAACATCTTAGTAGTGTCTGAGG	Sequence verification of MAT locus
oHJC315	CGAGAACCCATATCTAGATACC	Sequence verification of MAT locus
oHJC316	GATTTGAATGCGAGATAAACTGG	Sequence verification of MAT locus
oHJC317	GCAGTGTAAACCGTATAGGG	Sequence verification of MAT locus
oHJC318	CGACGTTGCTATGAAGAAGG	Sequence verification of MAT locus
oHJC319	CACAGAATCATAACAACAATATCG	Sequence verification of MAT locus
oHJC320	AACGTGAGTCTTTTCCTTACCC	Screen MAT locus insertion
oHJC321	CAGTTTCATTTGATGCTCGATGAG	Screen MAT locus insertion
oHJC322	TCATCTAGCCATAACACCTGGCACTTCACCATAATTACAAGGTTCATATTAAGAAGGAGG	Genomic insertion of MAT locus
oHJC323	TGAATGCTGTCGGTGCTGCTGGTTCGTCTTTCAGTATGGCCgatggcggcgttagtatcg	Genomic insertion of kanMX with MAT locus
oHJC324	AAATGCATCACACCATGACGA	Sequence verification of MAT locus insertion
oHJC325	CATCAATTCTTCCTTGTCTACGTC	Sequence verification of MAT locus insertion
oHJC370	AGTGAATAATTCTTCACCTTTAGACATATTGTGATATTTTCGTAACTCTTTGTGATTATC	Genomic integration of AGT1 promoter
oHJC371	ATAGATAATCACAAAGAGTTACGAAAATATCACAATATGTCTAAAGGTGAAGAATTATTC	Genomic integration of GFP with AGT1 promoter
oHJC372	AATGCTGTCGGTGCTGCTGGTTCGTCTTTCAGTATGGCCGACGCATGATATTACTTTCTG	Genomic integration of GFP with AGT1 promoter
oHJC376	GGATTTAAGTCCATATGTCCTCtccgtcTTCAGTGTTGAACTGAAAAATGTCCTCTAATC	Mutation of TCS in AGT1 promoter
oHJC377	AGGACATTTTTCAGTTCAACACTGAAgacggaGAGGACATATGGACTTAAATCCAAAACG	Mutation of TCS in AGT1 promoter
oHJC465	TAGGTGTCTAGTGACGTCTCTAC	qPCR of ARP2
oHJC466	GGTGTCACCCATATAGTTCCAG	qPCR of ARP2
oHJC467	CCTTATCAGCCATGATACTAGCC	qPCR of ARP2
oHJC468	CAAGCATGTATCCAGGTCTTCC	qPCR of ARP2
oHJC469	GAAGCTCCATATCTGTCCAGTTC	qPCR of ARP2
oHJC470	GTTGGTAGGCCCATCTTAAGAG	qPCR of ARP2
oHRW193	CGCGCGTAATACGACTCACT	Screen sgRNA cloning site in pXIPHOS
oHRW194	AGCGCGCAATTAACCCTCAC	Screen sgRNA cloning site in pXIPHOS
oHECPB124	CCTATGCTTCTGAAGTTTGC	Sequence verification of AGT1
oHECPB125	CCTGCCAAACCAAGACAG	Sequence verification of AGT1
oHECPB161	CTGTCTTGGTTTGGCAGG	Sequence verification of AGT1
