# Supplementary material for: Ploidy evolution in a wild yeast is linked to an interaction between cell type and metabolism
Source: PLoS Biol. 2023 Nov 9;21(11):e3001909. doi: 10.1371/journal.pbio.3001909 (PMC10635434; doi:10.1371/journal.pbio.3001909)
Supplement: S3 Table — (XLSX) [file pbio.3001909.s012.xlsx]

## Sheet: Sheet1
Table S3. Mutations in evolved isolates
Isolate	Chromosome	Position	Ref	Alt	Gene	Heterozygous/homozygous	Coding change
Evol 1	ChrII	698210	T	C	SIR4	Homozygous	M878T
Evol 1	ChrIV	305157	G	T	IRA1	Homozygous	G2156*
Evol 1	ChrXIV	259956	C	G	YDJ1	Homozygous	N38K
Evol 2	ChrVI	260634	C	T	LAM5	Homozygous	S37S
