# Supplementary material for: Ploidy evolution in a wild yeast is linked to an interaction between cell type and metabolism
Source: PLoS Biol. 2023 Nov 9;21(11):e3001909. doi: 10.1371/journal.pbio.3001909 (PMC10635434; doi:10.1371/journal.pbio.3001909)
Supplement: S4 Table — (XLSX) [file pbio.3001909.s013.xlsx]

## Sheet: Sheet1
Table S4. Differential expression analysis results
Comparison:	WT Maltose/Glucose				Evolved 1 Maltose/Glucose				Evolved 2 Maltose/Glucose				Evolved 1/WT Glucose				Evolved 2/WT Glucose				Evolved 1/WT Maltose				Evolved 2/WT Maltose
gene	log2FoldChange	lfcSE	pvalue	padj	log2FoldChange	lfcSE	pvalue	padj	log2FoldChange	lfcSE	pvalue	padj	log2FoldChange	lfcSE	pvalue	padj	log2FoldChange	lfcSE	pvalue	padj	log2FoldChange	lfcSE	pvalue	padj	log2FoldChange	lfcSE	pvalue	padj
YJR153W	-0.698168	0.806614	0.041813	0.070557	-0.259096	0.521189	0.29658	0.407063	-0.232038	0.589009	0.221587	0.362021	0.0785487	0.398885	0.625423	0.766911	-0.0472645	0.371597	0.728615	0.845578	0.254397	0.523525	0.127933	0.249696	0.0104671	0.329469	0.878195	0.951125
YNR069C	0.0854155	0.34763	0.765728	0.821545	-0.0686915	0.310717	0.777466	0.848131	0.0292862	0.32526	0.891999	0.942659	0.31542	0.327055	0.112674	0.233831	0.0416064	0.264914	0.797157	0.887403	0.185292	0.277088	0.282867	0.446976	0.0106763	0.219043	0.914449	0.969528
YNR067C	-1.4724	0.656718	0.000200204	0.000560673	-0.207395	0.415673	0.42551	0.541214	-0.474477	0.524227	0.057863	0.127321	-0.738601	0.496438	0.00490581	0.0179201	-0.343229	0.381341	0.0702531	0.168056	0.00702598	0.325306	0.965775	0.981169	-0.0363867	0.2781	0.703161	0.873805
YNR064C	-0.313102	0.972543	0.197176	0.272858	0.00545395	0.691046	0.97257	0.985725	0	0.655011	1	1	-0.110027	0.571768	0.258365	0.422108	-0.140519	0.621623	0.133811	0.270206	0.0164785	0.520896	0.854382	0.912822	0.000364066	0.384524	0.993388	1
YNR063W	-0.129198	0.355304	0.655953	0.727888	-0.273118	0.339191	0.280679	0.388799	-0.414533	0.380612	0.0814923	0.16713	0.0705423	0.278089	0.683786	0.810884	0.288774	0.30828	0.110616	0.235379	-0.0389194	0.26975	0.813359	0.888593	-0.000790339	0.225635	0.993667	1
YNR062C	0.00939928	0.884535	0.95727	0.97228	-0.00284113	0.774932	0.983455	0.992624	0	0.746017	1	1	0.025636	0.556112	0.709984	0.828256	0	0.520376	1	1	0.0207756	0.558957	0.766827	0.856594	0.000190254	0.411732	0.995537	1
YNR061C	-0.718058	0.122898	2.3743e-09	1.45636e-08	-0.223133	0.122093	0.0579082	0.105704	-0.188664	0.135157	0.136273	0.250044	-0.223819	0.118816	0.031631	0.0863583	-0.270457	0.118848	0.0111473	0.0388998	0.201771	0.117359	0.0570157	0.13419	0.127638	0.118527	0.13123	0.356701
YOL161C	0.247958	0.425543	0.424087	0.514565	-0.0138148	0.375561	0.957039	0.975332	0.163009	0.38793	0.455031	0.610783	0.214882	0.35906	0.259983	0.424126	0.0247397	0.308697	0.875145	0.932311	0.0515028	0.302093	0.756785	0.849387	0.0193486	0.252122	0.845086	0.936077
YNR055C	-0.743439	0.16792	3.97315e-06	1.50216e-05	-0.68422	0.16842	1.30169e-05	5.64336e-05	-0.576992	0.190205	0.000514746	0.00225634	0.0993667	0.147403	0.41659	0.588264	0.139943	0.150213	0.27153	0.447839	0.13447	0.15204	0.29648	0.462313	0.150499	0.160484	0.125517	0.34817
YNR056C	-0.0879086	0.614725	0.733417	0.794296	0.100104	0.621275	0.597551	0.70082	0.0965414	0.57315	0.538407	0.686009	-0.203517	0.56873	0.12927	0.25796	-0.125642	0.467959	0.261886	0.43758	-0.0906028	0.474055	0.47584	0.638252	-0.00668539	0.336844	0.916838	0.970449
YNR057C	-0.28948	0.163623	0.0662495	0.105835	-0.0562311	0.169839	0.7227	0.804855	-0.169119	0.182371	0.295893	0.448581	-0.677192	0.178253	1.70972e-05	0.000116754	-0.252425	0.156176	0.0536698	0.136388	-0.405921	0.169595	0.00361716	0.0140752	-0.106727	0.147988	0.24754	0.511911
YNR058W	0.321725	0.244643	0.151167	0.218173	0.532505	0.250551	0.0132547	0.0299379	0.433698	0.269532	0.0377976	0.0898746	-0.304688	0.248867	0.080022	0.17892	-0.167814	0.21493	0.283836	0.462224	-0.109918	0.202183	0.469377	0.632322	-0.0106979	0.166745	0.907524	0.965602
YNR059W	-0.590243	0.195266	0.00140497	0.00332363	-0.229492	0.191362	0.190019	0.28431	-0.200219	0.209617	0.262533	0.410996	-0.0806763	0.166678	0.543188	0.696823	-0.106393	0.169248	0.439045	0.620098	0.176908	0.175803	0.211069	0.36191	0.088468	0.162214	0.349326	0.615533
YNR060W	-0.729104	0.317943	0.00716724	0.014579	-0.980129	0.325427	0.00012419	0.000455746	-1.5179	0.486191	9.05596e-06	6.02825e-05	1.17402	0.322208	4.83928e-06	3.67586e-05	0.510336	0.310112	0.0105024	0.03714	0.900189	0.374556	0.000431464	0.00228507	-0.0200264	0.212427	0.839893	0.933308
YLR466W	0.0711584	0.498086	0.81571	0.862695	-0.369022	0.63352	0.140896	0.222647	-0.274169	0.566678	0.179535	0.309073	-0.731699	0.750206	0.00540361	0.0194945	-0.339437	0.479203	0.0576189	0.144307	-2.7839	1.64519	9.08587e-05	0.000581768	-0.567989	0.976816	0.00391285	0.0313595
YNR070W	-0.561706	0.174639	0.000781611	0.00194613	-0.0629379	0.166711	0.686489	0.774956	-0.0964213	0.181123	0.549305	0.69541	0.407244	0.181445	0.00512168	0.0185862	0.26372	0.162974	0.0502958	0.129295	0.960486	0.184445	6.86541e-09	1.03167e-07	0.716194	0.209143	3.90367e-05	0.00062924
YNR074C	-0.748956	0.114023	2.20572e-11	1.7649e-10	-0.39773	0.112168	0.000256703	0.000880827	-0.514387	0.129474	2.2385e-05	0.000137458	0.157379	0.106725	0.100698	0.215215	0.11005	0.106132	0.259226	0.435051	0.493558	0.116747	2.79951e-06	2.62217e-05	0.238575	0.133866	0.010968	0.067801
YNR071C	2.52218	0.15774	4.06998e-59	4.90609e-57	1.78858	0.158712	9.82687e-32	4.22403e-30	2.31898	0.175622	9.84386e-43	9.57618e-41	0.00477403	0.137173	0.967282	0.984324	0.348695	0.152175	0.00680682	0.0258166	-0.621675	0.155789	3.67542e-06	3.34102e-05	0.132961	0.136014	0.141061	0.372114
YER184C	-0.620752	0.144646	9.84424e-06	3.48127e-05	-0.436822	0.143621	0.00139047	0.0040816	-0.250527	0.156555	0.0804022	0.165675	0.0277389	0.12818	0.80235	0.887274	0.0795345	0.130983	0.490605	0.664595	0.172345	0.135026	0.145077	0.271682	0.325097	0.183195	0.006162	0.0439181
YER185W	-1.56504	0.149493	1.80042e-28	6.27882e-27	-0.52183	0.138698	8.13405e-05	0.000306825	-1.04526	0.171973	2.45167e-11	3.94044e-10	0.029695	0.123831	0.783376	0.875946	0.109192	0.126884	0.332077	0.514294	1.04626	0.14918	1.1526e-13	3.51162e-12	0.536426	0.191051	0.00022325	0.00297577
YGL255W	-1.03265	0.252791	5.60773e-06	2.07023e-05	0.0497497	0.233541	0.807854	0.869985	-0.137194	0.242536	0.482448	0.636643	-1.09676	0.252598	6.99136e-07	6.30359e-06	-0.0927966	0.202802	0.5399	0.705572	-0.0269571	0.200569	0.858087	0.914842	0.51389	0.316886	0.00496031	0.0374618
YGL254W	-0.355241	0.179336	0.0381835	0.0650669	-0.411697	0.178195	0.0125956	0.0286476	0.005049	0.18971	0.975836	0.992664	0.0854857	0.155958	0.501124	0.662075	-0.0291125	0.156909	0.824171	0.90424	0.0302647	0.158344	0.819057	0.892353	0.171242	0.178339	0.101382	0.305192
YGL253W	-0.494097	0.123323	4.27377e-05	0.000134801	0.508348	0.122685	1.74296e-05	7.3833e-05	0.0249671	0.132448	0.841107	0.907728	-0.0713385	0.113075	0.478572	0.64218	-0.0784455	0.114736	0.450885	0.629627	0.926252	0.127499	1.57436e-14	5.22743e-13	0.350063	0.156258	0.00145803	0.0141839
YGL252C	0.41686	0.139882	0.00219571	0.00498371	0.519699	0.136748	7.03628e-05	0.000268521	0.270589	0.152016	0.0529413	0.11861	0.171515	0.133415	0.131918	0.261152	0.188473	0.133121	0.105967	0.228544	0.284373	0.129541	0.0129815	0.0406223	0.0572735	0.11704	0.486882	0.733746
YGL251C	0.137945	0.280705	0.580238	0.66134	-0.169387	0.266238	0.448659	0.564131	-0.0679526	0.274708	0.742539	0.838058	0.188739	0.247149	0.26295	0.427584	0.0963254	0.227477	0.543196	0.708378	-0.028703	0.221712	0.854895	0.913018	-0.0267429	0.187938	0.780995	0.907886
YGL250W	-0.065977	0.143903	0.637055	0.711188	0.243287	0.146529	0.0801229	0.138838	0.155423	0.159386	0.285635	0.436901	-0.336806	0.151769	0.00752945	0.0262089	-0.157059	0.135602	0.184184	0.339753	-0.0563453	0.131117	0.626611	0.76013	0.0262562	0.119173	0.749996	0.896259
YGL249W	0.746667	0.283188	0.00283969	0.0063212	0.397257	0.267558	0.0768881	0.134071	0.297619	0.282321	0.159939	0.283706	0.132512	0.2421	0.422162	0.592933	0.153174	0.237612	0.345168	0.527988	-0.0671392	0.212529	0.664477	0.788302	-0.0366883	0.182719	0.701376	0.873247
YGL248W	1.11109	0.24345	4.35408e-07	1.94078e-06	0.0777054	0.204537	0.674337	0.764011	0.185288	0.215607	0.308814	0.462804	2.0938	0.282973	1.98422e-18	1.1461e-16	2.52086	0.263284	1.12311e-25	2.96556e-23	0.871183	0.239832	8.632e-06	7.04926e-05	1.34851	0.259711	4.4042e-10	1.96946e-08
YGL247W	-0.326836	0.182974	0.0610993	0.0986017	-0.289152	0.182765	0.0862147	0.147686	-0.0434647	0.196001	0.79895	0.878692	-0.111141	0.161749	0.393317	0.56532	-0.217865	0.169322	0.114234	0.24103	-0.0984021	0.163018	0.465476	0.62867	-0.00154351	0.139071	0.985776	0.999087
YGL246C	-0.672726	0.119393	8.96252e-09	5.03518e-08	-0.610871	0.120703	1.57925e-07	9.40596e-07	-0.467418	0.13755	0.00026027	0.00123883	-0.0199153	0.108582	0.838266	0.908316	-0.0613034	0.110509	0.543632	0.708779	0.0233196	0.113106	0.821004	0.892991	0.0588469	0.108709	0.461457	0.71295
YGL245W	-0.4903	0.0875393	1.51068e-08	8.22858e-08	-0.230664	0.0876347	0.00727579	0.0176176	-0.0907771	0.096971	0.333369	0.487868	-0.450469	0.0904202	8.42159e-08	8.99764e-07	-0.463414	0.0886567	2.66389e-08	3.81686e-07	-0.194322	0.0854269	0.0162829	0.0486333	-0.06233	0.0843191	0.372506	0.641274
YGL244W	0.130928	0.189317	0.466918	0.556189	-0.170675	0.184914	0.316086	0.429162	-0.07057	0.198194	0.681568	0.795474	0.124122	0.167572	0.351663	0.523061	0.0461049	0.16498	0.733211	0.849135	-0.108923	0.166069	0.424601	0.594399	-0.0678688	0.149189	0.453284	0.707022
YGL243W	-0.240535	0.184919	0.172225	0.243744	-0.079337	0.185344	0.641989	0.736872	0.0567612	0.200591	0.743466	0.838763	-0.225572	0.178039	0.105599	0.22264	-0.272891	0.177043	0.0551218	0.139503	-0.103338	0.164726	0.446403	0.611791	-0.0150402	0.14129	0.862942	0.944038
YGL242C	0.07773	0.140343	0.569253	0.651902	0.237279	0.141021	0.0772688	0.134523	0.279336	0.155199	0.0495048	0.112272	-0.254618	0.14011	0.0310112	0.0851694	-0.186306	0.133312	0.11044	0.235172	-0.11175	0.129053	0.328482	0.495399	0.00527806	0.115607	0.948266	0.982594
YGL241W	-0.581765	0.124573	1.81757e-06	7.31913e-06	-0.219445	0.125415	0.0688799	0.122299	-0.110055	0.139168	0.397084	0.553363	-0.253889	0.122799	0.0174632	0.0530013	-0.263822	0.120599	0.014417	0.0478982	0.0552658	0.117111	0.602115	0.740623	0.0943541	0.115824	0.254798	0.519045
YGL240W	-0.256618	0.383426	0.393141	0.484329	-0.203068	0.359165	0.428702	0.544469	0.0730233	0.350506	0.736166	0.83375	0.00823968	0.291453	0.962304	0.981956	-0.0658164	0.284231	0.685046	0.814972	0.016388	0.28545	0.921045	0.954615	0.0763759	0.255377	0.467698	0.718982
YGL238W	-1.00562	0.142803	3.55453e-13	3.3924e-12	-0.846144	0.144556	6.06865e-10	5.07551e-09	-0.612426	0.161957	2.85269e-05	0.000172499	-0.107641	0.128494	0.331673	0.502283	-0.203219	0.13282	0.0807249	0.187574	0.00948751	0.130051	0.934322	0.962783	0.0562665	0.119685	0.498225	0.741653
YGL237C	0.441465	0.177203	0.00920102	0.0183194	0.810874	0.18657	1.98955e-06	9.98378e-06	0.585977	0.205893	0.000881035	0.00363492	-0.42395	0.196847	0.00615642	0.0218549	-0.223236	0.168913	0.105105	0.227127	-0.0774007	0.153682	0.55077	0.702558	-0.032483	0.135193	0.706213	0.873878
YGL236C	0.742344	0.126373	1.85237e-09	1.15021e-08	0.879595	0.127744	6.06081e-13	7.43522e-12	0.566447	0.141612	1.52053e-05	9.69119e-05	-0.0275194	0.117168	0.790458	0.880669	0.162683	0.120516	0.132081	0.267918	0.0973916	0.114712	0.349881	0.518326	0.0276312	0.10654	0.726113	0.883635
YGL234W	-0.841241	0.0993932	8.97268e-18	1.31276e-16	-0.397985	0.0989296	3.801e-05	0.000150671	-0.585064	0.11226	4.20866e-08	4.38665e-07	-0.119356	0.093955	0.167359	0.30749	-0.0562472	0.0940668	0.523107	0.692109	0.278273	0.0972506	0.00211248	0.00891968	0.11732	0.0972059	0.123405	0.345074
YGL233W	-0.363566	0.134973	0.00573516	0.0118928	-0.344337	0.136826	0.00843352	0.0201048	-0.138541	0.150317	0.317907	0.47222	-0.158792	0.12688	0.147764	0.282049	-0.189271	0.127675	0.0937523	0.209604	-0.155802	0.127778	0.169599	0.305036	-0.00660993	0.114407	0.934989	0.977117
YGL232W	-0.0168241	0.208081	0.931463	0.952665	-0.2867	0.20928	0.127627	0.205247	-0.0583473	0.219473	0.751289	0.843614	-0.148583	0.186444	0.29785	0.468134	-0.158981	0.185069	0.273325	0.449996	-0.404427	0.212454	0.0120942	0.0383367	-0.121788	0.181948	0.229484	0.490163
YGL231C	-0.515877	0.107385	1.05323e-06	4.44121e-06	-0.302772	0.110013	0.00456986	0.0117206	-0.180408	0.122257	0.119688	0.2262	-0.503128	0.113153	1.06617e-06	9.20862e-06	-0.444265	0.109406	8.60492e-06	7.6711e-05	-0.286179	0.106825	0.00350316	0.0137279	-0.0963419	0.103737	0.220641	0.479411
YGL230C	0.929506	0.925846	0.0163961	0.0307254	-0.136651	0.528133	0.549562	0.657317	0.423962	0.706226	0.0670567	0.143508	0.072882	0.422163	0.62024	0.763087	-0.052324	0.398112	0.668822	0.80486	-0.636275	0.824683	0.0117492	0.0374422	-0.063106	0.320839	0.455512	0.709055
YGL229C	0.437226	0.222607	0.0348354	0.0600069	0.238548	0.214292	0.213373	0.311849	0.152765	0.224634	0.413563	0.56974	0.116404	0.194451	0.425559	0.594538	0.289109	0.209172	0.0658659	0.159906	-0.00803899	0.181488	0.95531	0.974606	0.0561203	0.161238	0.543888	0.771517
YGL228W	0.179757	0.117542	0.119091	0.17742	0.213457	0.121404	0.0681946	0.121276	0.206762	0.132302	0.0961774	0.19108	-0.58888	0.126726	4.07376e-07	3.83514e-06	-0.259329	0.116092	0.0131554	0.0445611	-0.533941	0.122515	1.17064e-06	1.17687e-05	-0.161526	0.121103	0.0614169	0.223273
YGL227W	1.10031	0.176059	4.59672e-11	3.51149e-10	0.583504	0.169599	0.000224195	0.000780391	0.718346	0.196622	2.5171e-05	0.000153546	0.319401	0.17897	0.0239695	0.0688658	0.395027	0.175913	0.00579503	0.0227735	-0.0847418	0.147853	0.502452	0.660995	0.0710753	0.135397	0.416572	0.675033
YGL226C-A	-0.987135	0.233349	3.86992e-06	1.46978e-05	-0.783752	0.235849	0.000134033	0.000488633	-0.50142	0.252232	0.0128669	0.0368339	-0.0483066	0.187664	0.734828	0.842212	-0.141291	0.195001	0.343269	0.526099	0.066076	0.19199	0.654913	0.781526	0.072106	0.171794	0.450253	0.70487
YGL226W	0.563254	0.218353	0.00569248	0.011822	0.822812	0.227872	3.83248e-05	0.000151794	0.71229	0.258599	0.00057292	0.00247997	-0.172743	0.200452	0.24782	0.409953	-0.0874548	0.18891	0.549738	0.715059	0.0290543	0.17961	0.838621	0.903996	0.0436494	0.156155	0.631015	0.831111
YLR299W	0.0235557	0.672685	0.91849	0.944728	-0.0396247	0.56522	0.844923	0.89547	0.0440265	0.516536	0.790183	0.873692	0.127175	0.500407	0.299122	0.469193	0.168126	0.520275	0.147574	0.289868	0.0979557	0.486195	0.432492	0.600895	0.11356	0.438548	0.127698	0.350805
YMR325W	-0.0608011	0.739704	0.775307	0.829505	-0.255386	0.795772	0.205354	0.302924	0.235856	0.804071	0.169738	0.296346	0.0807092	0.509928	0.433733	0.601714	-0.0114563	0.457744	0.889602	0.942801	-0.0160084	0.501658	0.8716	0.92452	0.0944622	0.474116	0.128549	0.351828
YGL225W	-0.857566	0.126524	3.92813e-12	3.38529e-11	-0.457564	0.125474	0.000152388	0.000547273	-0.430532	0.138891	0.000858357	0.00355193	-0.135721	0.117398	0.189612	0.336369	-0.293871	0.122883	0.00723026	0.0271852	0.198	0.119717	0.0660624	0.15013	0.0364027	0.107777	0.646365	0.84125
YGL224C	-0.300367	0.139416	0.0268747	0.0477726	0.120615	0.141057	0.369453	0.485109	0.089829	0.155089	0.528162	0.676521	-0.384065	0.148201	0.00207252	0.00862123	-0.278753	0.136296	0.0187155	0.0593352	-0.00174942	0.128114	0.987737	0.994372	0.0402898	0.118367	0.624896	0.827178
YGL223C	-0.276637	0.141859	0.0449321	0.0750448	0.0157896	0.140557	0.90621	0.93889	0.0516243	0.156267	0.718683	0.821833	-0.134881	0.131567	0.231647	0.390183	-0.214839	0.135101	0.068276	0.164604	0.105534	0.130445	0.360078	0.528629	0.0415987	0.119457	0.615006	0.821842
YGL222C	0.439093	0.183006	0.0118661	0.022974	-0.152613	0.17854	0.355889	0.47098	0.0583892	0.189751	0.726152	0.827139	0.17824	0.16795	0.18253	0.327763	0.1988	0.167113	0.145872	0.287645	-0.297083	0.173586	0.0350622	0.0909972	-0.0518633	0.140765	0.555465	0.780567
YGL221C	-0.233102	0.120518	0.0484715	0.0801832	-0.201183	0.119912	0.0820844	0.141838	-0.190079	0.132606	0.126982	0.236678	-0.0919915	0.111677	0.355895	0.527657	-0.151734	0.113991	0.142046	0.28302	-0.0719843	0.112859	0.483925	0.64544	-0.0881269	0.110103	0.275655	0.543759
YGL220W	-0.640807	0.151355	1.21944e-05	4.25538e-05	-0.267207	0.148874	0.058111	0.10596	-0.175426	0.16257	0.235539	0.379666	0.0064436	0.133076	0.954884	0.978337	-0.146754	0.138576	0.222076	0.390365	0.318414	0.146861	0.0113149	0.0364138	0.149346	0.146354	0.1128	0.327647
YGL219C	1.43267	0.151721	2.79046e-23	6.66944e-22	1.58699	0.153121	1.62847e-27	5.86356e-26	1.11824	0.171783	1.32195e-12	2.37779e-11	-0.060254	0.136537	0.603377	0.750014	0.124019	0.138767	0.302756	0.483521	0.0420227	0.126138	0.708604	0.816884	-0.0740202	0.120246	0.376353	0.645094
YGL216W	0.863229	0.231706	5.18828e-05	0.000161081	0.659891	0.227842	0.000997215	0.00301667	0.563735	0.254149	0.00547984	0.0176251	0.185097	0.208454	0.227065	0.385156	0.237101	0.208438	0.127992	0.261972	0.0658604	0.186328	0.651016	0.779418	0.0499561	0.161778	0.588274	0.805288
YGL215W	-0.363949	0.197997	0.0519233	0.08546	0.18801	0.194996	0.290486	0.399986	-0.0417506	0.208113	0.814403	0.888076	-0.346027	0.204052	0.026001	0.0736342	-0.241182	0.183018	0.096094	0.213036	0.106167	0.172736	0.4473	0.612566	-0.000427229	0.145904	0.996124	1
YGL213C	-0.648605	0.132217	4.94427e-07	2.18978e-06	-0.668343	0.134496	2.02782e-07	1.18861e-06	-0.188006	0.145014	0.162234	0.286431	-0.131902	0.122074	0.216087	0.370635	-0.173324	0.12379	0.116091	0.243426	-0.164577	0.125795	0.141913	0.268021	0.143463	0.12996	0.106459	0.316027
YGL212W	0.623409	0.27858	0.0118114	0.0228761	0.631382	0.286202	0.0071225	0.0172841	-0.161343	0.284261	0.443103	0.598685	-0.111945	0.240007	0.494511	0.655995	0.105681	0.229732	0.506669	0.678782	-0.0816511	0.214951	0.599918	0.739068	-0.391645	0.340794	0.0194611	0.102263
YGL211W	0.361021	0.150967	0.0135624	0.0259054	0.118088	0.148892	0.402635	0.518488	-0.0115136	0.164273	0.938512	0.971993	0.0415114	0.135486	0.718952	0.833665	0.00480785	0.137655	0.967971	0.986111	-0.152992	0.137682	0.202409	0.350737	-0.236728	0.172729	0.0281557	0.134118
YGL210W	0.121981	0.133891	0.350371	0.440146	0.539326	0.136056	3.40588e-05	0.000136457	0.356493	0.152307	0.0107899	0.0317908	-0.309747	0.139579	0.00869415	0.0294317	-0.298191	0.134044	0.010865	0.0380824	0.0641573	0.121761	0.557387	0.707094	-0.0398676	0.114157	0.623713	0.826599
YGL209W	-1.33903	0.350889	1.86965e-06	7.5016e-06	-0.783081	0.327036	0.00209111	0.00590387	-1.65115	0.570698	1.3656e-05	8.76419e-05	-0.12713	0.239629	0.438523	0.606085	-0.168134	0.239425	0.302865	0.483555	0.139875	0.256018	0.401245	0.571954	-0.217003	0.320935	0.100929	0.304655
YGL208W	2.09227	0.170013	2.09157e-38	1.28864e-36	2.60091	0.174202	8.69369e-53	7.195e-51	2.58696	0.188536	3.54366e-45	3.92991e-43	-0.719492	0.182332	9.55547e-06	6.80168e-05	-0.387414	0.169444	0.00546393	0.0217031	-0.240464	0.140234	0.0479416	0.116577	-0.00209092	0.119162	0.979714	0.997707
YGL207W	0.10649	0.0995728	0.278341	0.364009	0.152005	0.0991517	0.116104	0.189915	0.0749685	0.111428	0.482274	0.636565	-0.0220756	0.0941338	0.799186	0.885766	-0.114984	0.0960241	0.199322	0.359428	0.020942	0.0939108	0.811838	0.887897	-0.104474	0.0967659	0.168564	0.413043
YGL206C	-0.321716	0.151409	0.0282496	0.049839	-0.00185436	0.148618	0.989501	0.995967	-0.105278	0.160882	0.473051	0.627912	-0.277616	0.149911	0.0253784	0.0720918	-0.118136	0.13814	0.324708	0.506044	-0.00712938	0.13673	0.952436	0.973324	0.0295398	0.121514	0.721982	0.881416
YGL205W	4.85606	0.311567	1.30361e-55	1.4457e-53	5.3283	0.247515	2.4408e-103	6.76712e-101	4.90031	0.289225	3.68212e-65	6.80578e-63	1.03297	0.317099	4.00069e-05	0.000249257	0.348405	0.284065	0.0558977	0.141209	1.72915	0.218654	1.20366e-17	5.75371e-16	0.471488	0.267362	0.00411001	0.0323262
YGL203C	0.14166	0.148325	0.324785	0.414198	0.477555	0.148408	0.000691022	0.00216359	0.558646	0.168528	0.000220941	0.00107278	-0.199515	0.142315	0.0944489	0.204455	-0.248044	0.142924	0.0434269	0.115216	0.0871727	0.134118	0.459202	0.622866	0.0902415	0.128228	0.296242	0.567413
YGL202W	-0.443817	0.11401	7.38921e-05	0.000225127	-0.0943106	0.112657	0.387749	0.503765	0.0937095	0.123575	0.423641	0.578879	-0.0812289	0.105796	0.394808	0.566713	-0.206759	0.109296	0.038087	0.104292	0.225271	0.109585	0.0245947	0.0681691	0.225502	0.127741	0.0130109	0.0767831
YGL201C	-0.158309	0.136123	0.232815	0.313796	0.0444284	0.135905	0.732465	0.813058	-0.137245	0.150276	0.32235	0.477156	-0.223573	0.132917	0.0487927	0.121872	-0.0660971	0.125673	0.554438	0.717756	-0.051247	0.125301	0.64683	0.775832	-0.0389849	0.115818	0.63327	0.832105
YGL200C	-0.482823	0.128278	0.000117599	0.000345991	-0.187047	0.12661	0.124293	0.200992	-0.134549	0.138184	0.29749	0.450091	0.0534951	0.116597	0.604009	0.750443	-0.166316	0.120588	0.12381	0.255976	0.315567	0.125142	0.00460636	0.0172933	0.0831529	0.113583	0.309917	0.581266
YGL198W	0.410419	0.177118	0.0154253	0.0290929	0.436673	0.174921	0.00718419	0.0174228	-0.260375	0.188338	0.115872	0.220718	0.0325281	0.153864	0.796163	0.884006	0.465238	0.181018	0.00159252	0.00759701	0.0693961	0.15457	0.594132	0.734387	-0.0828026	0.144916	0.359027	0.625448
YGL197W	0.145054	0.159024	0.344723	0.434726	0.000344392	0.155646	0.998129	1	0.167207	0.169315	0.273756	0.423542	0.0805079	0.141736	0.498888	0.660367	0.0740743	0.143413	0.547899	0.713336	-0.0323168	0.141967	0.792455	0.873764	0.0686976	0.130698	0.425789	0.682053
YGL196W	0.0476163	0.148692	0.741243	0.801051	0.155864	0.153233	0.281517	0.389668	0.498931	0.171594	0.00116041	0.00461481	-0.81607	0.15627	2.84624e-08	3.30176e-07	-0.678293	0.159269	1.18178e-06	1.25057e-05	-0.680555	0.162059	1.16756e-06	1.17687e-05	-0.118802	0.136994	0.186789	0.434624
YGL195W	-0.838665	0.101368	4.53462e-17	6.08825e-16	-0.373252	0.100904	0.000149461	0.000538856	-0.408969	0.112534	0.000138024	0.000708652	-0.2121	0.0983552	0.0177484	0.0537201	-0.219895	0.0978807	0.0154622	0.0508228	0.202732	0.0979174	0.0261444	0.0717676	0.113752	0.0980848	0.137086	0.364564
YLR189C	0.0189557	0.422421	0.95108	0.968192	-0.161418	0.394669	0.533148	0.642955	-0.0227323	0.384408	0.914588	0.957769	0.0221648	0.322111	0.900021	0.943584	-0.0621022	0.309427	0.696036	0.823101	-0.0955548	0.319556	0.570452	0.714878	-0.0499441	0.267048	0.616992	0.822804
YGL194C	-0.361595	0.135819	0.00630769	0.0129685	-0.142639	0.136564	0.274303	0.381935	-0.0121115	0.151424	0.930882	0.966799	-0.180238	0.129322	0.105125	0.221894	-0.230322	0.130422	0.0446474	0.117555	-0.00300053	0.125615	0.978645	0.98863	0.0420343	0.116787	0.608297	0.819416
YGL192W	0.292428	0.279443	0.239418	0.320903	0.184562	0.423187	0.475692	0.589564	0.598269	0.833062	0.0279107	0.0701881	-4.91444	0.547941	3.63852e-20	2.65468e-18	-6.98767	1.04523	2.88237e-12	9.6865e-11	-4.76941	0.491607	4.07932e-23	3.32644e-21	-4.89898	0.648645	9.80657e-15	1.39429e-12
YGL191W	0.561744	0.101453	1.94582e-08	1.04247e-07	1.03814	0.104368	9.35858e-25	2.78996e-23	0.90173	0.117593	5.64254e-16	1.46891e-14	-0.729813	0.104233	4.9256e-13	1.32585e-11	-0.443401	0.103728	3.37686e-06	3.31411e-05	-0.23512	0.0978769	0.00985479	0.0325267	-0.0771074	0.0945126	0.302268	0.572096
YGL190C	0.781547	0.135906	3.49095e-09	2.07919e-08	0.169666	0.132751	0.181997	0.274232	0.147207	0.145765	0.276101	0.426219	0.320911	0.13978	0.00666947	0.0235106	0.427643	0.138709	0.000401415	0.00228761	-0.207929	0.124997	0.0620889	0.142975	-0.0813672	0.117361	0.327046	0.597551
YGL189C	-0.772748	0.106173	1.3949e-13	1.3812e-12	-0.509461	0.106134	8.19333e-07	4.37267e-06	-0.289318	0.116716	0.0091999	0.0277096	-0.69433	0.107796	2.02493e-11	4.23706e-10	-0.726937	0.108195	1.04599e-12	4.17266e-11	-0.415792	0.106889	2.11628e-05	0.000157938	-0.201213	0.115231	0.017798	0.0956299
YGL187C	0.514188	0.13494	9.27904e-05	0.000277371	1.19849	0.141147	2.51003e-19	5.54506e-18	1.25352	0.157856	3.39969e-17	9.66734e-16	-0.994318	0.136234	4.52745e-14	1.41062e-12	-0.892515	0.140673	6.09904e-12	1.89995e-10	-0.283244	0.129889	0.0135392	0.0421058	-0.101049	0.120627	0.231962	0.493375
YGL186C	-1.08605	0.122586	1.08249e-19	1.8995e-18	-0.532991	0.121593	5.58902e-06	2.57188e-05	-0.436479	0.135329	0.000547825	0.00237573	-0.261153	0.119679	0.0126169	0.0405099	-0.297108	0.118577	0.00520127	0.0208389	0.213747	0.116696	0.0428022	0.106573	0.189792	0.129665	0.0357171	0.157559
YGL185C	0.345947	0.189636	0.0548922	0.0897339	0.226333	0.182055	0.177901	0.269167	0.0712523	0.198695	0.679198	0.793543	0.268466	0.186376	0.0628998	0.148354	0.136942	0.169832	0.320588	0.501597	0.181722	0.166231	0.183601	0.323606	-0.0337502	0.14223	0.70033	0.873025
YGL184C	-0.0279618	0.266808	0.907283	0.936622	-0.129288	0.251474	0.548367	0.656029	-0.425889	0.291247	0.0497808	0.112759	0.244665	0.246888	0.151637	0.28766	0.244734	0.235485	0.138066	0.277081	0.154684	0.222147	0.330968	0.497753	-0.0573665	0.190565	0.558672	0.782677
YGL183C	0.169792	0.881213	0.414816	0.505862	-0.0522649	0.726313	0.734474	0.814207	0	0.685624	1	1	0.0474149	0.536827	0.565166	0.716253	0	0.4897	1	1	-0.0497665	0.543289	0.565732	0.712832	-0.0276361	0.406961	0.515381	0.75483
YGL181W	0.606482	0.139448	7.81515e-06	2.80538e-05	0.62207	0.137383	2.12157e-06	1.05508e-05	0.315351	0.150641	0.0229478	0.059516	0.162319	0.132506	0.151928	0.287915	0.3292	0.138523	0.00612044	0.0237162	0.195821	0.126422	0.0816233	0.176728	0.0641169	0.116861	0.436896	0.691773
YGL180W	0.0506069	0.222791	0.807257	0.855551	-0.294387	0.216262	0.127275	0.20486	-0.30626	0.236687	0.112835	0.216345	0.23225	0.209051	0.132821	0.26219	0.295971	0.20805	0.0592081	0.147488	-0.0369876	0.18588	0.799088	0.878776	-0.0147076	0.15851	0.870981	0.948686
YGL179C	0.299126	0.241328	0.177196	0.249442	-0.87497	0.243594	3.04146e-05	0.000122922	-0.487133	0.256325	0.0166396	0.0458126	1.20966	0.248045	2.90681e-08	3.35797e-07	1.22585	0.272713	4.42042e-08	6.08219e-07	0.02081	0.194478	0.888629	0.934644	0.139772	0.204336	0.194714	0.444865
YGL178W	-0.409753	0.190579	0.0235733	0.042412	-0.0777645	0.184343	0.647119	0.741379	-0.0751403	0.196406	0.660151	0.781665	0.0830068	0.164056	0.527426	0.683609	0.0941327	0.166149	0.488577	0.663171	0.362301	0.186811	0.0145484	0.0444957	0.275125	0.220353	0.0288246	0.136144
YGL176C	-0.565713	0.157425	0.0001978	0.000555061	-0.696164	0.16296	4.99236e-06	2.31444e-05	-0.353171	0.177868	0.0257622	0.0657694	-0.063373	0.138695	0.588913	0.73689	-0.111492	0.142012	0.362285	0.545568	-0.188561	0.149516	0.13861	0.263397	0.0123415	0.127654	0.883509	0.953866
YGL175C	0.124643	0.378295	0.676423	0.743905	-0.277807	0.352636	0.278881	0.386749	-0.168217	0.351928	0.445001	0.600664	0.297152	0.34658	0.137507	0.268856	0.257712	0.320349	0.148527	0.290825	0.00115638	0.278066	0.994407	0.999816	0.0139386	0.233304	0.889	0.955368
YGL174W	0.204497	0.284377	0.416728	0.507747	0.327773	0.2779	0.153747	0.238403	0.0804223	0.287353	0.702169	0.811439	-0.0930368	0.238107	0.56773	0.718572	-0.147829	0.240572	0.363525	0.546161	0.00700844	0.221214	0.964337	0.980427	-0.121363	0.230106	0.27066	0.538117
YGL173C	0.0295291	0.0800311	0.709746	0.773039	-0.0280596	0.0798544	0.721089	0.80403	0.0250588	0.0899434	0.774469	0.861816	0.0217697	0.0771028	0.765423	0.866126	-0.0111009	0.0777903	0.881369	0.936782	-0.0317182	0.0769263	0.665985	0.789416	-0.0113652	0.0782983	0.864576	0.945204
YGL172W	-0.111155	0.118311	0.338189	0.428337	-0.0117322	0.118768	0.918574	0.947098	-0.184344	0.133255	0.140565	0.256392	-0.174136	0.114117	0.0848812	0.187591	-0.0466776	0.111202	0.645515	0.787889	-0.0910766	0.11128	0.370123	0.539804	-0.0854409	0.109906	0.289874	0.560209
YGL171W	-0.342298	0.153315	0.0210496	0.0382813	-0.0646281	0.152291	0.653588	0.747247	-0.190394	0.168099	0.209979	0.346734	-0.270287	0.152094	0.0311659	0.0853623	-0.191948	0.143016	0.11836	0.246918	-0.0390074	0.138981	0.747066	0.84351	-0.0528471	0.127302	0.53375	0.765953
YGL170C	0.358921	0.737585	0.195673	0.271048	0.278136	0.745854	0.193712	0.288725	0.271014	0.758035	0.144519	0.261881	-0.190655	0.578646	0.136195	0.266952	-0.105913	0.476168	0.301436	0.481828	-0.219557	0.568494	0.136385	0.260329	-0.0413786	0.345048	0.537318	0.767346
YGL169W	-0.446939	0.141802	0.00118883	0.00285617	-0.104002	0.141266	0.439655	0.555327	-0.179119	0.157471	0.213863	0.351787	-0.231742	0.137783	0.0467577	0.11769	-0.228561	0.134865	0.0520725	0.133101	0.0517714	0.130318	0.653378	0.781193	-0.0117553	0.118253	0.886063	0.954462
YGL167C	-0.863412	0.107491	3.08728e-16	3.87307e-15	-0.701539	0.107986	2.24356e-11	2.27849e-10	-0.604962	0.121931	1.39411e-07	1.33743e-06	-0.13706	0.101289	0.136108	0.266952	-0.103066	0.101309	0.271931	0.448233	-0.00385343	0.101691	0.967395	0.981611	0.074187	0.0994046	0.333752	0.602426
YGL166W	0.229786	0.154844	0.124938	0.185038	0.110802	0.152493	0.442083	0.558013	-0.0203627	0.167674	0.893229	0.943061	0.0265666	0.138054	0.820243	0.896913	0.0361456	0.14053	0.766138	0.867385	-0.0647234	0.138538	0.591649	0.732218	-0.10905	0.138678	0.225667	0.485009
YGL164C	0.289647	0.217431	0.153921	0.221226	-0.249792	0.21192	0.188728	0.28299	-0.111934	0.224527	0.548907	0.695224	0.205138	0.201005	0.172236	0.31385	0.162129	0.191295	0.272722	0.449136	-0.205394	0.192794	0.169106	0.304348	-0.0847843	0.171069	0.378073	0.646686
YGL163C	0.418236	0.182558	0.0163159	0.0305958	0.160843	0.171378	0.313612	0.426534	0.291336	0.194192	0.0852876	0.172977	0.50929	0.19815	0.00144386	0.00629915	0.157548	0.166657	0.247819	0.422298	0.254061	0.162559	0.0595773	0.138437	0.0578139	0.14057	0.511916	0.75269
YGL162W	0.0517221	0.229812	0.808073	0.856252	0.720408	0.227742	0.000320277	0.00107763	0.959554	0.285387	2.29523e-05	0.00014063	0.137376	0.200019	0.355824	0.527657	-0.137521	0.199784	0.361981	0.545487	0.87849	0.250121	1.34373e-05	0.000105538	0.62756	0.292765	0.00117742	0.011849
YGL161C	0.095521	0.131829	0.457993	0.546733	0.0637278	0.131427	0.613098	0.71271	0.148319	0.145893	0.272843	0.422795	-0.119383	0.123189	0.266354	0.430718	-0.183562	0.12588	0.100369	0.219979	-0.150137	0.12309	0.172993	0.309346	-0.0826423	0.117548	0.320033	0.591968
YGL160W	-0.545447	0.150827	0.00018834	0.00053088	0.0680205	0.148629	0.629292	0.725301	0.108296	0.161107	0.460957	0.615608	-0.251963	0.147401	0.039701	0.103792	-0.0798326	0.136255	0.501612	0.674452	0.265853	0.143752	0.0317331	0.0841915	0.490407	0.198475	0.000595605	0.00681643
YGL159W	-0.515118	0.156315	0.000647701	0.00163324	0.0169345	0.158123	0.909452	0.940603	-0.156053	0.173284	0.31588	0.469963	-0.449031	0.16896	0.00130863	0.00577278	-0.194878	0.145287	0.116942	0.244696	0.029716	0.142363	0.809193	0.886011	0.0467225	0.129838	0.584094	0.802029
YGL158W	0.42611	0.547106	0.172661	0.244174	-0.166355	0.459154	0.509648	0.620008	0.0181799	0.435161	0.926666	0.964039	0.423108	0.518804	0.040275	0.104831	0.167747	0.392437	0.269022	0.44516	0.0120682	0.359036	0.939205	0.965139	-0.0116794	0.290327	0.895426	0.958706
YGL157W	0.073209	0.128191	0.559111	0.642943	-0.731888	0.128947	3.20677e-09	2.44588e-08	-0.345659	0.141426	0.00851945	0.0260418	0.514865	0.134996	1.70498e-05	0.000116717	0.339869	0.126659	0.00242569	0.011016	-0.242629	0.122821	0.0272322	0.0742393	-0.0378453	0.109881	0.636166	0.834131
YGL156W	3.19739	0.663846	2.42694e-08	1.28288e-07	2.64915	0.73126	7.15159e-07	3.86507e-06	2.89673	0.818736	1.17832e-06	9.5245e-06	-0.0766322	0.342118	0.665841	0.795601	-0.0408788	0.317337	0.793411	0.885204	-0.198927	0.347944	0.266268	0.427463	-0.0444617	0.260047	0.657296	0.848791
YGL155W	-0.311704	0.148307	0.0302293	0.0529276	0.0717005	0.142831	0.597922	0.701005	-0.000651438	0.15938	0.996431	1	0.116519	0.134394	0.309145	0.479098	0.0658026	0.134262	0.575594	0.735905	0.48435	0.150325	0.000164435	0.000977544	0.264793	0.176451	0.0172621	0.0935665
YGL154C	-0.643634	0.141644	2.93665e-06	1.13952e-05	-0.685071	0.140982	3.29282e-07	1.86694e-06	-0.428366	0.162094	0.0035576	0.0122072	0.245955	0.135061	0.0322278	0.0876425	-0.0123655	0.127379	0.912875	0.954931	0.197368	0.134194	0.0935729	0.196167	0.0818167	0.126849	0.339877	0.607049
YGL153W	0.556866	0.26582	0.0198696	0.0363501	0.394926	0.25955	0.0728369	0.128257	0.215156	0.271758	0.298986	0.451246	-0.033808	0.216452	0.826711	0.900081	-0.139002	0.224717	0.381265	0.563915	-0.119104	0.215361	0.446228	0.611788	-0.230362	0.268219	0.0788292	0.260859
YGL151W	-0.834715	0.191616	4.16467e-06	1.56883e-05	-0.116746	0.184966	0.49308	0.60396	-0.241308	0.200393	0.163597	0.288387	-0.229935	0.17958	0.101088	0.215838	-0.196037	0.171766	0.158693	0.304376	0.333455	0.184399	0.0230808	0.0647688	0.144708	0.175019	0.154288	0.391724
YGL150C	0.018866	0.12834	0.880471	0.914443	0.0912168	0.127614	0.457025	0.57283	-0.0528531	0.141139	0.6879	0.800169	-0.103665	0.119406	0.323193	0.493557	-0.012849	0.119212	0.904717	0.950664	-0.0429968	0.118394	0.687666	0.803606	-0.0517359	0.111664	0.521568	0.758623
YGL148W	-0.45273	0.0999411	4.37413e-06	1.63771e-05	-0.40217	0.0995694	3.51905e-05	0.000140281	-0.211066	0.109886	0.0449378	0.103778	0.0726939	0.0939031	0.400834	0.572989	-0.114907	0.0953584	0.196927	0.356384	0.115385	0.0956837	0.196515	0.342291	0.0686389	0.0932946	0.354781	0.621567
YGL147C	-0.983069	0.120782	8.45281e-17	1.11332e-15	-0.591351	0.12033	3.59418e-07	2.02127e-06	-0.382691	0.132222	0.0020096	0.00742389	-0.67582	0.123211	6.11493e-09	8.19017e-08	-0.680734	0.123413	2.14398e-09	3.7982e-08	-0.272718	0.11661	0.0096457	0.0318745	-0.0807953	0.107976	0.312463	0.584353
YGL146C	2.72959	0.396879	9.39154e-14	9.50293e-13	1.21103	0.381328	2.29904e-05	9.5278e-05	2.14477	0.437384	1.6147e-09	2.05828e-08	0.143231	0.284867	0.419814	0.591367	0.132826	0.270941	0.423348	0.604549	-0.646118	0.320209	0.00270041	0.0109778	-0.0326955	0.185271	0.733305	0.886342
YGL145W	-0.433038	0.170936	0.00829215	0.0166413	-0.194915	0.170192	0.219206	0.318443	-0.333988	0.190124	0.0450144	0.103872	-0.251043	0.166296	0.0598404	0.142716	-0.175369	0.156073	0.17948	0.333071	-0.0651912	0.153054	0.614347	0.749517	-0.0815831	0.144412	0.365194	0.633407
YGL144C	0.0616091	0.255545	0.790712	0.842362	-0.170806	0.24542	0.420097	0.53649	0.132333	0.255708	0.509746	0.660871	0.113917	0.215735	0.462373	0.627782	0.0311343	0.208945	0.838565	0.912307	-0.0511568	0.207443	0.738292	0.837526	0.0594113	0.182418	0.539284	0.768469
YGL143C	0.856993	0.145387	1.18497e-09	7.57863e-09	1.76557	0.164454	3.52624e-29	1.33013e-27	1.24151	0.175693	2.56933e-14	5.356e-13	-1.06606	0.161508	4.40072e-12	1.03107e-10	-0.401825	0.153437	0.0020108	0.00941714	-0.198466	0.131263	0.0864168	0.184869	-0.0396836	0.11718	0.628771	0.830033
YGL142C	-0.670162	0.144139	1.67536e-06	6.82575e-06	-0.097853	0.139473	0.462016	0.576559	-0.190086	0.155689	0.182977	0.313537	0.0631273	0.127919	0.568191	0.718663	0.0489525	0.129619	0.668999	0.80486	0.610917	0.151803	3.34051e-06	3.06168e-05	0.427156	0.191893	0.00127454	0.0127339
YGL141W	-0.213692	0.162547	0.172544	0.244071	-0.0110668	0.16054	0.941537	0.964319	-0.0636864	0.174036	0.683467	0.797095	-0.146219	0.149179	0.235766	0.394723	-0.00461279	0.144982	0.970382	0.987297	0.0113211	0.145196	0.927717	0.958128	0.0650695	0.133655	0.453688	0.707253
YGL140C	-0.639959	0.149493	9.91267e-06	3.50324e-05	-0.139783	0.147555	0.317869	0.430949	-0.22784	0.16127	0.120773	0.22794	-0.390377	0.155912	0.00261857	0.0104536	-0.208541	0.13974	0.0843809	0.193634	0.0468223	0.135783	0.693725	0.806775	0.0696658	0.125825	0.412759	0.673732
YGL139W	-0.743479	0.1881	3.13728e-05	0.000101992	-0.360879	0.18472	0.0338237	0.0667684	-0.452269	0.20566	0.0102373	0.03034	-0.174468	0.170246	0.195874	0.344254	-0.0779988	0.163151	0.561566	0.724327	0.100186	0.165067	0.46096	0.624334	0.0526995	0.144258	0.552664	0.778786
YGL138C	0.199823	0.633931	0.45083	0.540626	-0.152829	0.542992	0.497669	0.60864	-0.174992	0.573055	0.322612	0.477163	0.205947	0.507682	0.161676	0.300333	0.17316	0.473122	0.174877	0.326167	0.00547569	0.418611	0.968338	0.981615	-0.0315429	0.336499	0.643727	0.840066
YGL136C	-0.1851	0.182894	0.28873	0.374768	0.0193452	0.18153	0.908177	0.940122	0.0915832	0.197463	0.593402	0.731204	-0.228428	0.176146	0.0989378	0.212443	-0.300008	0.177315	0.0355036	0.098829	-0.0669159	0.161154	0.617029	0.751961	-0.0338832	0.141286	0.698574	0.871606
YPL220W	-1.16183	0.10682	1.35799e-28	4.88964e-27	-0.964418	0.107577	1.89905e-20	4.5001e-19	-0.722931	0.120368	1.84063e-10	2.67181e-09	-0.255898	0.104631	0.00648803	0.022944	-0.312453	0.104493	0.00110558	0.0055329	-0.0841047	0.100624	0.367594	0.537386	0.0466147	0.0958658	0.535109	0.766119
YGL134W	1.04514	0.154308	1.948e-12	1.73381e-11	0.989793	0.160118	3.17846e-11	3.14724e-10	0.585698	0.176997	0.000194028	0.0009538	-0.186908	0.149239	0.129831	0.258586	-0.107239	0.143476	0.38437	0.566542	-0.236901	0.139074	0.0499372	0.120445	-0.4457	0.19964	0.00122371	0.0122481
YGL133W	0.0800259	0.140578	0.558521	0.642398	0.272162	0.141711	0.0436429	0.083133	-0.0140663	0.153139	0.920507	0.959799	-0.216371	0.138183	0.0639051	0.150277	0.101576	0.130175	0.37629	0.559691	-0.0494386	0.127693	0.663152	0.787573	0.0138033	0.116154	0.865544	0.945702
YGL131C	0.203198	0.180294	0.238076	0.319412	0.126882	0.180913	0.447885	0.563556	0.206803	0.196554	0.226235	0.367558	-0.192486	0.171746	0.156354	0.294492	-0.176424	0.167041	0.196464	0.355663	-0.257619	0.168328	0.0619268	0.142839	-0.0861862	0.149897	0.34683	0.613689
YGL130W	-0.0823428	0.146003	0.561315	0.644675	-0.324983	0.147615	0.0202476	0.0429506	-0.31847	0.164867	0.0329024	0.0799453	-0.0799046	0.132429	0.481135	0.644052	-0.0546827	0.133496	0.640382	0.784907	-0.305501	0.142749	0.0130994	0.0408758	-0.212162	0.164034	0.040029	0.169306
YGL129C	0.0817028	0.152995	0.58117	0.661994	0.691569	0.156963	2.79486e-06	1.35943e-05	0.752762	0.181035	2.56278e-06	1.92556e-05	-0.945351	0.156847	2.61299e-10	4.4997e-09	-0.829905	0.162736	1.11943e-08	1.71945e-07	-0.277169	0.146327	0.0270612	0.0738457	-0.0735391	0.128394	0.391653	0.657561
YGL128C	0.0571352	0.192224	0.754144	0.811513	0.243482	0.19478	0.170555	0.259529	0.108464	0.210227	0.54467	0.691595	-0.336433	0.202447	0.0292224	0.0809787	-0.318059	0.189947	0.0330444	0.0933902	-0.16113	0.171368	0.247112	0.405516	-0.161038	0.188252	0.129392	0.353611
YGL127C	0.270897	0.21669	0.181095	0.254157	0.0242736	0.207168	0.896624	0.931749	-0.080568	0.220749	0.66281	0.783809	0.226232	0.203392	0.136123	0.266952	0.27634	0.201597	0.0723473	0.1721	0.0430884	0.180835	0.763524	0.854265	-0.002038	0.152957	0.981805	0.998311
YGL126W	0.804157	0.323041	0.00328114	0.00717426	-0.134926	0.277061	0.555767	0.66345	-0.763706	0.366263	0.00259398	0.00929173	0.908815	0.346005	0.000367026	0.00185521	1.92178	0.37729	8.97552e-10	1.76263e-08	0.018876	0.229109	0.905277	0.944985	-0.00676242	0.193424	0.944197	0.981364
YGL125W	-0.0515094	0.152087	0.726533	0.788666	0.614083	0.151551	1.82169e-05	7.70502e-05	-0.0860135	0.162315	0.56058	0.704265	-0.0447056	0.135131	0.697803	0.820339	0.0460543	0.137363	0.700044	0.825158	0.580266	0.159855	1.99534e-05	0.000150328	0.00560237	0.121244	0.946013	0.9821
YGL124C	-0.328148	0.158744	0.0322516	0.0561208	0.0294273	0.158864	0.843967	0.894799	-0.097244	0.175909	0.536885	0.684688	-0.264394	0.158079	0.0402232	0.104762	-0.210909	0.149345	0.0961256	0.213036	0.030839	0.143081	0.802822	0.881165	-0.0199772	0.128505	0.813103	0.919383
YGL123W	-0.917074	0.100652	2.24016e-20	4.35849e-19	-0.728138	0.100754	1.21056e-13	1.63006e-12	-0.518388	0.111832	1.12647e-06	9.13197e-06	-0.542292	0.103894	2.10379e-08	2.50333e-07	-0.462083	0.101699	8.69093e-07	9.46782e-06	-0.347649	0.0995022	0.000161341	0.000961975	-0.0743896	0.0935686	0.316869	0.589016
YGL122C	0.134344	0.0980251	0.164952	0.234768	0.165584	0.0978253	0.0829349	0.143129	-0.187	0.110677	0.0776215	0.161687	-0.00471243	0.0935273	0.956458	0.978697	0.193605	0.0954428	0.0294877	0.0857416	0.0262522	0.091941	0.76108	0.852047	-0.0802193	0.0941773	0.282334	0.551247
YGL121C	3.27497	0.451334	3.54326e-14	3.69311e-13	0.89648	0.425378	0.00222498	0.00622792	2.35183	0.573426	7.78452e-08	7.69433e-07	-0.120012	0.294327	0.500571	0.66166	0.0551307	0.272807	0.734062	0.849206	-1.93665	0.489076	1.34945e-07	1.64455e-06	-0.13471	0.268965	0.242511	0.506679
YGL120C	-0.6409	0.0893548	4.0767e-13	3.86415e-12	-0.219327	0.089238	0.0121424	0.027742	-0.285139	0.101879	0.0036588	0.0124773	-0.11715	0.085255	0.140865	0.272253	-0.150226	0.0859724	0.0644578	0.157453	0.269144	0.0880374	0.00118575	0.00543388	0.128755	0.0921345	0.081268	0.265389
YGL119W	-0.261098	0.153191	0.0782352	0.122098	-0.420792	0.151543	0.00333368	0.0088786	-0.155361	0.164292	0.297652	0.450207	0.210834	0.145012	0.0812652	0.181116	0.214327	0.142694	0.0806536	0.187515	0.0687093	0.138698	0.569343	0.714254	0.211374	0.167183	0.0426412	0.177199
YGL117W	-0.188411	0.2164	0.35177	0.441209	0.0862721	0.211808	0.649904	0.744262	-0.00926393	0.23056	0.961045	0.98612	-0.260211	0.209637	0.094236	0.204117	-0.645944	0.238218	0.000393573	0.00224986	-0.0438809	0.183378	0.761059	0.852047	-0.346709	0.274902	0.0199277	0.10395
YGL116W	-0.123211	0.153038	0.405555	0.496424	-0.314572	0.152667	0.0291832	0.0588439	-0.367921	0.172011	0.0170836	0.0468258	0.0498787	0.13616	0.666545	0.795864	0.064909	0.138506	0.589337	0.747285	-0.113625	0.139948	0.3497	0.518195	-0.109435	0.1393	0.224982	0.4841
YGL115W	-0.345233	0.0999962	0.000464996	0.00121508	-0.309233	0.101516	0.00177784	0.00509463	-0.00556443	0.111893	0.958569	0.984856	-0.282309	0.100579	0.00191175	0.00807979	-0.261908	0.0982393	0.00399509	0.0167824	-0.255064	0.0984861	0.00533975	0.0196215	0.0350863	0.0931198	0.635274	0.833751
YGL114W	-0.390693	0.1082	0.000242992	0.000668018	-0.589492	0.107539	1.73661e-08	1.2085e-07	-0.457504	0.122462	7.62128e-05	0.000418591	0.381282	0.110823	0.000117934	0.000663839	0.110718	0.102237	0.241478	0.41456	0.180689	0.103723	0.0591424	0.137618	0.019911	0.0980443	0.793076	0.911928
YGL113W	-0.133235	0.175116	0.427022	0.517447	-0.0191434	0.171985	0.904881	0.938038	0.070336	0.191581	0.675225	0.791993	-0.0303145	0.152737	0.808845	0.891659	-0.22246	0.165279	0.101433	0.221873	0.0559114	0.154027	0.666958	0.789893	-0.0282856	0.137144	0.743651	0.892256
YGL112C	-0.247027	0.124921	0.0433361	0.0727737	-0.161093	0.124465	0.178723	0.27018	-0.0584458	0.137416	0.64943	0.772932	-0.0776463	0.11515	0.446964	0.613773	-0.0886492	0.11668	0.400509	0.582823	-0.0107216	0.116101	0.918897	0.95328	0.0455165	0.109162	0.568763	0.791494
YGL111W	-0.686852	0.103485	1.60291e-11	1.30134e-10	-0.559844	0.105124	4.54737e-08	2.932e-07	-0.733352	0.125238	4.29524e-10	5.93942e-09	-0.14389	0.0981011	0.108046	0.226938	-0.126201	0.0980163	0.166248	0.3139	-0.0399952	0.0997849	0.666235	0.789544	-0.142047	0.108785	0.0803826	0.264053
YGL110C	0.294565	0.153809	0.0477771	0.079129	0.561901	0.157635	0.000153262	0.000550058	0.242536	0.171796	0.116254	0.221218	-0.279669	0.159485	0.0312577	0.0855433	-0.140909	0.145006	0.256489	0.432155	-0.0424756	0.135947	0.721153	0.825513	-0.100467	0.136129	0.2586	0.524099
YGL108C	0.417855	0.219131	0.0409716	0.069328	-0.332873	0.217211	0.0857021	0.146958	0.259983	0.234038	0.175103	0.303421	0.146239	0.194381	0.317756	0.488754	-0.156555	0.195142	0.294415	0.473169	-0.472737	0.228606	0.00549091	0.0200442	-0.142229	0.195676	0.180437	0.427028
YGL107C	0.266197	0.140079	0.0508517	0.0838456	0.835281	0.143573	8.0033e-10	6.60392e-09	0.795977	0.163984	7.45029e-08	7.37711e-07	-0.654445	0.147859	1.2151e-06	1.03339e-05	-0.475176	0.144483	0.00014914	0.000970633	-0.075837	0.128118	0.50503	0.663285	0.0221565	0.114897	0.785102	0.909961
YGL106W	0.282853	0.11465	0.0120016	0.0232201	0.29508	0.115953	0.00851624	0.0202846	0.461044	0.130428	0.000162222	0.000818491	-0.215361	0.113775	0.0324317	0.0880667	-0.217639	0.112481	0.0329409	0.093145	-0.203846	0.108986	0.0410744	0.103151	-0.0233565	0.10115	0.761794	0.901461
YGL105W	-0.420969	0.0986946	1.53982e-05	5.28359e-05	-0.0162096	0.0982523	0.865843	0.911289	-0.048009	0.108736	0.64544	0.769669	-0.516323	0.102594	5.70041e-08	6.25916e-07	-0.475097	0.100324	3.17458e-07	3.76939e-06	-0.114243	0.0947331	0.197065	0.342977	-0.0872626	0.093881	0.241597	0.505855
YGL104C	0.933279	0.205228	1.19726e-06	5.01422e-06	-1.068	0.220161	3.67859e-08	2.4168e-07	-0.26498	0.207482	0.135332	0.248564	0.780548	0.213983	2.81865e-05	0.000182587	1.2385	0.223814	1.95068e-10	4.45124e-09	-1.22187	0.216537	6.30025e-10	1.13425e-08	-0.0102728	0.14378	0.906622	0.965238
YGL101W	-0.524292	0.163339	0.000858459	0.00212034	-0.0193229	0.160984	0.898354	0.932965	0.0540048	0.173823	0.729289	0.829859	-0.47819	0.17503	0.000947918	0.0043261	-0.416242	0.164615	0.00238908	0.0108675	-0.0151251	0.146136	0.903964	0.944039	0.0511789	0.131193	0.550823	0.777179
YGL100W	-0.277021	0.121221	0.0197009	0.0360891	-0.150331	0.121577	0.199685	0.296057	-0.0263075	0.135203	0.835631	0.903449	-0.147596	0.114779	0.146394	0.279916	-0.205654	0.116535	0.0502723	0.129295	-0.0449569	0.113558	0.663684	0.787775	0.00781895	0.106171	0.920831	0.972022
YGL099W	-0.486701	0.111479	8.92724e-06	3.17929e-05	-0.48534	0.112984	9.48446e-06	4.19389e-05	-0.622783	0.13253	4.65157e-07	4.06829e-06	-0.160485	0.106163	0.0927173	0.201773	-0.198457	0.106992	0.0428033	0.113927	-0.171047	0.107821	0.0837812	0.180555	-0.306389	0.144686	0.00261365	0.022729
YGL098W	0.508623	0.197542	0.00646957	0.0132571	0.407316	0.197935	0.0236452	0.0491243	0.109515	0.208398	0.538415	0.686009	-0.138793	0.179611	0.319303	0.48991	0.0171296	0.172288	0.901778	0.949015	-0.208899	0.175812	0.140188	0.265849	-0.180524	0.195416	0.0999069	0.302889
YOR246C	0.994937	0.233719	3.31767e-06	1.27135e-05	-0.0779987	0.224055	0.694233	0.781629	0.30064	0.244826	0.126978	0.236678	-0.0214591	0.191034	0.881569	0.935023	-0.222296	0.20905	0.153375	0.297256	-1.13085	0.250225	1.86529e-07	2.20065e-06	-0.806473	0.283336	0.00015111	0.00211593
YGL097W	-0.212553	0.110169	0.0497958	0.0822513	-0.000151461	0.109224	0.998861	1	0.157297	0.122906	0.176987	0.305848	-0.0428152	0.102741	0.646269	0.781754	-0.196	0.106563	0.0447388	0.117739	0.14492	0.104564	0.13281	0.256329	0.103221	0.104926	0.192465	0.440999
YGL096W	0.153516	0.1605	0.321455	0.410707	-0.588502	0.173369	0.000259641	0.00088981	0.0433868	0.177449	0.784367	0.868647	-0.722449	0.172303	3.48923e-06	2.69843e-05	-0.517968	0.169646	0.000265537	0.00160901	-1.55154	0.17635	2.12025e-20	1.43375e-18	-0.612327	0.209744	0.000168559	0.00233082
YGL095C	0.0765572	0.126374	0.535743	0.620835	0.0229241	0.125134	0.849081	0.899018	0.00769916	0.139539	0.952882	0.981012	0.0264749	0.116252	0.797038	0.884357	0.0249639	0.118018	0.814638	0.897286	-0.0177259	0.116139	0.866344	0.921284	-0.0217597	0.108767	0.784373	0.909883
YGL094C	-0.308181	0.116118	0.00685601	0.013987	0.0322459	0.113503	0.769392	0.842638	0.119202	0.128068	0.324037	0.478123	0.0779379	0.107573	0.42052	0.591516	-0.0580033	0.109003	0.561146	0.723954	0.399455	0.115007	0.000121261	0.000747933	0.28303	0.142347	0.00441607	0.0342477
YGL093W	0.0457238	0.164236	0.772516	0.827589	-0.288932	0.159085	0.0533878	0.0987114	-0.292696	0.181987	0.0696382	0.147832	0.411163	0.172779	0.00344868	0.0133354	0.187227	0.151904	0.144354	0.285975	0.0941622	0.14538	0.450816	0.615154	-0.0713946	0.137558	0.417282	0.675965
YGL092W	-0.0717504	0.132363	0.578668	0.659958	0.27562	0.13157	0.0288105	0.0582195	0.25454	0.145478	0.0589462	0.129471	-0.143554	0.124079	0.183452	0.328991	-0.203198	0.126285	0.0695085	0.166923	0.156192	0.123334	0.156926	0.288705	0.0635645	0.114583	0.437101	0.6919
YGL091C	-0.262882	0.150018	0.0705978	0.111719	-0.337217	0.15107	0.0182877	0.0392891	-0.192054	0.167393	0.204511	0.339526	-0.0351901	0.133706	0.758118	0.861251	-0.120422	0.138012	0.315093	0.49608	-0.108223	0.138299	0.368968	0.538531	-0.0509245	0.126425	0.547486	0.774244
YGL090W	0.485764	0.239464	0.0273484	0.0484651	0.183483	0.226908	0.359503	0.475082	-0.0102648	0.238891	0.957699	0.984327	0.256269	0.22849	0.117489	0.24111	0.264192	0.219079	0.0994224	0.218415	0.0437591	0.193261	0.767814	0.856749	-0.0499245	0.170154	0.595111	0.809194
YGL089C	6.89878	1.76485	1.16745e-06	4.90047e-06	-0.819017	1.32121	0.0191783	0.0409959	-0.15362	0.624753	0.343881	0.498969	0.174038	0.53519	0.180151	0.32496	0.0991861	0.458333	0.347662	0.530632	-7.20293	1.67198	1.06916e-08	1.57254e-07	-4.5614	2.82536	1.42521e-05	0.000259961
YGL087C	0.159104	0.13833	0.237597	0.319001	0.0503616	0.141238	0.708271	0.792926	0.10757	0.154999	0.449751	0.605786	-0.404054	0.149175	0.00132124	0.00582376	-0.311776	0.138148	0.00925801	0.0333782	-0.508923	0.144808	4.79122e-05	0.00032558	-0.281248	0.17148	0.0110791	0.0683354
YGL086W	0.272363	0.243583	0.222699	0.302123	-0.145476	0.232737	0.475826	0.589599	0.0866044	0.245086	0.65908	0.781231	0.24355	0.228724	0.136047	0.266952	0.0354809	0.201548	0.813659	0.896821	-0.0651075	0.199637	0.665572	0.789175	-0.0390572	0.170833	0.676462	0.858722
YGL085W	-0.132521	0.178305	0.437049	0.527407	0.328117	0.178581	0.047119	0.0888993	0.139254	0.19327	0.409673	0.566077	-0.278637	0.179341	0.0479064	0.119928	-0.236385	0.168443	0.0857367	0.195401	0.102284	0.157354	0.437679	0.605079	-0.000416027	0.136395	0.996142	1
YGL084C	-0.744526	0.186675	2.69791e-05	8.8708e-05	-0.578754	0.185604	0.000695311	0.00217579	-0.369429	0.199533	0.0322356	0.0789527	-0.0256633	0.158119	0.841341	0.909849	-0.0355452	0.161208	0.789763	0.882891	0.0806422	0.163269	0.550078	0.701999	0.132694	0.166515	0.178255	0.425647
YGL083W	-0.592631	0.147784	3.53661e-05	0.00011375	-0.348354	0.14683	0.012408	0.028252	-0.177716	0.162815	0.230039	0.372102	-0.0523842	0.131195	0.642056	0.779316	-0.302651	0.143426	0.0140195	0.0470286	0.137016	0.136692	0.251153	0.410461	0.0192379	0.121504	0.816464	0.921868
YGL082W	0.102686	0.126595	0.406971	0.497608	-0.0306983	0.126679	0.80108	0.865557	0.207716	0.139438	0.110267	0.212597	-0.0561754	0.117331	0.587801	0.736142	0.00897924	0.118328	0.932939	0.967127	-0.176501	0.119288	0.100425	0.206626	0.0780394	0.112572	0.338097	0.606223
YGL081W	0.501253	0.676135	0.106693	0.160765	-0.685061	0.956963	0.0287373	0.0581138	-0.308743	0.66604	0.128154	0.238381	0.224931	0.478082	0.163326	0.302385	0.187654	0.446891	0.180046	0.333927	-0.528158	0.855011	0.0175245	0.0514418	-0.151898	0.452244	0.0838079	0.270813
YGL080W	0.550536	0.149787	0.000148525	0.000427606	0.88269	0.155544	1.39027e-09	1.10603e-08	0.717737	0.175828	4.39156e-06	3.12596e-05	-0.404734	0.162041	0.00250813	0.0100999	-0.256256	0.145808	0.0397539	0.107898	-0.0901213	0.134351	0.444733	0.611012	-0.0476572	0.121999	0.568095	0.791295
YGL079W	0.080077	0.171687	0.626916	0.702557	0.169004	0.169021	0.283919	0.392699	0.422662	0.192069	0.0117115	0.033929	-0.0348519	0.15096	0.779239	0.873941	-0.213318	0.162174	0.111672	0.237067	0.0397985	0.150363	0.755562	0.848783	0.0619184	0.137528	0.479801	0.729617
YGL078C	-0.814765	0.122194	9.47919e-12	7.85682e-11	-0.292165	0.121139	0.0123912	0.0282406	-0.424135	0.137329	0.000915166	0.00375618	-0.142074	0.113846	0.159506	0.298501	-0.219405	0.116271	0.0363376	0.100545	0.310562	0.119609	0.0038516	0.0148416	0.0638284	0.109179	0.425713	0.682053
YGL077C	-0.620682	0.133033	1.72216e-06	6.99373e-06	0.0285183	0.130782	0.820205	0.877152	-0.0976445	0.142617	0.461912	0.616439	-0.416874	0.139115	0.000488038	0.00240549	-0.483436	0.13574	5.20194e-05	0.000381041	0.169253	0.124726	0.12836	0.250266	-0.0065512	0.110615	0.93473	0.977117
YGL075C	-0.250088	0.210697	0.205938	0.282865	0.1212	0.209017	0.519328	0.629209	-0.0434426	0.222898	0.8152	0.888524	-0.269471	0.207995	0.0820765	0.182484	-0.157161	0.18653	0.280908	0.458646	0.0203486	0.179309	0.886467	0.932902	-0.00817092	0.153982	0.927334	0.973386
YGL073W	1.1936	0.193323	4.02469e-11	3.10388e-10	0.986678	0.190926	1.19348e-08	8.49534e-08	0.57408	0.212898	0.00146582	0.00566804	0.233783	0.184769	0.101928	0.217382	0.125925	0.171745	0.364197	0.54669	0.0905011	0.154608	0.487193	0.647683	-0.207476	0.190793	0.0614615	0.223273
YGL071W	0.750717	0.167478	3.01992e-06	1.16693e-05	0.527814	0.165955	0.00067498	0.00212055	0.475711	0.18408	0.00337294	0.0116966	0.0521117	0.148627	0.671881	0.800511	0.160458	0.154182	0.215541	0.380388	-0.107612	0.146576	0.39152	0.562722	-0.00780123	0.127194	0.926092	0.973309
YGL070C	-0.779258	0.127818	4.31271e-10	2.93064e-09	-0.488174	0.12799	7.28124e-05	0.000277297	-0.289237	0.143063	0.0294195	0.0733174	-0.125686	0.117767	0.225748	0.383861	-0.31528	0.124819	0.00442134	0.0182413	0.110297	0.120278	0.308147	0.474896	0.0605952	0.113233	0.456289	0.709068
YGL068W	0.189719	0.114922	0.0927525	0.142154	0.879457	0.118098	1.0177e-14	1.51697e-13	0.999944	0.134499	2.31385e-15	5.57838e-14	-1.03945	0.116852	8.27164e-20	5.73328e-18	-0.737091	0.118885	3.01867e-11	8.28639e-10	-0.314575	0.112597	0.00210703	0.00890509	0.0392658	0.101289	0.610963	0.819976
YGL067W	-0.204433	0.12025	0.0828797	0.128839	-0.420061	0.122472	0.0003763	0.00124128	-0.179699	0.135653	0.157249	0.279748	-0.149816	0.114067	0.138457	0.26979	-0.23161	0.116544	0.0273773	0.0812506	-0.363618	0.120987	0.000790081	0.00381288	-0.162521	0.125357	0.0645616	0.229621
YGL066W	0.439073	0.183847	0.0122239	0.0235925	0.391096	0.177823	0.0175745	0.0379185	0.000356025	0.194553	0.998327	1	0.234697	0.177418	0.091739	0.200115	0.138979	0.165995	0.306597	0.487408	0.215995	0.162964	0.109597	0.221347	-0.124496	0.163432	0.200419	0.452861
YGL065C	-0.545852	0.115592	1.5024e-06	6.17096e-06	-0.506488	0.117247	8.04089e-06	3.60734e-05	-0.284297	0.131277	0.0211465	0.0559166	-0.164801	0.109805	0.0928389	0.201958	-0.290156	0.113259	0.00462139	0.0188424	-0.142032	0.111099	0.161426	0.295027	-0.049262	0.105064	0.530761	0.764235
YGL064C	0.830993	0.142948	2.09008e-09	1.29059e-08	1.13057	0.153915	3.937e-15	6.16686e-14	1.01562	0.172387	8.38262e-11	1.27697e-09	-0.680803	0.156154	1.66904e-06	1.38545e-05	-0.357594	0.146069	0.0042544	0.0176709	-0.353722	0.137722	0.00316832	0.0126391	-0.116571	0.128811	0.182916	0.43014
YGL062W	0.194703	0.108676	0.068633	0.109234	0.395653	0.1081	0.000166501	0.000594495	0.357419	0.119814	0.00165608	0.00628539	0.0146443	0.100988	0.873541	0.929888	-0.0845719	0.102933	0.37392	0.556784	0.202608	0.10407	0.0348335	0.0906391	0.0559919	0.0981664	0.462042	0.713338
YGL061C	0.0109613	0.217908	0.957056	0.97228	-0.421773	0.21509	0.028235	0.0571816	0.150909	0.225032	0.419761	0.575562	0.2244	0.203353	0.139177	0.270405	-0.0101712	0.184566	0.943762	0.973792	-0.112737	0.186875	0.440236	0.606939	0.0659726	0.1645	0.481155	0.73056
YGL060W	-0.238987	0.14177	0.0830319	0.129039	0.0404178	0.142163	0.765306	0.839988	0.193892	0.156104	0.175291	0.303651	-0.244161	0.140244	0.0386915	0.10168	-0.185436	0.134	0.11351	0.239867	-0.00785437	0.129693	0.945494	0.96942	0.13367	0.135371	0.138242	0.366139
YGL059W	0.654114	0.175804	0.000100259	0.000297929	0.632372	0.17948	0.000136911	0.000498142	1.2888	0.213044	2.0729e-11	3.35109e-10	-0.255337	0.175937	0.0655816	0.153116	-0.296344	0.173289	0.0349847	0.0977279	-0.261248	0.161871	0.0520825	0.124966	0.134124	0.156343	0.1627	0.404199
YGL058W	-0.441121	0.163475	0.00508219	0.0107273	-0.0478459	0.160881	0.751624	0.829239	0.242815	0.177229	0.124806	0.233642	-0.186641	0.152705	0.136609	0.267478	-0.353166	0.161764	0.00871013	0.0316934	0.124197	0.148194	0.326385	0.49327	0.168474	0.163181	0.0926152	0.289553
YGL057C	0.262614	0.154501	0.0788753	0.122996	0.20042	0.155376	0.171288	0.260431	0.460984	0.173431	0.00293836	0.0103515	-0.325676	0.16029	0.0129007	0.0413255	-0.246345	0.148623	0.0511862	0.131098	-0.376711	0.153468	0.0037241	0.0144379	-0.0242483	0.123202	0.771108	0.904355
YGL056C	0.198529	0.0997045	0.043547	0.0730615	0.651049	0.09891	1.5625e-11	1.61342e-10	0.287635	0.110611	0.00655785	0.0206845	0.0577995	0.0945066	0.506571	0.667044	0.0590613	0.0955158	0.508162	0.68029	0.502467	0.0997199	5.12508e-08	6.7987e-07	0.116929	0.0969551	0.124101	0.346066
YGL055W	-0.86067	0.155253	9.11747e-09	5.11187e-08	-0.713477	0.155578	1.09476e-06	5.72141e-06	-0.332037	0.166245	0.0271135	0.0685877	-0.536768	0.16457	0.00013898	0.00076605	-0.591526	0.160537	1.86863e-05	0.000150823	-0.382565	0.153816	0.00327718	0.0129522	-0.0776907	0.129147	0.367364	0.636384
YGL054C	-0.890821	0.159866	6.99157e-09	3.99261e-08	-0.976929	0.164919	1.71451e-10	1.52845e-09	-0.660434	0.182244	3.97064e-05	0.000233024	-0.161088	0.145872	0.184578	0.330263	-0.181977	0.14632	0.145257	0.286959	-0.247677	0.150311	0.0526237	0.125938	-0.0222704	0.125194	0.790388	0.911665
YGL050W	-0.538517	0.19157	0.00304779	0.00672976	-0.50544	0.191173	0.00386553	0.0101297	-0.60474	0.225323	0.00128186	0.00503749	-0.0196734	0.161777	0.879817	0.934058	-0.0871394	0.166424	0.52183	0.691244	-0.0138749	0.16674	0.919123	0.953337	-0.122243	0.171236	0.216646	0.473886
YGL049C	0.723745	0.150111	6.34496e-07	2.75081e-06	0.382068	0.148513	0.00664797	0.0162822	0.149532	0.1613	0.309005	0.462966	0.0746269	0.135766	0.518152	0.677152	0.160236	0.139827	0.185266	0.341182	-0.195426	0.137416	0.102855	0.210257	-0.232851	0.167874	0.0279917	0.13346
YGL048C	0.20052	0.10197	0.0460827	0.0766203	-0.176871	0.10164	0.074114	0.13001	-0.0209317	0.112929	0.846344	0.911693	0.101491	0.0966811	0.251989	0.414992	-0.00842281	0.0971343	0.925921	0.962729	-0.242521	0.098818	0.00827545	0.027963	-0.163233	0.105738	0.0419364	0.17575
YGL047W	0.216801	0.205096	0.261685	0.344911	-0.12173	0.198953	0.500856	0.611155	0.0016189	0.213085	0.99285	1	0.148593	0.18307	0.292341	0.461569	0.0565391	0.176895	0.688367	0.816994	-0.104429	0.176238	0.460034	0.623412	-0.0563506	0.155453	0.537017	0.767346
YGL045W	0.994031	0.249499	1.04108e-05	3.66526e-05	1.06088	0.254775	9.83037e-07	5.17658e-06	0.892495	0.291866	8.8732e-05	0.000481427	0.194112	0.225721	0.227016	0.385156	0.185402	0.216904	0.239463	0.412145	0.265518	0.203358	0.0858931	0.183962	0.104211	0.182116	0.297093	0.568153
YGL044C	0.114701	0.141881	0.405822	0.496642	-0.586265	0.146809	2.57945e-05	0.000105792	-0.0235304	0.156083	0.869465	0.926395	0.0137744	0.128245	0.901124	0.944205	-0.022435	0.13064	0.845587	0.916887	-0.668266	0.154578	6.93944e-07	7.30781e-06	-0.0908812	0.12622	0.289846	0.560209
YGL043W	-0.136507	0.116125	0.231118	0.31204	-0.0380003	0.11662	0.736243	0.815352	-0.287979	0.134026	0.0218183	0.0571824	-0.190068	0.112721	0.0574113	0.138171	-0.215735	0.112695	0.0347933	0.0974879	-0.107563	0.109803	0.284402	0.448269	-0.335179	0.153784	0.00186378	0.0172821
YGL041W-A	0.600076	0.161895	0.000119397	0.000350665	0.28871	0.162369	0.0579569	0.105749	0.431064	0.177171	0.00626496	0.0198396	-0.0534059	0.14671	0.661427	0.79243	0.161801	0.150849	0.204931	0.366326	-0.313481	0.152789	0.0153554	0.0463505	0.0410038	0.126445	0.627152	0.828977
YGL040C	0.58849	0.103508	7.88141e-09	4.46399e-08	1.10563	0.106384	5.87409e-27	1.98609e-25	0.908439	0.119814	1.06694e-15	2.72635e-14	-0.487453	0.109504	1.06785e-06	9.20871e-06	-0.272691	0.102331	0.00378518	0.016022	0.00965734	0.0970273	0.915041	0.951238	0.0232643	0.0933614	0.753374	0.897299
YGL039W	0.142558	0.155468	0.342961	0.432996	0.156088	0.152316	0.278258	0.386121	-0.123174	0.169231	0.42008	0.575857	0.0717536	0.139582	0.542406	0.696053	0.0964452	0.141858	0.430355	0.61125	0.0924716	0.138914	0.444231	0.610473	-0.0825553	0.133306	0.345085	0.612971
YGL038C	0.684407	0.141154	6.08774e-07	2.6559e-06	-0.400114	0.141345	0.00296819	0.00801295	0.0825556	0.152039	0.555638	0.700549	0.304414	0.143645	0.0115774	0.0376299	0.280199	0.137647	0.018984	0.0600491	-0.722107	0.149288	4.98311e-08	6.62622e-07	-0.159158	0.139074	0.0850865	0.273281
YGL037C	0.591116	0.105283	1.18422e-08	6.54032e-08	-0.4819	0.105912	2.96345e-06	1.43264e-05	-0.0817736	0.115049	0.456579	0.612269	-0.189725	0.101893	0.0396158	0.103618	0.108215	0.100167	0.244101	0.417201	-1.30691	0.107103	1.7146e-35	4.75372e-33	-0.531001	0.1272	1.77e-06	4.03895e-05
YGL036W	0.0167424	0.20796	0.93176	0.952665	-0.209492	0.202749	0.253707	0.359062	-0.029858	0.212598	0.868525	0.925717	0.111921	0.180375	0.422577	0.59317	0.194845	0.186033	0.181656	0.335984	-0.0602878	0.177392	0.670594	0.793183	0.089925	0.16602	0.346159	0.613378
YGL035C	-0.724048	0.187772	4.90628e-05	0.000152839	-1.01524	0.201039	1.84691e-08	1.27695e-07	-1.309	0.250915	2.27818e-09	2.84516e-08	0.130917	0.163019	0.317311	0.48834	0.146152	0.163525	0.277789	0.454948	-0.0938084	0.168942	0.496119	0.655282	-0.213078	0.213403	0.0695885	0.240826
YGL034C	-0.871048	0.686419	0.0155137	0.0292299	-0.134171	0.442884	0.596904	0.700544	-0.986888	1.33821	0.00858621	0.0262028	0.0165955	0.35964	0.922918	0.958887	-0.0148897	0.336208	0.920673	0.95921	0.428053	0.5479	0.0438455	0.108392	-0.096433	0.378604	0.212981	0.4692
YBR131W	-0.20198	0.734915	0.401741	0.492517	-1.03449	1.43715	0.0107584	0.0250126	-0.0875151	0.515223	0.610914	0.744019	0.286994	0.653412	0.0604578	0.143693	0.32991	0.737995	0.0309756	0.0890407	0	0.473832	1	1	0.277911	0.789826	0.015467	0.0869825
YGL032C	2.36292	1.52688	NA	NA	-0.183158	0.515336	NA	NA	-0.132025	0.486611	NA	NA	7.85569	1.11068	NA	NA	8.16252	1.11629	NA	NA	2.19321	1.47449	NA	NA	1.26892	1.55853	NA	NA
YGR148C	-0.952242	0.105791	5.42129e-20	9.92114e-19	-0.584185	0.105524	1.29915e-08	9.20021e-08	-0.302014	0.115861	0.00619367	0.0196476	-0.550804	0.109343	5.56953e-08	6.13976e-07	-0.62296	0.107721	5.52854e-10	1.12705e-08	-0.185488	0.101502	0.0484741	0.117632	-0.00824262	0.094727	0.912002	0.967671
YGL030W	-1.0387	0.105098	8.50172e-24	2.11399e-22	-0.972916	0.106254	3.09067e-21	7.7899e-20	-0.623213	0.1179	2.25297e-08	2.4592e-07	-0.193375	0.100895	0.0344565	0.0923159	-0.364115	0.104288	0.000139953	0.000916218	-0.141928	0.100187	0.126836	0.24808	-0.00165281	0.0941472	0.982263	0.998311
YGL029W	-0.520634	0.241676	0.0188954	0.0347858	-0.939385	0.259183	1.83805e-05	7.75058e-05	-0.593042	0.28249	0.00615154	0.0195475	0.270332	0.228671	0.0998401	0.213916	-0.0330752	0.197635	0.824547	0.904264	-0.0475914	0.200363	0.752272	0.846757	-0.0916714	0.189815	0.361546	0.628849
YGL028C	-1.09903	0.27756	6.22819e-06	2.27206e-05	-0.520111	0.263023	0.0192438	0.0410912	-0.328035	0.272343	0.115972	0.220833	-1.63129	0.32286	8.90832e-11	1.65204e-09	-1.72748	0.300622	4.99877e-11	1.30378e-09	-1.042	0.306628	1.59778e-05	0.000122881	-0.750191	0.33907	0.0006706	0.00752728
YGL027C	-0.00701855	0.108495	0.947584	0.965342	-0.047855	0.110133	0.654431	0.748056	0.0319885	0.120268	0.779649	0.865323	-0.273702	0.109991	0.00517206	0.0187445	0.0262733	0.102813	0.782295	0.877747	-0.317099	0.107312	0.00125755	0.00572036	0.0444592	0.0985819	0.559676	0.78353
YGL026C	-0.654292	0.123334	5.95315e-08	3.00093e-07	-0.431662	0.122555	0.000260365	0.000891738	-0.17253	0.133389	0.168239	0.294839	-0.0390333	0.112424	0.697087	0.819971	-0.337807	0.121716	0.00186384	0.00875849	0.1446	0.116089	0.169053	0.304348	0.0536297	0.107301	0.499288	0.742439
YGL025C	0.367539	0.181969	0.034293	0.0592197	0.221996	0.175943	0.173776	0.263578	0.338313	0.195693	0.0467992	0.107195	0.226657	0.174156	0.0989614	0.212443	0.0731533	0.161588	0.583836	0.744223	0.122159	0.158327	0.355955	0.52466	0.054722	0.140469	0.534082	0.766118
YGL023C	0.789182	0.191028	1.29422e-05	4.49652e-05	0.395914	0.188307	0.0219561	0.0459595	0.114249	0.199212	0.507994	0.659216	0.0235082	0.165069	0.85844	0.919817	0.193014	0.17455	0.169388	0.317639	-0.270304	0.173762	0.0550623	0.13059	-0.227503	0.204657	0.0510512	0.198791
YGL022W	0.159979	0.129544	0.206286	0.283272	0.280129	0.128509	0.0231827	0.0482358	-0.10784	0.139775	0.408413	0.565404	-0.0455544	0.118138	0.661994	0.792649	0.255945	0.124867	0.0209478	0.0649278	0.061709	0.119451	0.566649	0.713295	0.00827707	0.108975	0.917104	0.970449
YGL021W	-0.148516	0.196324	0.424298	0.514709	-0.249214	0.191868	0.155571	0.240625	-0.191431	0.205447	0.277504	0.427671	0.108092	0.170713	0.422653	0.59317	0.0894137	0.17049	0.517207	0.686937	0.0248723	0.169061	0.856757	0.913951	0.0163495	0.144167	0.852154	0.939692
YGL020C	-0.499932	0.114886	9.33674e-06	3.31025e-05	-0.334938	0.116855	0.00303727	0.00816369	0.0132022	0.128613	0.913379	0.956922	-0.408101	0.120228	0.00012252	0.000684165	-0.518646	0.118358	1.35951e-06	1.42504e-05	-0.249808	0.112601	0.0147579	0.0449136	-0.0211099	0.102664	0.785512	0.910084
YGL019W	-0.161369	0.106478	0.123749	0.183571	0.183062	0.107968	0.0808697	0.140001	0.432032	0.122648	0.000192303	0.00094616	-0.505386	0.113029	9.45725e-07	8.25834e-06	-0.711778	0.111132	8.8539e-12	2.6254e-10	-0.157116	0.102284	0.0968258	0.201266	-0.071784	0.0995334	0.34984	0.615925
YGL018C	0.49264	0.21348	0.0137109	0.0261711	0.50226	0.215859	0.00916302	0.0216392	0.460266	0.244327	0.0197672	0.0528202	-0.164498	0.197149	0.265923	0.430272	-0.301327	0.209683	0.0559824	0.141358	-0.142242	0.181604	0.323159	0.489594	-0.161822	0.200091	0.137851	0.365559
YGL017W	-0.372081	0.140234	0.00639454	0.0131228	-0.329226	0.139671	0.0134288	0.0302694	-0.368088	0.158542	0.0108569	0.0319202	0.0297762	0.12554	0.784956	0.876793	-0.000503293	0.12764	0.996452	1	0.0581114	0.12897	0.611375	0.746712	-0.0181083	0.117814	0.82517	0.926041
YGL015C	0.424224	0.982837	0.125367	0.185425	0.156391	0.696984	0.398335	0.514145	0.00660553	0.587888	0.962558	0.986858	0.0265087	0.492231	0.782908	0.875777	0.101776	0.506141	0.278165	0.455345	-0.043398	0.483277	0.697464	0.810104	-0.0185299	0.362398	0.731988	0.886167
YGL014W	-0.461498	0.150506	0.00154988	0.00361855	-0.136644	0.148238	0.330867	0.444981	-0.439314	0.167744	0.00362741	0.0124007	-0.113467	0.136221	0.326736	0.49746	0.0564916	0.135658	0.633408	0.780066	0.145077	0.138578	0.229	0.383975	0.0227414	0.121934	0.784165	0.909883
YGL013C	-0.614792	0.212479	0.00199927	0.00457153	-0.523088	0.212307	0.00597069	0.0148414	-0.545884	0.244041	0.00577244	0.0184485	-0.102045	0.180916	0.465299	0.630828	-0.139557	0.183722	0.333779	0.515688	-0.0597395	0.181791	0.677556	0.797844	-0.0905938	0.172001	0.349259	0.615533
YGL012W	-0.25946	0.128112	0.0382978	0.0652415	-0.184951	0.126743	0.128941	0.207119	0.0949414	0.137747	0.461138	0.615702	-0.33031	0.130339	0.00324179	0.0126768	-0.563614	0.13192	1.80463e-06	1.84967e-05	-0.263802	0.123357	0.0166931	0.0494461	-0.146237	0.124683	0.0935413	0.290864
YGL011C	-0.0518251	0.0934527	0.574659	0.656331	-0.178641	0.0937641	0.0514112	0.0958236	0.0670054	0.105394	0.508687	0.659816	5.98366e-06	0.0887818	0.999942	1	-0.151935	0.0909603	0.0751911	0.176892	-0.118987	0.0899981	0.159835	0.29289	-0.0296768	0.0885627	0.679918	0.860371
YGL010W	-0.0374379	0.151542	0.798684	0.847761	-0.356347	0.152353	0.0133346	0.0300815	-0.256825	0.16599	0.0873692	0.17636	-0.0523383	0.135382	0.649823	0.784513	0.061837	0.137371	0.604935	0.759078	-0.344055	0.149732	0.00697132	0.0243886	-0.0910673	0.132338	0.29815	0.568851
YGL009C	-0.565015	0.127565	5.86168e-06	2.15109e-05	-0.333092	0.127402	0.00651852	0.0160148	-0.0989331	0.138819	0.445547	0.601108	-0.327627	0.129683	0.00336752	0.0130834	-0.426545	0.128971	0.000185661	0.00118061	-0.123229	0.119754	0.253137	0.413079	-0.0057969	0.108412	0.941764	0.980004
YGL008C	-1.06706	0.19169	3.3177e-09	1.98668e-08	-0.491781	0.186342	0.00409527	0.0106562	-0.413326	0.20238	0.0176532	0.0481016	-0.00433684	0.159612	0.973178	0.987424	-0.29235	0.178246	0.0410352	0.110242	0.462339	0.194207	0.00260689	0.010668	0.102582	0.156564	0.275834	0.543862
YGL007C-A	-0.122121	0.503224	0.688686	0.755443	-0.821716	0.803389	0.0148263	0.0328584	-0.300931	0.562086	0.154928	0.276675	0.0976435	0.379745	0.568409	0.718775	0.00548105	0.34674	0.969918	0.987006	-0.291945	0.503804	0.107797	0.218152	-0.0972217	0.343257	0.267843	0.534625
YGL006W	0.44602	0.126451	0.00031048	0.000840756	0.0323175	0.126269	0.790211	0.857311	0.143162	0.137882	0.266702	0.415902	-0.190888	0.121976	0.0727347	0.165428	0.0192881	0.117724	0.855977	0.921272	-0.608532	0.132648	2.56097e-07	2.97084e-06	-0.171648	0.129629	0.0557985	0.208831
YGL005C	-0.273244	0.188131	0.126764	0.186943	-0.428145	0.188327	0.0132371	0.0299346	-0.640214	0.230215	0.000789959	0.0033084	0.029922	0.160473	0.817187	0.895757	0.0086174	0.163048	0.948824	0.976472	-0.102325	0.166822	0.454421	0.618261	-0.253467	0.22282	0.0412322	0.17347
YGL004C	-0.00757162	0.136707	0.954678	0.970962	-0.0212208	0.138174	0.87223	0.914103	0.105738	0.153059	0.452816	0.608657	-0.173408	0.131362	0.123363	0.249745	-0.191687	0.131179	0.0963869	0.21353	-0.192435	0.129027	0.0921043	0.193968	-0.0538098	0.117982	0.514565	0.754335
YGL003C	0.16897	0.143976	0.227122	0.307394	0.33518	0.145169	0.0150727	0.0333245	0.464877	0.163568	0.00167399	0.00634467	-0.186589	0.139405	0.112391	0.233682	-0.205022	0.138703	0.0880166	0.199368	-0.0429931	0.129669	0.70816	0.816625	0.0497506	0.119798	0.548721	0.774982
YGL002W	-0.413466	0.12777	0.00093259	0.00228714	-0.303083	0.130636	0.0155465	0.0341813	0.237128	0.142109	0.0727546	0.153102	-0.385865	0.134097	0.00083489	0.00387079	-0.399349	0.129464	0.000474267	0.00265102	-0.28235	0.125918	0.0116873	0.0372878	0.141173	0.125687	0.106191	0.315894
YGL001C	-0.303403	0.10791	0.00427737	0.00917525	-0.195063	0.107797	0.06247	0.112686	-0.0634192	0.119002	0.575471	0.716459	-0.170546	0.103485	0.0680222	0.157291	-0.193271	0.103844	0.0431468	0.114693	-0.0805568	0.102461	0.395516	0.566467	0.0126074	0.09709	0.867422	0.946619
YGR001C	-0.530266	0.148404	0.000228246	0.000630918	-0.559947	0.154046	0.000118213	0.000434965	-0.520153	0.175784	0.00088668	0.0036555	-0.412948	0.157171	0.00163947	0.00704717	-0.319702	0.145257	0.0101704	0.0361043	-0.449126	0.156374	0.000670147	0.00333569	-0.281493	0.18784	0.0156404	0.0876021
YGR002C	0.267733	0.155668	0.0752397	0.118121	0.141832	0.155077	0.332272	0.446581	0.288227	0.170815	0.0606327	0.132437	-0.0420973	0.140597	0.722211	0.835079	-0.0131432	0.142306	0.914643	0.956383	-0.143506	0.14068	0.239242	0.396236	0.020261	0.123513	0.80799	0.918592
YGR003W	-0.204016	0.140761	0.136303	0.199315	0.0909987	0.136524	0.485542	0.597631	0.221492	0.151853	0.113057	0.21662	0.122257	0.129124	0.271786	0.437588	0.0619989	0.128824	0.586406	0.745614	0.402497	0.138904	0.000852304	0.00408826	0.446677	0.184026	0.000686348	0.00764216
YGR004W	-0.496387	0.145371	0.000436058	0.00114649	-0.0211714	0.143318	0.876645	0.91717	-0.297247	0.162142	0.04366	0.10155	-0.170069	0.135884	0.140506	0.271879	-0.104901	0.132822	0.368099	0.550758	0.224416	0.137218	0.060714	0.140509	0.018595	0.120384	0.821913	0.924443
YGR005C	0.310197	0.161132	0.0459004	0.0763858	-0.00335613	0.159668	0.982171	0.99183	-0.185193	0.17579	0.239054	0.383663	-0.0610445	0.1438	0.611769	0.756694	0.0451703	0.145226	0.716473	0.836674	-0.334725	0.156689	0.0110284	0.0356366	-0.331325	0.206168	0.00931567	0.0605944
YGR006W	0.373262	0.274196	0.127689	0.187958	0.598383	0.270423	0.00818696	0.0195699	0.149891	0.268193	0.465424	0.619931	0.0848627	0.227143	0.593228	0.741367	0.18025	0.233661	0.266622	0.442773	0.287085	0.241295	0.0893355	0.189432	0.0369207	0.183277	0.699893	0.872702
YGR007W	-0.298455	0.120015	0.0111915	0.0217591	0.00644064	0.12001	0.955677	0.974481	-0.124787	0.13556	0.325939	0.480239	-0.204647	0.116698	0.0463944	0.116853	-0.21648	0.115858	0.0383585	0.104862	0.0588749	0.112355	0.565599	0.712832	-0.0483911	0.107864	0.542717	0.77097
YGR008C	3.40387	0.280816	1.27536e-34	6.48797e-33	1.09032	0.265756	1.08474e-06	5.67443e-06	1.60392	0.302741	7.03735e-10	9.33544e-09	1.26779	0.278906	7.29207e-08	7.91283e-07	1.63221	0.294823	1.73073e-10	3.98212e-09	-0.421955	0.238762	0.0145992	0.0445527	0.0530834	0.168235	0.571117	0.793099
YGR009C	0.697461	0.22041	0.000673291	0.00169238	0.00293835	0.209063	0.987541	0.994536	0.125831	0.223227	0.498921	0.651405	0.403525	0.231198	0.0184367	0.0555003	0.228762	0.199431	0.132468	0.268372	-0.14981	0.187215	0.306428	0.473373	-0.0966491	0.174071	0.322352	0.593637
YGR010W	-0.231359	0.139619	0.0886764	0.13681	0.0121204	0.139479	0.927433	0.953326	-0.0892889	0.156833	0.534415	0.682167	-0.167884	0.132426	0.138155	0.269458	-0.194975	0.132786	0.0937901	0.209604	0.0325106	0.127848	0.774782	0.86251	-0.0521157	0.120603	0.531181	0.764273
YGR012W	0.209653	0.165687	0.188548	0.26249	-0.0342829	0.164121	0.82365	0.879649	0.0369489	0.182399	0.819481	0.891509	0.00604666	0.146555	0.960429	0.980228	-0.146909	0.153755	0.255927	0.431867	-0.192965	0.151581	0.133306	0.256749	-0.20368	0.179938	0.0582541	0.215346
YGR013W	0.602582	0.202986	0.0016256	0.00378896	0.457799	0.199229	0.011407	0.0263112	0.0413816	0.208913	0.816477	0.889117	0.0838544	0.175637	0.54092	0.695111	0.215851	0.185265	0.138573	0.277597	-0.00077454	0.169768	0.995526	1	-0.122171	0.174107	0.219987	0.478927
YGR014W	-0.446633	0.159676	0.00374197	0.00810517	0.266256	0.156718	0.0712502	0.125943	-0.232418	0.168948	0.127275	0.237065	0.933122	0.160446	9.40205e-10	1.47689e-08	0.965292	0.168335	1.72839e-10	3.98212e-09	1.724	0.166933	2.52157e-27	3.58516e-25	1.12601	0.178755	1.23524e-11	7.62247e-10
YGR015C	0.0736748	0.205282	0.70313	0.767025	0.169725	0.198421	0.346823	0.461847	-0.0394656	0.215413	0.828256	0.89806	0.0456414	0.17517	0.73868	0.846102	0.052589	0.177278	0.70943	0.830614	0.129799	0.175602	0.357795	0.526393	-0.0197388	0.150352	0.824529	0.926041
YGR016W	-0.429351	0.269254	0.0756027	0.11849	-0.229097	0.25976	0.297968	0.408564	0.121819	0.27037	0.554001	0.699121	-0.0457266	0.215707	0.766845	0.866586	-0.238638	0.238131	0.149418	0.291939	0.0658217	0.218829	0.674157	0.795701	0.0894197	0.204282	0.384661	0.653137
YGR017W	0.393908	0.135278	0.00281918	0.00627805	0.364337	0.139293	0.00610674	0.0151304	0.258903	0.152509	0.0648163	0.139567	-0.265201	0.139965	0.0246075	0.070262	-0.104133	0.128822	0.360573	0.544646	-0.289682	0.12896	0.0110965	0.0358359	-0.136464	0.130557	0.124363	0.346254
YGR019W	2.43858	0.332519	7.59295e-16	9.25339e-15	1.53928	0.32766	1.23073e-08	8.74926e-08	1.98695	0.350922	2.87467e-11	4.58048e-10	0.0631477	0.241756	0.699322	0.82154	0.173352	0.247459	0.293549	0.472353	-0.432798	0.245591	0.0138487	0.0427822	0.000698508	0.163547	0.993904	1
YGR020C	-0.272013	0.108833	0.011075	0.0215552	-0.246981	0.109164	0.0197623	0.0420177	0.0798118	0.119645	0.483053	0.637085	-0.324527	0.110777	0.000991208	0.00451623	-0.325478	0.107954	0.000943132	0.00483333	-0.305257	0.107163	0.00188575	0.0081121	0.0011311	0.0973264	0.988063	0.999372
YGR021W	1.90197	0.17166	1.63959e-32	7.21548e-31	1.65808	0.172865	3.97221e-24	1.14124e-22	1.38245	0.18555	1.38303e-15	3.48585e-14	-0.229092	0.167064	0.0863989	0.190414	0.0692021	0.150969	0.587952	0.746338	-0.472027	0.147987	0.000200101	0.00115941	-0.248709	0.168949	0.0206182	0.10655
YGR023W	0.0845102	0.154669	0.572159	0.654148	0.315016	0.152227	0.0285474	0.0577509	0.198908	0.167205	0.188392	0.320145	0.0501842	0.137529	0.66686	0.795897	-0.117216	0.141811	0.337652	0.520368	0.258642	0.145146	0.0379967	0.0972722	-0.00213238	0.12278	0.979525	0.997698
YGR024C	-1.09785	0.194626	1.82677e-09	1.13686e-08	-0.896718	0.206172	1.18001e-06	6.1323e-06	-0.766509	0.246042	0.000135302	0.000695965	-0.293416	0.186053	0.0425666	0.109426	-0.375025	0.185331	0.0111955	0.0390189	-0.143384	0.176146	0.310788	0.477805	-0.0928062	0.166688	0.332643	0.601992
YGR026W	-0.353507	0.13848	0.00875072	0.0174817	-0.875597	0.141483	6.44747e-11	6.12178e-10	-0.510483	0.154668	0.000299292	0.00140404	0.0845091	0.125405	0.437944	0.605587	0.0856989	0.127056	0.447139	0.626582	-0.379313	0.138391	0.00161779	0.00713657	-0.0509885	0.116517	0.534585	0.766118
YGR027C	-0.956987	0.0938675	5.0405e-25	1.35677e-23	-0.463669	0.0936539	4.29596e-07	2.37499e-06	-0.28948	0.103472	0.00363074	0.0124045	-0.644437	0.0953207	2.09739e-12	5.1689e-11	-0.655484	0.0951959	4.0504e-13	1.79676e-11	-0.150443	0.0906003	0.0773391	0.169237	-0.0125204	0.0872205	0.860571	0.943736
YGR028W	-0.26851	0.115008	0.0174278	0.0324394	-0.349563	0.117021	0.00200865	0.00570008	0.00432327	0.130418	0.971931	0.990873	-0.129449	0.108838	0.184306	0.330096	-0.343058	0.115615	0.000989025	0.00503594	-0.213739	0.111744	0.0358732	0.0928649	-0.062449	0.105694	0.428949	0.684755
YGR029W	0.465127	0.189074	0.0096375	0.0190585	0.19768	0.196013	0.268398	0.375446	0.111608	0.210768	0.533771	0.681815	-0.416027	0.210971	0.0101704	0.0338709	-0.345081	0.192338	0.0221335	0.0678443	-0.696439	0.210019	4.0659e-05	0.000282878	-0.657839	0.252833	0.000381364	0.0047843
YGR030C	-0.299588	0.214833	0.136211	0.199232	-0.0451684	0.210912	0.811568	0.871454	0.148248	0.228925	0.432797	0.587194	-0.220453	0.201722	0.144046	0.276379	-0.498862	0.226433	0.00349184	0.0149979	-0.0337032	0.182737	0.81496	0.889382	-0.044247	0.160467	0.629712	0.830381
YGR031W	0.90715	0.159522	3.41509e-09	2.03839e-08	1.01421	0.160638	1.15754e-11	1.22258e-10	0.395255	0.172334	0.0104798	0.0310418	0.20563	0.153361	0.102171	0.217733	0.284786	0.154936	0.0287179	0.084148	0.318337	0.145958	0.0109722	0.0354964	-0.0613393	0.127318	0.471442	0.721399
YGR032W	0.40273	0.166866	0.0120774	0.0233585	0.593953	0.16724	0.000143481	0.000518983	0.355446	0.182128	0.0275323	0.0693938	-0.150738	0.153319	0.23036	0.38896	-0.19414	0.155174	0.135787	0.273629	0.0119006	0.147018	0.924684	0.956777	-0.125268	0.15036	0.182477	0.43014
YGR033C	0.0103854	0.148049	0.942353	0.961425	0.219075	0.147693	0.11767	0.191962	0.212843	0.161638	0.148041	0.266782	-0.221075	0.143829	0.0659721	0.153833	-0.176347	0.138915	0.14287	0.284253	-0.0420153	0.13396	0.721143	0.825513	0.00778501	0.119716	0.92471	0.973083
YGR035C	-0.307495	0.204544	0.110519	0.165899	-0.858625	0.222201	1.16755e-05	5.09526e-05	-0.389462	0.239198	0.0454131	0.104661	0.0604624	0.172793	0.655902	0.788986	-0.21789	0.18739	0.137531	0.276377	-0.393575	0.213161	0.0146458	0.0446643	-0.250958	0.241607	0.0509134	0.198633
YGR036C	-1.17518	0.175741	1.63655e-12	1.48037e-11	-0.302521	0.168149	0.0539566	0.0996014	-0.396696	0.188975	0.0166799	0.045878	-0.0957186	0.150106	0.439608	0.606677	-0.27566	0.16176	0.0398209	0.108027	0.680656	0.187613	1.30132e-05	0.000102497	0.221668	0.189461	0.0473956	0.18948
YGR037C	-0.584233	0.10981	6.27854e-08	3.15349e-07	-0.339376	0.109442	0.00140546	0.00411907	-0.268232	0.122297	0.0206085	0.0547552	-0.0446952	0.101644	0.628852	0.769245	-0.151162	0.104308	0.115516	0.2428	0.166338	0.105228	0.086127	0.18432	0.0806455	0.102277	0.300707	0.571033
YGR038W	0.278609	0.152162	0.0586247	0.0950787	0.542411	0.150485	0.000140706	0.000510277	0.456338	0.169186	0.00268128	0.00956936	0.0557289	0.136522	0.630837	0.770992	-0.0540636	0.139021	0.653886	0.793738	0.300781	0.143709	0.0150691	0.0456602	0.0819434	0.128713	0.341943	0.609407
YGR040W	0.00726634	0.177289	0.965833	0.978387	-0.200414	0.161285	0.185578	0.278719	-0.605933	0.19314	0.000311194	0.00144763	1.28999	0.177264	7.41224e-15	2.72191e-13	1.36229	0.185297	1.12506e-15	7.70179e-14	1.09746	0.176816	2.4782e-11	5.43147e-10	0.575968	0.224473	0.000449513	0.00545415
YGR041W	-1.08157	0.155096	3.99793e-13	3.80249e-12	-0.5222	0.159515	0.000499249	0.00160856	-0.754874	0.189409	5.3127e-06	3.71019e-05	-1.0579	0.155308	1.10435e-12	2.83501e-11	-0.653075	0.159521	2.67929e-06	2.68656e-05	-0.472349	0.163867	0.00055546	0.00284924	-0.287618	0.194808	0.0159337	0.0887965
YGR042W	0.0430552	0.27693	0.86159	0.898678	0.209098	0.26868	0.352475	0.467754	0.531337	0.316167	0.0198723	0.0530023	-0.149914	0.240181	0.363306	0.535107	-0.27054	0.253664	0.113462	0.239859	-0.0251856	0.219786	0.872105	0.92452	0.0798491	0.201049	0.431418	0.687037
YGR043C	0.7164	0.199819	0.000143652	0.000415746	-0.247781	0.197931	0.168652	0.257057	-0.560754	0.230062	0.00321822	0.0112374	-0.237577	0.190762	0.103655	0.219909	0.0182628	0.171339	0.894981	0.944551	-1.33479	0.211949	1.01482e-11	2.4151e-10	-1.26966	0.240465	8.32834e-10	3.66513e-08
YGR044C	3.45405	1.6132	0.000122389	0.000359073	0.0233374	0.179659	0.888374	0.925823	0.0876579	0.189042	0.597987	0.734554	8.25123	1.16387	1.92368e-14	6.46472e-13	9.0159	1.16888	4.32148e-16	3.19501e-14	4.45205	0.283682	3.12562e-56	3.46631e-53	5.10044	0.299587	1.1929e-65	3.30733e-62
YGR046W	0.384526	0.160643	0.0130709	0.0250702	0.00568111	0.160118	0.969899	0.983827	0.339558	0.175957	0.0306679	0.0758334	-0.0971521	0.145747	0.423448	0.593534	-0.0475552	0.145621	0.702735	0.827142	-0.445881	0.16376	0.00108638	0.00502837	-0.0294697	0.126541	0.726349	0.883635
YGR047C	0.295537	0.139968	0.0300364	0.052623	0.020923	0.137095	0.873113	0.914509	0.124231	0.151619	0.373955	0.5283	0.179958	0.133362	0.113781	0.235591	0.169408	0.131993	0.143766	0.285523	-0.0462073	0.126087	0.681006	0.799806	0.0235123	0.115253	0.772595	0.90474
YGR048W	0.624247	0.168703	0.000116215	0.000342226	0.294099	0.163204	0.0545097	0.100451	0.118618	0.180652	0.460405	0.615464	0.298982	0.170919	0.0286396	0.0797623	0.126062	0.154316	0.330795	0.512792	0.0349681	0.145097	0.779209	0.865355	-0.183064	0.171126	0.0768081	0.256104
YGR049W	-0.753566	0.136211	1.32931e-08	7.27641e-08	-1.20065	0.142894	5.30797e-19	1.1408e-17	-1.03206	0.165066	8.38298e-12	1.3959e-10	0.296608	0.133849	0.00943353	0.0316066	0.36095	0.132311	0.00186697	0.00876573	-0.0852927	0.128126	0.453405	0.617297	0.0568222	0.118763	0.49276	0.737111
YGR052W	-0.179881	0.353966	0.534313	0.619567	-2.21232	0.45391	3.07417e-09	2.35121e-08	-2.18862	0.550016	1.25672e-07	1.21403e-06	1.84784	0.514205	4.99034e-08	5.55834e-07	2.36333	0.459276	1.24621e-10	2.97854e-09	0.0255063	0.267141	0.876709	0.927032	0.0873678	0.245635	0.413795	0.673764
YGR053C	1.04652	0.403655	0.000682661	0.00171361	0.149308	0.346856	0.555963	0.663473	0.352239	0.344356	0.123722	0.232162	-0.0436438	0.291437	0.802843	0.887336	0.518563	0.385283	0.0150525	0.0496526	-0.838967	0.440869	0.00171391	0.00750091	0.0701304	0.225885	0.498987	0.742428
YGR054W	-0.903933	0.157579	2.58535e-09	1.57122e-08	-0.249065	0.154539	0.0875546	0.149658	-0.302063	0.168506	0.0468218	0.107195	-0.573079	0.166576	6.936e-05	0.000411338	-0.482368	0.160228	0.000371928	0.00215051	0.0319381	0.140916	0.793761	0.874857	0.0116881	0.123335	0.88835	0.955368
YGR055W	-1.06676	0.122969	6.11489e-19	9.94342e-18	-1.80364	0.126292	1.65435e-48	1.27408e-46	-1.65061	0.141878	2.29928e-33	1.46546e-31	0.0615842	0.11182	0.537248	0.692088	0.0415909	0.113313	0.68649	0.816164	-0.591488	0.128168	2.44968e-07	2.84769e-06	-0.458978	0.157451	0.000145646	0.00204976
YGR056W	0.0922994	0.161843	0.554171	0.638188	0.144154	0.160402	0.338811	0.453575	-0.000780954	0.175437	0.996036	1	-0.116384	0.147271	0.341037	0.510818	-0.106608	0.14753	0.396425	0.579688	-0.074081	0.144645	0.551633	0.702629	-0.116938	0.146603	0.206193	0.461231
YGR057C	-0.421063	0.138447	0.00178675	0.00412299	-0.255855	0.138857	0.0533642	0.0987007	-0.114143	0.154144	0.420403	0.575942	-0.136228	0.128226	0.218208	0.373675	-0.266613	0.133932	0.0226856	0.0692686	-0.00884646	0.127705	0.937893	0.964591	-0.0084238	0.11653	0.91777	0.970449
YGR058W	-0.0557607	0.165642	0.7265	0.788666	0.169296	0.164419	0.27158	0.37894	0.0543338	0.182652	0.737435	0.834335	-0.112661	0.15086	0.364643	0.536751	-0.182903	0.155223	0.159981	0.306	0.0680569	0.146662	0.58809	0.730011	-0.0511198	0.135036	0.555312	0.780567
YGR059W	1.27758	0.833077	0.00236637	0.00535135	-0.204886	0.455223	0.423207	0.538848	0.0232673	0.412612	0.909694	0.954086	0.24639	0.42908	0.178039	0.321991	0.258085	0.425809	0.121205	0.251905	-0.711972	0.635431	0.00844616	0.0285051	-0.142078	0.331241	0.189914	0.43819
YGR060W	-0.877293	0.108086	1.48382e-16	1.92237e-15	-0.871361	0.10907	1.53555e-16	2.65253e-15	-0.649828	0.121949	1.51585e-08	1.70842e-07	-0.183122	0.103426	0.0498314	0.124019	-0.203001	0.103609	0.033273	0.0937971	-0.18836	0.103656	0.0490256	0.11871	-0.0152162	0.0962906	0.839685	0.933264
YGR061C	-0.545892	0.108512	3.15862e-07	1.43798e-06	0.068751	0.107567	0.510802	0.621003	-0.0757421	0.118816	0.502986	0.654708	-0.326969	0.110171	0.000861325	0.00397449	-0.241711	0.105159	0.0122038	0.0418234	0.234855	0.104888	0.0150659	0.0456602	0.130792	0.106284	0.102438	0.307868
YGR062C	0.316334	0.135897	0.0169363	0.0316498	0.307908	0.13316	0.0157307	0.0345315	0.313024	0.148646	0.0224441	0.0584559	0.163805	0.128971	0.140158	0.271519	0.127592	0.127623	0.259018	0.435051	0.171427	0.124082	0.122001	0.24038	0.101983	0.121414	0.229158	0.489854
YGR063C	-0.339895	0.124877	0.00541727	0.0113311	-0.13972	0.124037	0.242043	0.345642	-0.0702029	0.137401	0.58502	0.724254	-0.0991415	0.115497	0.332401	0.502283	-0.171726	0.118276	0.10655	0.229355	0.0662483	0.116402	0.529923	0.685771	0.0369694	0.108611	0.642352	0.83887
YGR065C	-0.575974	0.146497	5.06768e-05	0.000157425	-0.0446825	0.143114	0.742881	0.821555	0.0842683	0.159175	0.562407	0.706032	-0.06821	0.130735	0.543897	0.697364	-0.253659	0.139734	0.0357369	0.0991302	0.391033	0.146014	0.00179924	0.00779438	0.244622	0.170586	0.0231318	0.116399
YGL005C	0.112714	0.449906	0.717187	0.780224	-0.182188	0.404808	0.482813	0.595065	-0.17806	0.421146	0.406517	0.563535	0.255296	0.386962	0.188816	0.335357	0.109575	0.330445	0.490299	0.664595	0.0476686	0.322123	0.772892	0.861099	-0.0540599	0.281168	0.579	0.798804
YPR071W	-0.907094	0.0961772	1.15423e-21	2.39708e-20	-0.866336	0.099348	3.26303e-19	7.12343e-18	-0.764281	0.114603	1.9045e-12	3.39565e-11	-0.161105	0.0914417	0.0561049	0.136269	-0.0464488	0.0902523	0.584578	0.744656	-0.132409	0.0952829	0.136872	0.261079	0.0457951	0.0930194	0.535817	0.766588
YGR066C	-0.361668	0.376705	0.225645	0.305544	-0.684489	0.423751	0.0162012	0.0354241	0.0414387	0.339249	0.848077	0.91268	-0.0455926	0.287798	0.793658	0.882809	0.00867451	0.274652	0.957122	0.979739	-0.287205	0.34971	0.13107	0.253943	0.155584	0.292966	0.191489	0.43995
YGR067C	5.93077	0.299925	3.67287e-88	1.0183e-85	6.65782	0.29618	1.16824e-112	4.62706e-110	5.94956	0.297513	1.39084e-89	4.53658e-87	-0.0974996	0.250386	0.558965	0.710725	0.113983	0.239508	0.479921	0.655297	0.368656	0.204331	0.0186838	0.0541	0.0975609	0.167707	0.311242	0.582856
YGR068C	1.04009	0.204106	4.89845e-08	2.4988e-07	0.477497	0.195171	0.00729126	0.0176473	-0.0561016	0.203483	0.748753	0.842142	0.232761	0.194794	0.115454	0.238168	0.686914	0.21768	8.01306e-05	0.000551955	-0.172829	0.169973	0.212275	0.363404	-0.177227	0.191041	0.101818	0.306338
YGR070W	0.393368	0.176393	0.0197953	0.0362273	-0.235563	0.177669	0.15231	0.236555	0.305399	0.192222	0.0691278	0.147032	-0.00239565	0.154506	0.984863	0.995092	-0.0601611	0.1583	0.648035	0.790155	-0.588944	0.190605	0.000141183	0.000861229	-0.0538604	0.138361	0.538236	0.767755
YGR071C	-0.870358	0.229951	4.01156e-05	0.000127183	-0.758391	0.236437	0.000227204	0.00078839	-0.149576	0.231779	0.432088	0.586519	-0.211038	0.207186	0.168345	0.308791	-0.292503	0.210373	0.0636951	0.156254	-0.150641	0.198371	0.318462	0.484863	0.123031	0.192344	0.235444	0.49863
YGR072W	0.474637	0.269896	0.0498797	0.0823409	-0.165625	0.255109	0.446333	0.562239	0.232738	0.273139	0.262764	0.411125	0.330225	0.267187	0.0703157	0.160983	-0.0415322	0.218762	0.789482	0.882839	-0.143733	0.221847	0.365328	0.534779	-0.0846961	0.198964	0.404268	0.665972
YGR074W	-0.435126	0.13766	0.00117291	0.00282406	-0.622865	0.139878	2.99924e-06	1.44616e-05	-0.144338	0.152045	0.302662	0.455802	-0.0684808	0.124433	0.527369	0.683609	-0.31217	0.135029	0.0080196	0.0297449	-0.246258	0.132962	0.0350449	0.0909972	-0.0440007	0.11728	0.592375	0.807491
YGR075C	-0.218669	0.185038	0.21488	0.293837	-0.574468	0.182007	0.000622734	0.00197185	-0.294752	0.199059	0.0872081	0.176099	0.534035	0.197515	0.000906473	0.00416092	0.20482	0.168242	0.135803	0.273629	0.157993	0.165024	0.245257	0.403665	0.0594421	0.145706	0.50586	0.74816
YGR076C	0.504674	0.157683	0.000917622	0.00225342	1.21442	0.175262	4.98532e-14	6.99838e-13	0.883095	0.194317	2.14482e-07	1.96904e-06	-1.0386	0.167568	6.62061e-11	1.27029e-09	-0.686294	0.171687	3.48686e-06	3.40399e-05	-0.298393	0.150147	0.019478	0.0560487	-0.184525	0.162207	0.067571	0.236094
YGR077C	-0.372329	0.13755	0.00545367	0.0113943	0.293569	0.135191	0.0231369	0.0481584	0.093578	0.148495	0.495649	0.648202	-0.0500858	0.124067	0.643261	0.780158	-0.0332351	0.125773	0.76649	0.867385	0.576222	0.142984	3.90702e-06	3.52267e-05	0.333891	0.175174	0.00413275	0.0324591
YGR078C	-0.0936846	0.1158	0.409915	0.500877	0.0814702	0.117916	0.474705	0.588765	0.221345	0.130942	0.0722606	0.152468	-0.421302	0.123633	0.000109966	0.000627325	-0.364374	0.117524	0.000558904	0.00305935	-0.243841	0.112453	0.0172012	0.0506803	-0.0399327	0.103748	0.608933	0.81943
YGR079W	-1.25045	0.112977	8.74522e-30	3.2765e-28	-1.35822	0.118845	1.68816e-32	7.86628e-31	-1.09892	0.134414	5.31986e-18	1.66659e-16	-0.138786	0.103805	0.139055	0.270264	0.0508756	0.102864	0.592679	0.749508	-0.231643	0.112316	0.0235079	0.0657012	0.123001	0.111857	0.134085	0.360747
YGR080W	0.313549	0.120723	0.00804994	0.0162139	0.108327	0.119441	0.347581	0.462524	0.0951348	0.131697	0.442557	0.598274	0.0972643	0.113388	0.33471	0.504774	0.244451	0.11739	0.0205795	0.0640107	-0.0749854	0.111294	0.460715	0.624155	0.0390966	0.104997	0.618312	0.823679
YGR081C	-0.243022	0.184737	0.167455	0.237478	-0.638585	0.187857	0.000209031	0.000730816	-0.568504	0.21783	0.00193364	0.00716714	0.105406	0.161762	0.418173	0.589868	0.0105666	0.160746	0.936709	0.969726	-0.21608	0.171101	0.120826	0.238938	-0.215403	0.203443	0.0612852	0.223129
YGR082W	-0.134854	0.111872	0.22009	0.299263	-0.0728048	0.111203	0.499751	0.610513	0.112321	0.122235	0.332799	0.487291	-0.320954	0.113656	0.00142175	0.00621246	-0.284363	0.109677	0.00437307	0.018069	-0.263694	0.108704	0.00804256	0.0274783	-0.0365516	0.099582	0.633011	0.832105
YGR083C	0.223033	0.122831	0.0637543	0.102499	0.177547	0.122916	0.133757	0.213066	0.122532	0.13657	0.337871	0.492766	-0.0967929	0.115372	0.343609	0.513009	-0.0885622	0.116228	0.399507	0.5822	-0.136701	0.114746	0.189388	0.332539	-0.116857	0.116621	0.162435	0.403871
YGR084C	0.439167	0.116524	0.00012285	0.00036017	1.40669	0.126784	6.63209e-31	2.6843e-29	1.32485	0.140005	5.46195e-23	2.24345e-21	-1.13162	0.124002	6.3861e-21	5.13202e-19	-0.936778	0.125668	2.05552e-15	1.34092e-13	-0.167564	0.109574	0.0946575	0.197992	-0.0426507	0.10263	0.583012	0.801656
YPR102C	-0.928338	0.0966232	1.97237e-22	4.37471e-21	-0.544851	0.0965077	7.82179e-09	5.72188e-08	-0.329385	0.10658	0.00127221	0.00500313	-0.57609	0.0991579	7.66609e-10	1.22503e-08	-0.557058	0.0981383	1.32026e-09	2.48164e-08	-0.192332	0.093498	0.0280894	0.0760899	0.00333593	0.0889974	0.963101	0.988413
YGR086C	-0.121794	0.110274	0.261428	0.34486	-0.715507	0.111278	3.26869e-11	3.21934e-10	-0.335606	0.121477	0.00353716	0.0121597	-0.137939	0.104291	0.143009	0.274769	0.0280632	0.103681	0.769467	0.869334	-0.749552	0.115247	2.77604e-12	7.09361e-11	-0.134034	0.107831	0.0969248	0.297464
YGR087C	1.45244	0.722035	0.000420637	0.00110923	0.325618	0.410937	0.220522	0.319768	0.239348	0.417263	0.281426	0.432322	0.34283	0.422133	0.0941913	0.2041	0.136361	0.343215	0.392675	0.57557	-0.129442	0.321924	0.44991	0.614168	-0.160161	0.323593	0.168496	0.413043
YPR019W	-0.0538334	0.76242	0.7946	0.845206	0.0777971	0.668194	0.651945	0.745676	0.0711851	0.655389	0.600658	0.736381	0.0302424	0.501295	0.743583	0.850313	-0.00992599	0.467082	0.899255	0.947438	0.109963	0.561011	0.294004	0.459615	0.0314167	0.391125	0.517098	0.755676
YGR088W	0.543614	0.314709	0.0439942	0.0737226	-0.581742	0.318342	0.0196169	0.0418047	-0.511667	0.346337	0.0305212	0.0756014	-0.0931116	0.251213	0.577116	0.726357	0.141597	0.25109	0.388745	0.570605	-1.47446	0.379628	9.52144e-07	9.79524e-06	-0.722943	0.410575	0.00144994	0.0141548
YGR089W	-0.406216	0.17799	0.0169977	0.0317347	-0.036551	0.173302	0.820672	0.877302	0.0429252	0.186829	0.794532	0.875533	-0.0926614	0.155837	0.465669	0.631175	-0.315503	0.171774	0.0241309	0.0730781	0.192164	0.162142	0.153089	0.283526	0.0319741	0.136218	0.71127	0.875858
YGR090W	-1.35191	0.158829	3.07858e-19	5.18866e-18	-0.64721	0.154661	9.05497e-06	4.02322e-05	-0.468216	0.170541	0.00220213	0.0080387	-0.542257	0.163565	0.0001136	0.000645399	-0.653839	0.160158	2.80465e-06	2.79206e-05	0.0791733	0.139884	0.51461	0.670784	0.0619929	0.12703	0.466462	0.717484
YGR091W	-0.165847	0.185989	0.349112	0.438924	-0.530578	0.190907	0.00239386	0.00662373	-0.190813	0.201843	0.273189	0.422917	0.0347605	0.159893	0.787798	0.878765	0.0179114	0.162278	0.893561	0.943881	-0.270349	0.178324	0.0590714	0.137564	-0.0165586	0.141863	0.849497	0.938245
YGR092W	0.373546	0.145415	0.00815466	0.016401	-0.0843871	0.143054	0.535343	0.6449	0.00853307	0.156308	0.952534	0.980836	0.187633	0.138575	0.108853	0.228115	0.264417	0.140421	0.0291797	0.0851586	-0.195682	0.134448	0.0968894	0.201293	-0.0272283	0.118444	0.740547	0.890938
YGR093W	-0.391403	0.127102	0.00163772	0.00381401	-0.377394	0.130291	0.00254032	0.00698021	-0.29022	0.145573	0.0312992	0.077039	-0.261192	0.126487	0.0168571	0.0513867	-0.236232	0.122543	0.0306177	0.0883324	-0.259888	0.124766	0.0194501	0.0560263	-0.115057	0.122675	0.178856	0.425647
YGR094W	-0.531474	0.114819	2.42346e-06	9.55089e-06	0.111406	0.113745	0.311923	0.424654	-0.0498447	0.12521	0.674066	0.791382	-0.389543	0.118916	0.000207558	0.00110877	-0.417659	0.115825	6.464e-05	0.000462489	0.201908	0.10991	0.0445136	0.109897	0.0160925	0.100898	0.83432	0.929819
YGR095C	-0.95418	0.122844	1.89099e-15	2.20749e-14	-0.555781	0.12523	4.0558e-06	1.91236e-05	-0.548782	0.145466	4.22281e-05	0.000244932	-0.346972	0.124464	0.00136722	0.00599306	-0.352919	0.120485	0.00105182	0.00530213	0.00234019	0.116772	0.982351	0.990732	-0.0138723	0.109545	0.86184	0.943736
YGR096W	-0.240542	0.27667	0.329637	0.419614	0.658898	0.285449	0.00491448	0.0125291	-0.0863592	0.271484	0.67503	0.791993	-0.32682	0.276975	0.07854	0.176318	0.0525132	0.22062	0.736601	0.850396	0.369574	0.266997	0.0406836	0.102524	0.0726985	0.200004	0.470497	0.720547
YGR097W	-0.552552	0.120164	2.707e-06	1.0608e-05	-0.136283	0.11941	0.237144	0.339784	-0.612229	0.142908	3.43289e-06	2.48828e-05	-0.12442	0.112108	0.212707	0.366407	0.0190497	0.110969	0.85086	0.918617	0.234976	0.115838	0.0250441	0.0690894	-0.0424197	0.108924	0.594837	0.809019
YGR098C	-0.720628	0.164456	5.19408e-06	1.92908e-05	-0.480105	0.163399	0.0017253	0.00495689	-0.417182	0.183799	0.0101308	0.0300563	-0.0328598	0.142395	0.783286	0.875946	-0.1472	0.148379	0.243429	0.416778	0.143195	0.150041	0.261902	0.422656	0.0299883	0.130831	0.724773	0.883461
YGR099W	-0.357631	0.142462	0.00981691	0.0193718	-0.479566	0.142136	0.000397144	0.00129921	-0.435988	0.163198	0.00316715	0.01108	0.132135	0.130433	0.238317	0.397913	-0.0252891	0.129571	0.825176	0.904264	0.0230944	0.130477	0.841397	0.905404	-0.0807649	0.126393	0.345232	0.612971
YGR100W	0.0381448	0.155571	0.799815	0.848637	0.203525	0.154153	0.161799	0.248962	0.203131	0.16736	0.179483	0.309073	-0.13271	0.142882	0.267443	0.43211	-0.0231006	0.140409	0.849155	0.918617	0.00405367	0.139236	0.973301	0.984916	0.0833415	0.13183	0.338594	0.606286
YGR101W	0.0535346	0.130297	0.674054	0.741888	0.604998	0.130132	1.27114e-06	6.56896e-06	0.625989	0.14759	3.82441e-06	2.75737e-05	-0.121596	0.120769	0.250404	0.412995	-0.262788	0.12616	0.0186804	0.0592578	0.373994	0.128913	0.00102664	0.00479587	0.204166	0.140154	0.0312143	0.143202
YGR102C	0.268381	0.167827	0.0962059	0.146757	0.227536	0.167426	0.145703	0.22842	0.393623	0.185322	0.0159488	0.0442623	-0.158739	0.156298	0.212578	0.366407	-0.12523	0.153425	0.332112	0.514294	-0.190287	0.153142	0.141573	0.267744	0.00849599	0.129166	0.919943	0.97182
YGR103W	-0.367604	0.118237	0.00152647	0.00357444	-0.0861632	0.117436	0.447898	0.563556	-0.488742	0.134351	9.67332e-05	0.000518247	-0.268769	0.117476	0.00918938	0.0308632	-0.224739	0.113736	0.0290375	0.084833	-0.0211485	0.110611	0.834451	0.90121	-0.32183	0.150877	0.00228483	0.0204015
YGR104C	-0.316853	0.188877	0.0776433	0.121242	-0.468562	0.18819	0.00667132	0.0163178	-0.17698	0.202365	0.310372	0.464734	0.0941253	0.163701	0.473079	0.638459	-0.0924146	0.16567	0.495768	0.669027	-0.0340118	0.165045	0.802243	0.880879	-0.00779931	0.142039	0.928736	0.974241
YGR105W	-0.532088	0.124137	1.18987e-05	4.16006e-05	-0.693246	0.125817	9.9151e-09	7.15875e-08	-0.233753	0.137344	0.0685605	0.146162	0.0485442	0.112975	0.629583	0.769968	-0.0506233	0.114854	0.626984	0.776206	-0.0984169	0.11741	0.353923	0.52222	0.134252	0.121413	0.117368	0.336507
YGR106C	-0.79837	0.127561	1.47167e-10	1.05568e-09	-0.23493	0.125957	0.0524005	0.0973077	-0.167867	0.137454	0.191512	0.32376	-0.171035	0.119989	0.103668	0.219909	-0.324387	0.125049	0.0034528	0.0148532	0.314392	0.124305	0.0045439	0.0171284	0.158384	0.126909	0.0730263	0.247664
YGR108W	0.156563	0.244162	0.484233	0.5719	-1.12093	0.287075	2.13227e-06	1.05945e-05	-0.347957	0.256534	0.0857329	0.17369	0.0281232	0.199732	0.849061	0.914539	0.404308	0.240509	0.0192667	0.0607511	-1.27779	0.281743	1.35282e-07	1.64504e-06	-0.0253863	0.168677	0.784278	0.909883
YGR109C	-1.01292	0.22027	6.52117e-07	2.82279e-06	-0.493169	0.217126	0.0108605	0.0252185	-0.410782	0.240001	0.0352717	0.0849907	-0.20389	0.19447	0.166052	0.305608	-0.130948	0.182431	0.362367	0.545568	0.144879	0.192353	0.32949	0.496204	0.143691	0.200063	0.180437	0.427028
YGR110W	0.282354	0.137565	0.035115	0.0603948	-0.118387	0.132802	0.352013	0.467412	-0.186897	0.146741	0.168979	0.295487	0.675998	0.142306	2.74081e-07	2.67567e-06	0.745953	0.141978	7.13937e-09	1.12907e-07	0.247267	0.128706	0.03002	0.0804158	0.17917	0.14047	0.0560598	0.209328
YGR111W	0.428445	0.135592	0.00118834	0.00285617	0.629792	0.134953	1.06494e-06	5.58138e-06	0.339213	0.148631	0.0133208	0.0379178	-0.00472228	0.125222	0.965421	0.983875	0.155867	0.12876	0.170604	0.319702	0.180049	0.122655	0.101169	0.207771	0.0711935	0.115905	0.387294	0.654744
YGR112W	1.14962	0.146801	4.37879e-16	5.38368e-15	1.32123	0.160649	1.33903e-18	2.73983e-17	1.25752	0.17489	1.04347e-14	2.28696e-13	-0.764693	0.159631	2.42993e-07	2.38056e-06	-0.374687	0.151149	0.00352459	0.0150801	-0.584838	0.148584	5.56694e-06	4.80073e-05	-0.204032	0.152462	0.0393808	0.167459
YGR113W	0.271101	0.157884	0.0754238	0.11831	0.304141	0.157503	0.0402322	0.0775687	0.258624	0.174257	0.0975783	0.192689	-0.0604617	0.143214	0.614173	0.758315	-0.0708146	0.145362	0.569328	0.730432	-0.0276277	0.138924	0.81927	0.892353	-0.0318066	0.12609	0.705418	0.873878
YGR116W	-0.0963121	0.123704	0.426537	0.517086	-0.0969226	0.124071	0.417276	0.53387	-0.394165	0.141338	0.00266246	0.00951858	-0.193717	0.119519	0.0643071	0.150967	-0.0460979	0.115425	0.659393	0.798327	-0.202042	0.118206	0.0581223	0.135945	-0.284226	0.15486	0.00659203	0.0462593
YGR117C	-0.834597	0.150801	1.04409e-08	5.79527e-08	-0.630971	0.154228	1.44534e-05	6.22959e-05	-0.610004	0.179616	0.000124071	0.000645381	-0.299843	0.150061	0.016009	0.0493714	-0.297308	0.144613	0.0164404	0.0535617	-0.135605	0.14111	0.267183	0.428559	-0.0919114	0.13541	0.298292	0.568851
YGR119C	0.572433	0.155685	0.000141714	0.000411201	0.775867	0.158819	1.8594e-07	1.09685e-06	0.378245	0.173509	0.0148652	0.0416932	-0.157084	0.147551	0.199326	0.348663	-0.0901805	0.143926	0.465514	0.642428	0.0155591	0.136381	0.896232	0.93979	-0.144602	0.147775	0.125331	0.347828
YGR120C	-0.215551	0.153212	0.146058	0.211903	-0.0175303	0.156824	0.905599	0.938607	0.265107	0.173253	0.0879991	0.177438	-0.543124	0.168147	0.000154182	0.000841478	-0.602111	0.164118	1.89262e-05	0.000152538	-0.324174	0.151793	0.0118029	0.0375701	-0.0671412	0.130329	0.435572	0.6908
YGR121C	-1.05385	0.119435	1.74989e-19	3.03224e-18	-0.599726	0.120026	2.29295e-07	1.33695e-06	-0.409706	0.133154	0.00100766	0.0040844	-0.545334	0.123998	1.2977e-06	1.09691e-05	-0.478738	0.120584	1.03402e-05	8.93094e-05	-0.106734	0.11288	0.299172	0.465092	0.0595754	0.106399	0.451662	0.705882
YLL040C	-0.265389	0.473985	0.395483	0.486566	0.137571	0.437036	0.589386	0.694021	-0.106507	0.445675	0.594042	0.731829	-0.188192	0.386356	0.303864	0.473294	-0.247146	0.397734	0.144803	0.286659	0.0566925	0.344181	0.728181	0.830289	-0.101998	0.324273	0.289578	0.560067
YGR122W	-0.201172	0.153083	0.174563	0.246195	-0.169507	0.156349	0.249923	0.354475	0.0207605	0.169184	0.891921	0.942659	-0.297143	0.156313	0.0204614	0.0605434	-0.243627	0.146974	0.0519094	0.132828	-0.27559	0.148723	0.0298119	0.0799743	-0.0329778	0.125673	0.694849	0.86997
YGR123C	-0.618244	0.131025	1.33772e-06	5.54385e-06	-0.534649	0.132098	2.43661e-05	0.000100379	-0.517193	0.15005	0.000171664	0.0008579	-0.209742	0.125581	0.0537132	0.131613	-0.212295	0.124221	0.0547005	0.138563	-0.150484	0.123869	0.174132	0.310669	-0.105647	0.121739	0.213982	0.470472
YGR124W	-0.825811	0.107539	5.7513e-15	6.44262e-14	-0.492459	0.107205	2.34458e-06	1.15436e-05	-0.512754	0.119962	6.16501e-06	4.26246e-05	-0.317847	0.108414	0.00102578	0.00464324	-0.215294	0.103413	0.0236883	0.0718947	-0.0194251	0.101402	0.836343	0.902593	0.0308441	0.0964656	0.682207	0.861694
YGR125W	-0.223139	0.137911	0.0966847	0.147406	-0.199428	0.13879	0.131945	0.210967	-0.209223	0.151476	0.133689	0.245942	-0.301187	0.139793	0.0107724	0.0354263	-0.0474488	0.126495	0.672912	0.807091	-0.285956	0.134242	0.0150579	0.0456602	-0.0347347	0.116028	0.670733	0.857392
YGR126W	-0.431789	0.186866	0.0151728	0.0286655	-0.430023	0.18139	0.0102509	0.0239635	-0.261718	0.199924	0.130129	0.241222	0.272999	0.179799	0.0528454	0.130003	0.145703	0.16453	0.281145	0.458785	0.255748	0.173484	0.0690829	0.155234	0.156843	0.179876	0.13065	0.355823
YGR127W	0.771452	0.126425	4.25668e-10	2.90536e-09	0.1576	0.12397	0.186705	0.280185	0.478914	0.139918	0.000225794	0.00109252	0.28096	0.128456	0.0111072	0.0362521	0.24283	0.123724	0.0273864	0.0812506	-0.255146	0.117796	0.0163461	0.0487045	0.0113577	0.105664	0.88499	0.954216
YGR128C	-1.20356	0.152715	2.04558e-16	2.63172e-15	-0.606157	0.150731	2.13403e-05	8.90382e-05	-0.541235	0.171073	0.000407567	0.00182912	-0.317652	0.150711	0.0111077	0.0362521	-0.429087	0.150713	0.000856576	0.00445982	0.169643	0.14009	0.162789	0.296442	0.0614353	0.126255	0.469377	0.720547
YGR129W	0.910596	0.264972	0.000122064	0.000358307	-0.306463	0.247216	0.150112	0.234009	0.204865	0.260489	0.312899	0.467012	0.595517	0.285921	0.00435908	0.0162878	0.167564	0.223348	0.292306	0.471311	-0.442488	0.259688	0.0147914	0.0449909	-0.167129	0.230012	0.149097	0.383996
YGR130C	1.10771	0.169901	7.67668e-12	6.43009e-11	0.620464	0.169065	8.278e-05	0.000312043	0.412158	0.18328	0.0109082	0.0320479	-0.0740205	0.150621	0.551001	0.703944	0.151101	0.154269	0.243677	0.416905	-0.502102	0.170408	0.000373333	0.0019982	-0.30619	0.202121	0.0131734	0.0769723
YGR131W	-0.445888	0.395148	0.143341	0.208178	-0.241951	0.369365	0.350122	0.465458	-0.489197	0.425322	0.049536	0.112296	-0.0261205	0.294555	0.881282	0.935023	0.402966	0.36109	0.0413042	0.11075	0.0590123	0.296101	0.723214	0.826509	0.11345	0.27936	0.304531	0.574557
YGR132C	0.449883	0.0966567	2.42063e-06	9.54651e-06	0.605389	0.098318	2.92465e-10	2.56195e-09	0.840015	0.112396	3.55236e-15	8.2764e-14	-0.470942	0.102694	5.82238e-07	5.32758e-06	-0.378837	0.0986095	3.24739e-05	0.00024943	-0.302911	0.0943932	0.000590776	0.00299164	0.00128632	0.0889874	0.985767	0.999087
YGR133W	0.723231	0.206652	0.000193496	0.000544086	0.626837	0.206612	0.000753474	0.00233539	0.582424	0.232956	0.00241953	0.00874027	-0.00422432	0.177592	0.975565	0.988756	0.0650633	0.180437	0.648113	0.790155	-0.0552399	0.169737	0.68927	0.804632	0.0139754	0.145108	0.873652	0.94945
YGR134W	-0.347777	0.139141	0.0102418	0.0200887	-0.317638	0.138665	0.0163501	0.0356527	-0.22979	0.15467	0.105389	0.20519	0.0295031	0.124804	0.785967	0.877428	-0.0303425	0.127091	0.78796	0.881877	0.0475544	0.127984	0.675783	0.796602	0.0288861	0.117385	0.72457	0.883408
YGR135W	0.0434747	0.133875	0.739231	0.799189	-0.253806	0.133298	0.0466751	0.0882418	-0.1751	0.146759	0.19761	0.331271	0.032459	0.121272	0.760148	0.863026	-0.0471376	0.123585	0.669389	0.80508	-0.229216	0.127435	0.0427169	0.106456	-0.185013	0.141299	0.0498169	0.196832
YGR136W	0.42273	0.155499	0.0049202	0.0104172	-0.0785836	0.152908	0.586604	0.691186	0.0968853	0.167618	0.522868	0.671716	0.139028	0.143108	0.245833	0.407638	0.0189951	0.140974	0.876076	0.932746	-0.277115	0.147261	0.0277985	0.0754762	-0.164342	0.154348	0.0914376	0.287341
YGR138C	-0.0904291	0.141928	0.512366	0.597994	0.429058	0.136395	0.0010017	0.00302694	0.396237	0.152253	0.00455877	0.0150646	0.394579	0.147644	0.00154145	0.00668285	0.330599	0.138845	0.00599633	0.0233659	0.971075	0.143202	5.20901e-13	1.47367e-11	0.871704	0.155653	3.47975e-09	1.33071e-07
YGR140W	-0.15837	0.143277	0.255444	0.338537	-0.204705	0.140372	0.125887	0.203279	-0.0774908	0.153702	0.58356	0.722931	0.187491	0.135127	0.102695	0.218597	0.238146	0.135731	0.0439557	0.116119	0.146518	0.131721	0.207014	0.356932	0.230877	0.161775	0.0261062	0.127093
YGR141W	0.268629	0.163992	0.0889668	0.137148	0.0664202	0.16167	0.661736	0.75484	0.0867238	0.175172	0.580615	0.720894	0.0164224	0.145165	0.892109	0.939786	0.117531	0.149381	0.353961	0.538247	-0.142927	0.147532	0.257203	0.417574	-0.00950524	0.127542	0.910103	0.966585
YGR142W	3.08171	0.227277	9.58383e-43	7.08564e-41	0.10065	0.176766	0.539285	0.648315	0.652595	0.222666	0.000465153	0.00206177	2.93119	0.228577	2.06467e-38	1.14486e-35	1.34708	0.245234	2.20263e-10	4.89209e-09	-0.023146	0.157767	0.860792	0.916844	-0.656434	0.235584	0.000239013	0.00317064
YGR143W	0.383941	0.127769	0.00211446	0.00481309	-0.31892	0.127297	0.00913485	0.0215911	-0.0651721	0.137241	0.611848	0.744503	0.160281	0.120513	0.12867	0.257062	0.493226	0.130703	2.14388e-05	0.000168861	-0.481423	0.13092	3.07925e-05	0.000222034	0.0436471	0.109077	0.584514	0.802259
YHL009W-A	-0.00764596	0.580249	0.977533	0.986967	0.32536	0.735139	0.154841	0.239831	0.000303543	0.50695	0.99855	1	-0.329926	0.709829	0.0424455	0.109165	-0.0568742	0.400653	0.640095	0.784729	-0.0985304	0.442415	0.484624	0.645816	-0.0268669	0.328765	0.705415	0.873878
YHL009W-B	-0.572057	0.935591	0.0716716	0.113225	0.07772	0.55501	0.711826	0.795942	-0.0867879	0.531258	0.602182	0.73739	-0.103873	0.451679	0.44578	0.612603	0.00103616	0.39723	0.993005	1	0.207232	0.567114	0.147635	0.275543	0.0749469	0.387189	0.262994	0.529397
YHL009W-B	0	0.921431	1	1	-0.0212936	0.810414	0.867245	0.911289	0	0.776685	1	1	0.0083198	0.565204	0.893431	0.939786	0	0.537064	1	1	0	0.566892	1	1	0	0.419684	1	1
YJL113W	0.305123	0.905363	0.216265	0.295294	-0.0507144	0.658715	0.766354	0.840473	0.0881932	0.666071	0.524088	0.672545	0.0887959	0.530837	0.37076	0.543018	0	0.463589	1	1	-0.0652802	0.514985	0.529225	0.685323	-0.0284944	0.380765	0.572842	0.79438
YJL113W	0	1.13362	NA	NA	0	0.957669	NA	NA	0	0.93292	NA	NA	0	0.637196	NA	NA	0	0.640307	NA	NA	0	0.610666	NA	NA	0	0.453037	NA	NA
YGR144W	0.489478	0.502314	0.125148	0.18525	1.05586	0.634058	0.00263364	0.00720449	0.298039	0.4316	0.191252	0.323518	0.136717	0.380386	0.438055	0.605588	0.284666	0.415309	0.103914	0.22512	0.569496	0.501055	0.0181999	0.0529757	0.168918	0.333338	0.148959	0.383996
YGR145W	-0.318481	0.154834	0.0334285	0.0580159	-0.213016	0.153398	0.141363	0.222916	-0.533065	0.178279	0.000751187	0.00316996	-0.102381	0.139292	0.383878	0.556934	-0.0836828	0.140026	0.48984	0.664261	-0.0278436	0.139774	0.818672	0.892353	-0.233998	0.177942	0.032309	0.147088
YGR146C	2.80835	0.312643	1.27398e-20	2.52294e-19	0.685811	0.203934	0.000192477	0.000679799	1.00474	0.261542	3.00005e-06	2.21213e-05	3.21067	0.307938	3.39813e-26	5.23406e-24	2.26068	0.331604	6.07884e-15	3.62442e-13	1.08108	0.217137	2.26354e-08	3.16154e-07	0.538713	0.272013	0.00209625	0.018962
YGR146C-A	0.476714	0.399726	0.119434	0.177835	-0.377473	0.345548	0.141046	0.22282	-0.191093	0.35273	0.388048	0.54287	1.07746	0.488803	0.000272587	0.00142325	0.627187	0.453629	0.00723632	0.0271852	0.142754	0.288385	0.404177	0.57427	0.0188108	0.233101	0.850847	0.939455
YGR147C	0.578176	0.132329	7.53506e-06	2.71135e-05	1.01962	0.139639	1.16547e-14	1.72795e-13	0.937764	0.158178	8.79593e-11	1.33261e-09	-0.530075	0.146557	3.68937e-05	0.000232737	-0.306156	0.133316	0.00864317	0.0316137	-0.0960185	0.120239	0.374935	0.545387	0.0175828	0.109962	0.82572	0.926344
YGR148C	-0.779944	0.106931	1.2189e-13	1.22664e-12	-0.448918	0.106934	1.5991e-05	6.81553e-05	-0.295185	0.117848	0.00842445	0.0257836	-0.61385	0.109948	3.09522e-09	4.35609e-08	-0.575568	0.109171	1.19867e-08	1.82599e-07	-0.273751	0.104409	0.00442406	0.0167336	-0.08629	0.0995982	0.262008	0.528304
YGR149W	-0.436309	0.149293	0.00256952	0.00575676	-0.539728	0.148876	0.000131049	0.00047807	-0.220832	0.160981	0.132099	0.244	0.118059	0.135166	0.304786	0.474198	-0.035152	0.134732	0.765523	0.867176	0.0244765	0.135419	0.836594	0.902688	0.0759427	0.126778	0.37447	0.643059
YGR150C	0.354738	0.171647	0.03123	0.0544903	0.890789	0.181265	8.23521e-08	5.0738e-07	1.08484	0.212139	5.89528e-09	7.00149e-08	-0.704812	0.186053	1.77315e-05	0.000120492	-0.664767	0.186336	2.08465e-05	0.000165062	-0.142252	0.15373	0.273009	0.435625	0.0121331	0.13075	0.88636	0.954462
YGR152C	0.312741	0.196849	0.0932008	0.142801	0.479508	0.190201	0.00592297	0.0147608	0.2318	0.204296	0.186761	0.318056	0.217512	0.186148	0.129282	0.25796	0.242506	0.182796	0.0940717	0.21008	0.39824	0.189501	0.00796998	0.02728	0.134986	0.173182	0.17869	0.425647
YGR153W	0.304815	0.485839	0.329333	0.419419	0.428531	0.465775	0.117996	0.192438	0.265358	0.46778	0.225051	0.366063	0.103429	0.372011	0.552733	0.704738	-0.0581347	0.348036	0.693967	0.821706	0.223464	0.378315	0.218344	0.370704	0.0012566	0.274201	0.989352	0.999372
YGR155W	-1.05489	0.111563	5.11345e-22	1.10327e-20	-0.591771	0.111145	4.12981e-08	2.68989e-07	-0.518282	0.124159	9.31394e-06	6.19254e-05	-0.527787	0.115637	5.96172e-07	5.44609e-06	-0.470431	0.112633	4.45115e-06	4.21908e-05	-0.0819933	0.105059	0.397223	0.568267	0.00444986	0.0982909	0.953291	0.983788
YGR156W	-0.216646	0.150927	0.13844	0.202173	-0.209359	0.151072	0.14285	0.224773	-0.013285	0.168204	0.930395	0.966474	-0.0408725	0.134921	0.722305	0.835079	-0.222823	0.144189	0.0714568	0.170274	-0.0441184	0.137256	0.712783	0.819656	-0.0327087	0.125036	0.696689	0.870693
YGR157W	-0.60589	0.128101	1.29725e-06	5.38037e-06	-0.0860565	0.126405	0.479033	0.592218	-0.149909	0.138128	0.245515	0.39199	-0.572967	0.134209	2.33385e-06	1.88753e-05	-0.425193	0.129245	0.000199213	0.00125242	-0.0640135	0.118819	0.550546	0.702434	-0.0132739	0.108087	0.867024	0.946619
YGR158C	-0.5026	0.152756	0.000674032	0.00169348	0.0671898	0.152173	0.640574	0.735762	-0.0249087	0.166112	0.868621	0.925717	-0.427112	0.162758	0.00156729	0.00677895	-0.288351	0.147521	0.0218194	0.0671412	0.0812227	0.139264	0.502402	0.660995	0.0668393	0.129008	0.435839	0.690888
YGR159C	-0.644178	0.0755436	8.3022e-18	1.22111e-16	-0.581806	0.0756571	6.40162e-15	9.72519e-14	-0.651111	0.0855117	4.1398e-15	9.58369e-14	-0.136175	0.07321	0.050025	0.124436	-0.0534777	0.0731403	0.446769	0.626223	-0.0832248	0.0736765	0.238219	0.395014	-0.0586689	0.074965	0.364373	0.632378
YGR161C	0.790267	0.175228	2.37333e-06	9.37184e-06	0.0931622	0.165637	0.54791	0.655624	-0.0480931	0.18311	0.767089	0.855786	0.814766	0.179862	7.98049e-07	7.10302e-06	0.425458	0.177574	0.00326126	0.0141611	0.111169	0.151242	0.386374	0.557348	-0.198055	0.180315	0.0647026	0.229837
YGR162W	0.297338	0.139205	0.0282253	0.049812	0.252707	0.137491	0.0541754	0.0999011	0.00291088	0.149419	0.983182	0.997392	0.0706347	0.126141	0.518714	0.677566	0.109804	0.128648	0.334471	0.516469	0.0431434	0.12677	0.702299	0.812712	-0.0902514	0.12225	0.286678	0.556399
YGR163W	0.30135	0.154742	0.044055	0.073802	0.195589	0.155765	0.182818	0.275319	0.0811376	0.169001	0.595022	0.732548	-0.0934825	0.143076	0.435296	0.603279	0.0562683	0.142116	0.645971	0.788272	-0.181346	0.141038	0.137585	0.261808	-0.0692279	0.129675	0.420958	0.67934
YGR165W	0.134291	0.106744	0.201306	0.277052	1.01343	0.112514	9.10671e-21	2.2051e-19	0.95788	0.126063	7.59184e-16	1.95799e-14	-1.19657	0.110916	2.44102e-28	4.83408e-26	-0.784033	0.11119	8.4757e-14	4.19623e-12	-0.2908	0.104355	0.00247796	0.0102158	0.0231671	0.0960441	0.757836	0.899444
YGR166W	-0.419078	0.199112	0.0259207	0.0462305	-0.228282	0.197531	0.203998	0.301332	-0.268218	0.216351	0.141628	0.257823	-0.173548	0.180856	0.215963	0.370633	-0.127401	0.174425	0.363065	0.546161	-0.0438619	0.172921	0.753469	0.847462	-0.0318307	0.150304	0.721493	0.881416
YGR167W	0.0317885	0.174254	0.849027	0.889281	-0.20467	0.171741	0.20049	0.297092	-0.0407	0.183142	0.80211	0.880907	-0.0846691	0.153127	0.499994	0.661055	-0.0913012	0.155095	0.482653	0.658056	-0.295357	0.166601	0.0313468	0.0832859	-0.0952625	0.146784	0.297141	0.568153
YGR168C	-0.472851	0.21157	0.0171272	0.0319442	0.0946159	0.207764	0.613293	0.712788	-0.124821	0.222662	0.501699	0.65362	-0.338871	0.216458	0.0356123	0.0949831	-0.184044	0.187716	0.209071	0.37157	0.110058	0.18301	0.445992	0.611681	0.025525	0.15536	0.77706	0.906276
YGR169C	0.125296	0.237874	0.567411	0.650195	0.330768	0.23156	0.103632	0.172825	-0.137377	0.243611	0.482918	0.637085	-0.0278918	0.197737	0.849446	0.91466	0.151717	0.204689	0.320856	0.501733	0.133489	0.198217	0.375875	0.546467	-0.0309184	0.167947	0.738886	0.889906
YGR169C-A	0.502998	0.2437	0.0242888	0.0435861	-0.36686	0.237421	0.0763088	0.13327	0.0318491	0.242938	0.87046	0.927142	0.313689	0.240692	0.0667648	0.15516	0.0806813	0.202666	0.593663	0.749857	-0.37527	0.2386	0.028296	0.0764253	-0.149249	0.213527	0.177311	0.425264
YGR170W	-0.0464642	0.169247	0.775062	0.829505	-0.293955	0.165804	0.0580185	0.105827	-0.223838	0.184855	0.170647	0.297466	0.262862	0.165275	0.0480321	0.120189	0.0401803	0.150597	0.752684	0.859834	0.0487334	0.149522	0.701964	0.812712	-0.0765004	0.141371	0.390775	0.656621
YGR171C	0.269505	0.196028	0.146514	0.212454	0.819002	0.203256	7.47994e-06	3.37755e-05	0.687553	0.230576	0.000324451	0.00149301	-0.298971	0.198358	0.0478732	0.119899	-0.254174	0.184644	0.0813684	0.188545	0.147556	0.17124	0.288817	0.453158	0.0706475	0.152172	0.439007	0.692928
YGR172C	-0.568839	0.13664	1.92275e-05	6.46551e-05	-0.125756	0.13429	0.32777	0.44178	-0.0975013	0.146914	0.47377	0.628632	-0.0266742	0.12256	0.80346	0.887704	-0.217498	0.129355	0.0564285	0.142032	0.359452	0.134893	0.00231532	0.00963731	0.119639	0.126375	0.168563	0.413043
YGR173W	-0.198541	0.129597	0.116907	0.174401	0.131279	0.129559	0.291052	0.400566	-0.0581724	0.144694	0.665111	0.785023	-0.210311	0.126228	0.0539991	0.132196	-0.169039	0.123025	0.123599	0.25592	0.0736342	0.119922	0.495448	0.654577	-0.0344968	0.112296	0.668917	0.85622
YGR174C	1.10158	0.138876	2.59871e-16	3.30501e-15	1.07198	0.1464	6.94469e-15	1.05214e-13	1.12345	0.165309	1.87915e-13	3.63062e-12	-0.501865	0.153194	0.000140231	0.000770647	-0.332392	0.140267	0.00611441	0.0237145	-0.519209	0.139389	1.9697e-05	0.000149207	-0.236832	0.154043	0.0195491	0.102457
YGR175C	-0.761513	0.125276	5.05208e-10	3.37515e-09	-1.02124	0.128036	6.13221e-17	1.08636e-15	-0.999279	0.146165	1.81647e-13	3.52179e-12	0.265931	0.123253	0.0130545	0.0416977	0.237113	0.11974	0.0270818	0.0804763	0.0344545	0.116193	0.743632	0.841518	0.0100122	0.106499	0.898867	0.961011
YGR177C	-0.133057	0.116829	0.245868	0.327646	-0.191131	0.11544	0.0869906	0.148831	0.034245	0.126867	0.775192	0.862447	0.225442	0.113578	0.024904	0.0709762	0.0766948	0.109535	0.443963	0.623392	0.17217	0.110823	0.0888925	0.188782	0.172612	0.120609	0.0458634	0.185901
YGR178C	0.354911	0.106003	0.000673283	0.00169238	0.10273	0.106092	0.319415	0.432622	0.179866	0.117628	0.108265	0.209321	-0.0610161	0.100346	0.504744	0.665116	0.0291574	0.101099	0.755753	0.861806	-0.293772	0.10311	0.00201294	0.00854667	-0.084673	0.0990559	0.269605	0.53671
YGR179C	0.470414	0.254358	0.0418322	0.070557	-0.0332698	0.248735	0.87635	0.917113	0.275471	0.264644	0.179439	0.309073	-0.0328464	0.210743	0.829173	0.902053	-0.0390174	0.211101	0.799343	0.887933	-0.441888	0.260435	0.0150619	0.0456602	-0.0632328	0.182284	0.514419	0.754335
YGR180C	0.199937	0.102005	0.0467926	0.0776377	0.0729893	0.101409	0.460352	0.575537	0.241819	0.112079	0.0240031	0.0618482	-0.138603	0.0974195	0.119551	0.244067	-0.00404703	0.0968441	0.964275	0.984405	-0.259158	0.0992139	0.00490929	0.0182698	0.0333636	0.0929387	0.651609	0.845263
YGR181W	-0.13365	0.0997917	0.174578	0.246195	0.188199	0.102007	0.0582459	0.106171	0.235672	0.114467	0.0309373	0.0763898	-0.453542	0.106293	2.73922e-06	2.17296e-05	-0.43787	0.103	3.8812e-06	3.72986e-05	-0.134068	0.0961059	0.134934	0.258561	-0.0528293	0.0942585	0.478371	0.728527
YGR183C	0.60297	0.0977033	3.9985e-10	2.73725e-09	0.882208	0.0992708	6.69298e-20	1.54636e-18	0.854019	0.112433	1.28195e-15	3.26075e-14	-0.653688	0.100539	1.22352e-11	2.63986e-10	-0.438966	0.0994045	1.82011e-06	1.86209e-05	-0.350933	0.0965344	9.25045e-05	0.000589583	-0.13951	0.0974459	0.0677771	0.236665
YGR184C	-0.104421	0.160602	0.500318	0.586278	0.389206	0.159238	0.00934828	0.0219924	0.0364462	0.171569	0.813485	0.887773	-0.161917	0.148597	0.188027	0.334491	-0.139392	0.146768	0.265711	0.44179	0.251279	0.150565	0.0495499	0.119667	-0.0129851	0.12629	0.877051	0.951125
YGR185C	-0.3872	0.0950403	3.70932e-05	0.000118823	-0.0255364	0.0951138	0.783674	0.852728	-0.0646046	0.105856	0.525665	0.6741	-0.41017	0.0985622	5.25606e-06	3.97069e-05	-0.321836	0.0944574	0.000248636	0.00152173	-0.0627541	0.0911829	0.463841	0.627317	-0.0176242	0.0890275	0.80697	0.918254
YGR186W	0.480852	0.144931	0.000633628	0.0016014	0.0752524	0.143109	0.580569	0.685371	-0.10899	0.158841	0.452898	0.608657	0.0722768	0.131911	0.522841	0.680713	0.0954228	0.13403	0.416148	0.596781	-0.266883	0.136938	0.025436	0.0700452	-0.385626	0.19161	0.00256517	0.0225418
YGR187C	-0.811576	0.128574	1.00647e-10	7.41156e-10	-0.550454	0.129744	9.97092e-06	4.39148e-05	-0.649257	0.153082	3.32829e-06	2.41879e-05	-0.255356	0.125687	0.0188765	0.0567319	-0.382017	0.127988	0.000734237	0.0038923	-0.039057	0.12033	0.718497	0.823156	-0.193705	0.142388	0.0416419	0.174795
YGR188C	0.112281	0.197747	0.548376	0.632698	0.151317	0.191288	0.387527	0.503595	0.279385	0.210651	0.119116	0.22558	0.0894805	0.171437	0.50778	0.668005	-0.0666241	0.172536	0.631676	0.779231	0.131577	0.171537	0.344551	0.513104	0.0556566	0.150337	0.537097	0.767346
YGR189C	-0.730325	0.125231	2.46046e-09	1.50549e-08	-0.653151	0.125278	5.99941e-08	3.78031e-07	-0.830576	0.145816	6.08013e-10	8.223e-09	0.00475538	0.113539	0.962476	0.981956	-0.0616733	0.115851	0.55652	0.71966	0.0614014	0.116474	0.560673	0.709316	-0.120942	0.118055	0.151093	0.387158
YGR191W	-0.645813	0.116751	1.71332e-08	9.24157e-08	-0.361853	0.115992	0.00126523	0.0037477	-0.348829	0.128509	0.00391577	0.0132235	-0.0555365	0.107425	0.565734	0.716536	-0.28659	0.113862	0.00534942	0.0213246	0.186412	0.111285	0.0663766	0.150735	-0.0275676	0.102185	0.721833	0.881416
YJR009C	-0.810408	0.143799	6.29068e-09	3.61845e-08	-0.307634	0.141695	0.0225829	0.047076	-0.269029	0.153742	0.0566172	0.125176	-0.103634	0.129935	0.353991	0.525678	-0.406404	0.143881	0.00105289	0.00530269	0.31436	0.139176	0.00928148	0.0308918	0.0293646	0.116699	0.719634	0.881006
YGR193C	1.02449	0.141151	6.81682e-14	6.96119e-13	0.519682	0.139416	9.38812e-05	0.000350553	0.3894	0.154149	0.00579987	0.0185042	0.114061	0.131878	0.312828	0.483049	0.248603	0.137034	0.0367855	0.101531	-0.304276	0.130779	0.00830363	0.0280412	-0.192286	0.145007	0.0449956	0.183394
YGR194C	0.791008	0.144231	1.57643e-08	8.56153e-08	0.215708	0.141963	0.110387	0.182171	0.541199	0.1578	0.00016124	0.000814277	0.161899	0.135973	0.160834	0.299572	0.536494	0.149555	3.55635e-05	0.000270507	-0.319981	0.137367	0.00749025	0.0259584	0.26167	0.164303	0.0141933	0.0818105
YGR195W	-0.290638	0.155898	0.0537829	0.0882326	-0.147157	0.158198	0.322953	0.436668	-0.0837762	0.175691	0.59439	0.732096	-0.35438	0.163286	0.00786155	0.0271541	-0.496482	0.16352	0.000315835	0.00186605	-0.224703	0.148254	0.0758254	0.166846	-0.217287	0.178178	0.044419	0.182582
YGR196C	0.722668	0.204209	0.000167799	0.000477153	0.54137	0.198633	0.00269962	0.00735959	0.286087	0.211954	0.111999	0.215264	0.223993	0.193771	0.128124	0.256587	0.301114	0.194749	0.0464219	0.121477	0.107377	0.170507	0.438603	0.605893	0.00350614	0.144268	0.968086	0.99151
YGR197C	0.0510474	0.130881	0.689638	0.756188	0.0988884	0.126964	0.417853	0.534334	0.129387	0.141636	0.326679	0.480742	0.30502	0.132044	0.0070149	0.0245721	0.167851	0.123434	0.127257	0.260671	0.35632	0.126909	0.00154475	0.00687449	0.184571	0.136636	0.0464623	0.187239
YGR198W	-0.410594	0.150971	0.00498928	0.0105513	-0.0587064	0.147272	0.674451	0.764011	-0.00433612	0.162068	0.97657	0.993132	0.0255752	0.13336	0.822588	0.898769	-0.0484225	0.136198	0.683565	0.813733	0.329376	0.146596	0.00870686	0.0292009	0.216154	0.166461	0.0383448	0.164951
YGR199W	-0.746194	0.128387	2.66141e-09	1.61461e-08	-0.444786	0.127446	0.000284527	0.000968509	-0.410238	0.141533	0.00178366	0.00668268	-0.0134503	0.115916	0.895822	0.940783	-0.0353711	0.118058	0.739803	0.851503	0.239882	0.122809	0.029016	0.0781038	0.165987	0.130058	0.0642497	0.229404
YGR200C	-0.796352	0.0947975	1.7423e-17	2.45828e-16	-0.374514	0.0947698	5.36311e-05	0.000208545	-0.43241	0.108672	3.15954e-05	0.000189946	-0.129316	0.0899471	0.120444	0.245087	-0.200966	0.0912947	0.018815	0.059583	0.250964	0.0931641	0.00403218	0.0153984	0.0847626	0.0929092	0.252499	0.516073
YGR201C	1.87103	0.493117	1.52793e-07	7.24135e-07	0.177038	0.320277	0.472971	0.587383	0.556852	0.380668	0.0241863	0.0622913	0.273056	0.324559	0.160508	0.299265	0.306622	0.317029	0.0946832	0.21102	-0.863559	0.407218	0.0009732	0.00459268	-0.115248	0.243876	0.298485	0.568851
YGR202C	1.1075	0.166285	3.00973e-12	2.62818e-11	1.31804	0.179791	1.63468e-15	2.61218e-14	1.10509	0.199196	5.16532e-10	7.05977e-09	-0.490213	0.185394	0.0012089	0.00536697	-0.193747	0.156256	0.138437	0.277424	-0.292891	0.151974	0.022987	0.0645709	-0.118759	0.143451	0.195619	0.446197
YGR203W	0.217626	0.245128	0.332407	0.422097	-0.0614344	0.238568	0.767404	0.841292	-0.978518	0.329432	8.2976e-05	0.000452856	-0.0207828	0.202248	0.888915	0.938149	0.548633	0.257377	0.00310279	0.0136223	-0.225888	0.217389	0.15598	0.28744	-0.356609	0.306185	0.022966	0.11577
YGR204W	-0.415558	0.130573	0.00111896	0.00270355	-0.112975	0.128525	0.36006	0.475479	-0.261296	0.14171	0.0474081	0.108157	0.0197606	0.118003	0.849504	0.91466	0.200933	0.123327	0.067509	0.163324	0.284203	0.12609	0.011233	0.0362133	0.259176	0.15349	0.0114805	0.0702605
YGR205W	0.811909	0.170643	6.78965e-07	2.92985e-06	0.783025	0.173043	1.02423e-06	5.38328e-06	0.634214	0.193352	0.00016258	0.000819553	-0.0617515	0.151642	0.620482	0.763215	0.11793	0.154615	0.363549	0.546161	-0.0740307	0.147787	0.557852	0.707094	0.0152702	0.128633	0.856544	0.941998
YGR206W	0.0277084	0.254155	0.904584	0.935607	0.401264	0.256999	0.0665604	0.118827	0.617875	0.299862	0.00586165	0.0186691	-0.527533	0.284342	0.00926372	0.031094	-0.371428	0.250947	0.0336886	0.0948721	-0.142906	0.214511	0.36125	0.53007	0.0769816	0.187643	0.436432	0.69137
YGR207C	0.339058	0.148276	0.0183849	0.0339475	0.967412	0.158643	6.25288e-11	5.95743e-10	0.465778	0.169642	0.00222646	0.00812219	-0.732566	0.160759	7.11633e-07	6.39547e-06	-0.349049	0.150421	0.00629884	0.0243394	-0.092944	0.133685	0.428875	0.598267	-0.127188	0.138172	0.160874	0.401857
YGR208W	-0.387366	0.133113	0.00285921	0.00636208	-0.602146	0.138561	5.28257e-06	2.44099e-05	-0.346136	0.154936	0.0146849	0.0412921	-0.222332	0.12947	0.0456614	0.115455	-0.322285	0.131855	0.00531459	0.021201	-0.44509	0.139785	0.000245791	0.00138789	-0.242337	0.161355	0.0202391	0.10508
YGR209C	-0.3738	0.132396	0.00381828	0.00826077	-1.15806	0.137535	5.92027e-19	1.26749e-17	-0.456513	0.146513	0.000726821	0.00308121	0.310145	0.133252	0.00649888	0.0229677	0.0920339	0.122297	0.400371	0.582823	-0.383421	0.132411	0.000978762	0.004615	-0.00506517	0.110518	0.949494	0.982815
YGR210C	0.322028	0.125023	0.00848995	0.0169947	-0.353201	0.123461	0.00298481	0.00804607	-0.313971	0.13904	0.0153776	0.0428918	0.452139	0.132239	9.3881e-05	0.000542261	0.44129	0.127249	9.44876e-05	0.000641289	-0.176524	0.116817	0.0947444	0.198024	-0.108688	0.116707	0.192956	0.441576
YGR211W	-0.361249	0.12772	0.00381561	0.00825822	-0.435788	0.128718	0.000426063	0.00138483	-0.452681	0.145294	0.000739994	0.00313226	-0.270799	0.126898	0.0134666	0.0428657	-0.311444	0.125517	0.00511882	0.0205979	-0.353552	0.127303	0.0017255	0.00753972	-0.399078	0.17003	0.000921418	0.0097505
YGR212W	-0.112952	0.202275	0.553937	0.638052	-0.272245	0.199842	0.1334	0.212679	-0.19571	0.217665	0.285367	0.436634	0.0478711	0.171775	0.723224	0.835475	-0.0129227	0.173813	0.926195	0.962833	-0.0801956	0.175065	0.568781	0.714114	-0.0599811	0.157729	0.514106	0.754158
YGR213C	-3.60981	0.370063	2.75229e-23	6.60668e-22	-3.94192	0.386035	1.40695e-25	4.3829e-24	-4.383	0.461533	2.39535e-22	9.28825e-21	-0.166146	0.26359	0.337093	0.506827	-0.133071	0.249036	0.416051	0.596781	-0.32654	0.310083	0.0834951	0.180122	-0.398206	0.389862	0.0201109	0.104709
YGR215W	0.312842	0.13732	0.01936	0.0355467	0.339623	0.142514	0.0122774	0.0280041	0.497768	0.158253	0.000542052	0.00235739	-0.672746	0.148464	7.64926e-07	6.83014e-06	-0.432913	0.143008	0.000468549	0.0026217	-0.617448	0.146154	1.33804e-06	1.3249e-05	-0.151402	0.135709	0.0962553	0.296374
YGR216C	-1.04548	0.135302	1.76014e-15	2.05907e-14	-0.770112	0.134598	2.02804e-09	1.58834e-08	-0.500496	0.151337	0.00030735	0.00143456	0.197604	0.126307	0.0704319	0.161049	-0.107701	0.123198	0.327709	0.509775	0.450025	0.137494	0.000174014	0.0010265	0.263759	0.16134	0.0126345	0.0751697
YGR217W	-0.638754	0.138363	2.10205e-06	8.36145e-06	-0.322128	0.141422	0.0167634	0.0364522	-0.494257	0.162188	0.000761691	0.00320697	-0.406993	0.145703	0.000996653	0.00453358	-0.194572	0.129653	0.0885951	0.200596	-0.118766	0.130693	0.303656	0.470196	-0.0688644	0.123123	0.414103	0.673764
YGR218W	-0.564195	0.120324	1.71174e-06	6.95867e-06	-0.794426	0.122697	1.63777e-11	1.68175e-10	-0.540956	0.136898	2.13417e-05	0.000131781	-0.191993	0.115058	0.0589307	0.14091	-0.195118	0.114486	0.0596182	0.148243	-0.425183	0.122684	0.000103538	0.000650926	-0.147087	0.120233	0.0859807	0.275267
YGR220C	0.49532	0.134584	0.000160261	0.000457357	0.909225	0.139678	6.51797e-12	7.19963e-11	0.912756	0.160123	3.87004e-10	5.37829e-09	-0.598279	0.145063	4.44157e-06	3.38769e-05	-0.439054	0.139163	0.000293696	0.00175679	-0.168014	0.12498	0.131796	0.254912	-0.0235274	0.111871	0.769914	0.904355
YGR221C	-0.0484163	0.19005	0.788627	0.840626	0.239743	0.175387	0.140766	0.222505	0.263489	0.190811	0.115034	0.219574	0.654202	0.200683	0.000123827	0.000690767	0.669047	0.198804	4.26101e-05	0.000317999	0.997465	0.194085	9.97527e-09	1.47501e-07	1.0333	0.205284	3.0373e-08	9.6792e-07
YGR222W	0.442611	0.13277	0.000634524	0.00160293	0.188121	0.136309	0.148585	0.232151	0.448015	0.152021	0.00130507	0.00511783	-0.165137	0.130288	0.139935	0.271403	-0.125453	0.127995	0.268176	0.444422	-0.406141	0.13174	0.00045593	0.00239713	-0.0586667	0.113883	0.471609	0.721399
YGR223C	0.0843478	0.184498	0.631485	0.706249	-0.0424523	0.177582	0.796512	0.862292	-0.0424347	0.196587	0.804023	0.881785	0.190356	0.171607	0.160713	0.299448	0.0622746	0.162938	0.642701	0.786358	0.0929239	0.159764	0.485058	0.645929	-0.0224869	0.140025	0.795996	0.912564
YGR225W	1.44059	1.66179	0.00718235	0.0146022	-0.142302	0.603362	0.484537	0.59666	0.384817	0.779689	0.0779241	0.162144	0.212421	0.576841	0.118478	0.242797	0.118555	0.478223	0.26589	0.441891	-0.305278	0.658735	0.0651798	0.148428	0.0210078	0.322464	0.774874	0.906076
YGR227W	-0.61437	0.172841	0.000207444	0.000579483	-0.477912	0.1712	0.00273133	0.00743871	-0.170735	0.181806	0.290167	0.44207	0.00391681	0.148632	0.974605	0.988329	-0.236631	0.160808	0.0761222	0.178704	0.0960408	0.153935	0.459629	0.623293	0.0573428	0.136552	0.510941	0.751903
YGR229C	0.579981	0.113536	1.98105e-07	9.30137e-07	0.826797	0.11621	1.63437e-13	2.16808e-12	0.69814	0.1337	2.0004e-08	2.20961e-07	-0.255886	0.116367	0.0124661	0.0401652	-0.298011	0.115472	0.00418746	0.0174582	-0.0309911	0.103755	0.746543	0.843302	-0.118335	0.108143	0.142234	0.373962
YGR230W	-0.195378	0.18168	0.259922	0.34316	-0.76725	0.199518	2.10399e-05	8.79835e-05	-0.369465	0.206647	0.036685	0.087756	-0.519372	0.199995	0.00130004	0.00575776	-0.261716	0.172142	0.0609496	0.150743	-1.19275	0.202909	1.71508e-10	3.30213e-09	-0.417062	0.248922	0.00588103	0.0422961
YGR231C	0.710724	0.0786391	7.7338e-20	1.40143e-18	0.978863	0.0809946	7.02366e-35	3.38663e-33	0.738841	0.0906699	3.21944e-17	9.20195e-16	-0.473712	0.0840319	2.1052e-09	3.08003e-08	-0.182791	0.0786419	0.0147226	0.0487384	-0.203243	0.0754399	0.00493759	0.0183382	-0.118045	0.0791739	0.0782603	0.259852
YGR232W	0.406519	0.130741	0.00145268	0.00342187	0.106429	0.129929	0.393324	0.509694	0.27154	0.143805	0.0418446	0.0980264	-0.0106048	0.11974	0.919792	0.957253	0.00262799	0.121697	0.980782	0.994029	-0.272068	0.125038	0.0145821	0.0445496	-0.0601329	0.112782	0.458939	0.710843
YGR233C	-0.310873	0.139902	0.0224162	0.0404615	-0.348355	0.141611	0.00979143	0.0229474	-0.0968589	0.153043	0.491632	0.64523	-0.257295	0.13819	0.0276762	0.0777006	-0.18673	0.131627	0.106247	0.228969	-0.304592	0.137375	0.0109212	0.0353934	-0.00953281	0.116128	0.906878	0.965238
YGR234W	3.83145	0.737119	1.14604e-08	6.3358e-08	2.17615	0.967895	6.68757e-05	0.000256095	1.19949	0.85238	0.00175844	0.00660159	-0.106296	0.385286	0.532714	0.688555	0.0293965	0.342085	0.842443	0.914337	-0.700953	0.554155	0.00824317	0.027905	-0.316041	0.429525	0.0308894	0.142174
YGR235C	0.677596	0.122414	1.56751e-08	8.52142e-08	0.777658	0.125124	9.61331e-11	8.81088e-10	0.460071	0.139033	0.000369426	0.00168459	-0.262409	0.124906	0.0153368	0.0476163	-0.135489	0.117703	0.201551	0.361917	-0.16753	0.113399	0.104294	0.212379	-0.245375	0.141621	0.0115854	0.0706725
YGR236C	3.03847	1.21063	4.2945e-05	0.000135224	1.67701	1.18076	0.00101463	0.00306267	4.54708	1.90088	4.71985e-05	0.000270367	-0.0478957	0.412475	0.749143	0.854407	-0.239143	0.555749	0.0790071	0.184461	-0.259506	0.413427	0.161906	0.295222	-0.0742295	0.294776	0.448311	0.703414
YGR237C	0.979976	0.163313	3.94587e-10	2.70456e-09	0.404102	0.156455	0.00613442	0.0151897	0.124854	0.170511	0.416529	0.572145	0.347085	0.171624	0.0119097	0.0385968	0.481748	0.169921	0.000655339	0.00352801	-0.125422	0.138771	0.298927	0.465092	-0.163574	0.155069	0.0935187	0.290864
YGR238C	0.87924	0.185467	5.89671e-07	2.58068e-06	1.14394	0.184354	9.92827e-12	1.06074e-10	0.670307	0.202469	0.000118432	0.000620703	0.37129	0.196291	0.0147914	0.0462595	0.484218	0.192886	0.00169158	0.00801694	0.660539	0.18095	1.27836e-05	0.000100976	0.266966	0.199942	0.024897	0.122606
YGR239C	0.552934	0.184887	0.00168654	0.00391947	0.429731	0.187638	0.0126292	0.0286885	0.699571	0.220727	0.000163138	0.000821616	-0.271236	0.186862	0.0607714	0.144254	-0.278667	0.17995	0.0526521	0.134356	-0.370136	0.180236	0.0106817	0.0347799	-0.061966	0.143815	0.486475	0.733746
YGR240C	-1.03722	0.100744	1.28835e-25	3.66354e-24	-0.804553	0.100855	2.50645e-16	4.27638e-15	-0.680902	0.113683	2.67586e-10	3.8143e-09	0.123382	0.094991	0.157238	0.295754	-0.0209409	0.0949913	0.81369	0.896821	0.338104	0.0993104	0.000238402	0.00135444	0.238302	0.1149	0.00535284	0.0394177
YGR241C	0.607675	0.153907	4.44009e-05	0.000139334	0.489797	0.153698	0.000742332	0.00230772	0.440069	0.170646	0.00404709	0.013642	-0.0353979	0.138894	0.763042	0.864189	0.0432292	0.140871	0.722505	0.842011	-0.122385	0.137334	0.30709	0.473793	-0.0331293	0.122456	0.690867	0.867299
YGR243W	4.55384	0.27072	2.78564e-64	3.86159e-62	4.88134	0.270454	2.1379e-73	3.20396e-71	4.15699	0.277832	1.34287e-51	1.73167e-49	-0.133335	0.234439	0.411733	0.583157	0.187877	0.228478	0.243636	0.416905	0.0419666	0.176224	0.766267	0.856594	-0.0190628	0.148642	0.829778	0.927924
YGR244C	1.0941	0.0896295	3.87759e-35	2.06743e-33	1.61184	0.0915056	9.42956e-72	1.30717e-69	1.39189	0.102109	5.38446e-44	5.7417e-42	-0.457479	0.0942689	1.60213e-07	1.63817e-06	-0.336201	0.0903458	6.91071e-05	0.000488051	0.0257614	0.0842437	0.746959	0.84351	-0.0459748	0.0839764	0.50953	0.750822
YGR245C	-0.433944	0.11867	0.00019246	0.000541447	0.0227664	0.117944	0.841735	0.893457	-0.587664	0.140128	5.89577e-06	4.09162e-05	-0.233456	0.116284	0.0225961	0.0657028	-0.149053	0.112217	0.144096	0.285609	0.167494	0.112778	0.102814	0.210257	-0.261641	0.146461	0.00884616	0.0582565
YGR246C	0.383857	0.189239	0.0328243	0.0570209	0.164395	0.18281	0.329599	0.444025	-0.0308208	0.19805	0.857711	0.918614	0.181728	0.175333	0.18648	0.332526	0.215549	0.174649	0.125376	0.258251	0.0243515	0.160885	0.855425	0.913409	-0.0622482	0.147385	0.488371	0.734079
YGR247W	0.334825	0.146254	0.0183492	0.0339084	0.331822	0.143913	0.0152998	0.0337057	0.101172	0.158531	0.485283	0.638948	0.0852741	0.134079	0.456169	0.621845	0.147234	0.136875	0.216396	0.381774	0.0971652	0.130342	0.399189	0.569756	-0.0217061	0.118778	0.791853	0.911906
YGR248W	1.97304	0.382485	1.13982e-10	8.33811e-10	0.337015	0.282741	0.146646	0.229705	0.382336	0.300503	0.081198	0.166818	0.218117	0.269419	0.218444	0.373965	0.510791	0.312304	0.0106509	0.0375216	-0.971982	0.338429	9.70163e-05	0.000612705	-0.24142	0.283982	0.0739742	0.249809
YOL060C	0.0189488	0.742725	0.927774	0.950407	0.0963679	0.67933	0.578749	0.684256	0.309252	0.939597	0.102915	0.201293	0.0243299	0.497602	0.794078	0.882809	0.0187354	0.463314	0.816867	0.898537	0.0752488	0.526451	0.463375	0.626918	0.117073	0.535409	0.0763009	0.255026
YGR249W	1.43376	0.626846	0.000200203	0.000560673	0.355514	0.367871	0.173809	0.263578	0.295816	0.387856	0.196963	0.33083	0.600768	0.46737	0.0136945	0.0434664	0.315791	0.384773	0.087562	0.198663	-0.000985042	0.276165	0.995233	1	-0.0647029	0.248546	0.532869	0.765397
YGR250C	1.8612	0.214812	7.25009e-22	1.52858e-20	1.77157	0.203167	1.29461e-20	3.12114e-19	1.66956	0.232428	4.14804e-15	9.58369e-14	0.149363	0.177087	0.279798	0.446855	-0.0664874	0.172812	0.632694	0.780066	0.0917087	0.159101	0.489617	0.650126	-0.117953	0.159141	0.217952	0.476179
YGR251W	-0.562569	0.162097	0.000315479	0.000852918	-0.751403	0.167989	1.54048e-06	7.87275e-06	-0.381552	0.184118	0.018911	0.0509284	-0.113667	0.144971	0.347172	0.517903	-0.310197	0.157031	0.0183692	0.0586396	-0.29464	0.15883	0.0265604	0.0726577	-0.123482	0.151513	0.189723	0.438092
YGR252W	0.215704	0.134539	0.100198	0.152135	0.0257129	0.13314	0.840238	0.892241	0.127874	0.147749	0.349681	0.50547	0.0540749	0.123415	0.615638	0.759277	0.0303781	0.12507	0.785152	0.879819	-0.103832	0.123374	0.347128	0.5159	-0.0203978	0.112825	0.800405	0.914348
YGR253C	0.207069	0.115019	0.0667556	0.106613	0.118317	0.1151	0.288191	0.397715	0.134048	0.12801	0.267182	0.416391	-0.0944483	0.108625	0.33253	0.502283	-0.0752309	0.109298	0.451911	0.630402	-0.175122	0.109022	0.0794085	0.172742	-0.0919487	0.106895	0.249082	0.513636
YGR254W	0.679335	0.310599	0.0110116	0.0214544	1.23874	0.370642	1.12242e-05	4.91223e-05	0.713907	0.369321	0.00464084	0.0153027	0.200368	0.267222	0.254109	0.417492	0.269367	0.269164	0.12202	0.253029	0.693514	0.359776	0.00278391	0.0113007	0.283094	0.316498	0.0523399	0.201392
YGR255C	0.481936	0.12992	0.000146047	0.000421348	0.407513	0.129312	0.00103296	0.00311292	0.383192	0.14144	0.0035206	0.0121149	0.00342598	0.119164	0.973953	0.98803	0.351199	0.129469	0.00207542	0.00962081	-0.051503	0.11844	0.630198	0.762127	0.222886	0.14271	0.0209749	0.107991
YGR256W	1.27511	0.349407	5.7251e-06	2.10795e-05	-0.810256	0.327928	0.00149215	0.00434785	0.111376	0.289114	0.59764	0.734304	1.11715	0.334348	1.82281e-05	0.000123274	0.588039	0.33256	0.00524726	0.0209928	-0.856102	0.369178	0.000611108	0.00307216	-0.112451	0.229813	0.302356	0.572096
YGR257C	0.130679	0.171407	0.42695	0.517447	0.276163	0.172548	0.0853193	0.146469	0.230846	0.187993	0.16286	0.287233	-0.307797	0.176372	0.0276904	0.0777006	-0.289274	0.167166	0.0349801	0.0977279	-0.169756	0.155513	0.194345	0.339196	-0.10605	0.149968	0.252881	0.516473
YGR258C	0.874161	0.211357	9.47398e-06	3.35675e-05	0.227014	0.204016	0.218403	0.317527	0.389333	0.224244	0.0372119	0.0887102	0.120474	0.186247	0.397495	0.569391	0.169367	0.188538	0.248385	0.422729	-0.369931	0.199466	0.0166683	0.049399	-0.074225	0.1586	0.424197	0.681
YGR260W	-0.680785	0.114595	1.42973e-09	9.07075e-09	-0.660417	0.116178	4.18301e-09	3.15147e-08	-0.348256	0.128072	0.00386768	0.013085	-0.429726	0.119512	5.15218e-05	0.000312569	-0.477064	0.116622	6.2398e-06	5.70952e-05	-0.411196	0.116359	8.88579e-05	0.000570935	-0.128179	0.11187	0.118917	0.338832
YGR261C	-0.374456	0.155811	0.0129092	0.024814	-0.191451	0.154685	0.189525	0.284028	0.0314294	0.167457	0.835713	0.903449	-0.141355	0.142637	0.236918	0.395934	-0.17443	0.144117	0.158191	0.30373	-0.00370571	0.14064	0.975768	0.986306	0.102031	0.137435	0.253471	0.517298
YGR262C	-0.361052	0.142838	0.00930977	0.0185027	-0.302891	0.145495	0.0283528	0.0573991	0.131945	0.158152	0.361743	0.516718	-0.317258	0.146069	0.0094393	0.0316068	-0.442091	0.146712	0.000464574	0.00260472	-0.271706	0.139198	0.0245999	0.0681691	0.00841437	0.118255	0.918293	0.970632
YGR263C	-0.108652	0.138209	0.419568	0.510198	0.159183	0.138849	0.229436	0.330619	0.224065	0.152661	0.110488	0.21295	-0.360718	0.144942	0.00314814	0.0123542	-0.29264	0.135732	0.0132879	0.0449279	-0.110319	0.127954	0.331543	0.498212	0.0101204	0.114885	0.900779	0.962305
YGR264C	-1.02208	0.115084	1.21008e-19	2.11668e-18	-0.762954	0.115805	9.08505e-12	9.76291e-11	-0.629491	0.130771	2.54249e-07	2.30361e-06	-0.380298	0.117989	0.000263169	0.00138189	-0.45092	0.11591	1.69558e-05	0.000138265	-0.143198	0.109269	0.152319	0.282477	-0.0751093	0.10443	0.339646	0.607049
YGR266W	-0.58659	0.104333	1.14168e-08	6.31797e-08	-0.771769	0.109508	3.58378e-13	4.57882e-12	-0.656063	0.125563	2.56264e-08	2.78079e-07	-0.43957	0.109155	8.34618e-06	6.01815e-05	-0.328919	0.103502	0.000535385	0.00295688	-0.635352	0.112405	7.60839e-10	1.34358e-08	-0.39692	0.141508	0.000208258	0.00282345
YGR267C	-0.406094	0.113296	0.000263857	0.000721087	-0.338344	0.113309	0.00205885	0.00582732	-0.148601	0.126282	0.21312	0.35098	-0.0454028	0.104772	0.631923	0.77181	-0.270149	0.110705	0.00723393	0.0271852	0.00643175	0.106658	0.947761	0.970788	-0.0327252	0.101713	0.672032	0.858028
YGR268C	0.0950334	0.197818	0.611569	0.689259	0.423583	0.190574	0.0152207	0.0335716	0.0324649	0.202441	0.852449	0.91565	0.202477	0.183887	0.154101	0.291137	0.292871	0.187041	0.0470141	0.122621	0.550878	0.205349	0.000650538	0.00325269	0.15841	0.184531	0.13157	0.357178
YGR270W	0.465377	0.138816	0.000573526	0.00146351	0.0280728	0.135239	0.828237	0.883357	-0.0849352	0.150893	0.541757	0.68921	0.330063	0.142646	0.00604474	0.0215099	0.256857	0.134253	0.0284391	0.0836578	-0.0513806	0.125056	0.64547	0.774871	-0.1556	0.137435	0.0899129	0.284084
YGR271W	-0.647033	0.156326	1.82037e-05	6.16236e-05	-0.311391	0.1547	0.0328603	0.0650752	-0.267083	0.169098	0.0797859	0.164711	-0.129657	0.141309	0.27486	0.441001	-0.102318	0.140899	0.400512	0.582823	0.128671	0.142859	0.296724	0.462562	0.115317	0.140857	0.20455	0.459016
YGR271C-A	-0.778492	0.231696	0.000268765	0.000733057	-1.10931	0.25951	4.54968e-07	2.50526e-06	-0.861883	0.297706	0.00017389	0.000864772	-0.0584037	0.188883	0.683396	0.810884	-0.125314	0.194337	0.399241	0.5822	-0.307793	0.222553	0.0590942	0.137564	-0.155369	0.21477	0.163657	0.405668
YGR273C	-0.0354489	0.745511	0.86546	0.901555	-0.203993	0.80009	0.267802	0.374706	-0.0548596	0.662172	0.676887	0.792766	0.0113649	0.494801	0.902895	0.944989	-0.0282259	0.470197	0.723482	0.842591	-0.080761	0.544436	0.409561	0.579488	-0.0276386	0.392256	0.554916	0.780373
YGR274C	-0.138507	0.155919	0.358149	0.447889	0.108889	0.155292	0.4573	0.572833	0.135209	0.170725	0.379383	0.534049	-0.196407	0.148978	0.111043	0.231566	-0.215041	0.147768	0.0873955	0.198366	0.00626893	0.139958	0.958876	0.976127	0.0151295	0.125018	0.856498	0.941998
YGR275W	0.417395	0.184364	0.0175117	0.0325846	0.288827	0.184942	0.0897206	0.152842	0.0568379	0.199263	0.741982	0.8376	-0.164711	0.172049	0.225039	0.383157	-0.117271	0.166709	0.389398	0.571371	-0.267096	0.170958	0.0554075	0.131073	-0.340253	0.235432	0.0134522	0.0784355
YGR276C	-0.0313866	0.174648	0.851216	0.890732	0.40554	0.173755	0.0120399	0.0275303	0.0917295	0.1863	0.577004	0.717683	-0.175242	0.162901	0.181008	0.326085	-0.069742	0.155638	0.592611	0.749508	0.180713	0.157388	0.170553	0.306652	0.0217516	0.134293	0.799803	0.914225
YGR277C	0.29286	0.149504	0.0433044	0.0727618	-0.122565	0.147733	0.381693	0.497295	0.0768865	0.16172	0.601845	0.73739	0.126903	0.137785	0.276546	0.442884	0.086417	0.137341	0.469549	0.646548	-0.219263	0.139347	0.0700361	0.156846	-0.0507198	0.123298	0.545407	0.772382
YBR180W	0.478217	0.370647	0.106755	0.160814	0.124138	0.352568	0.625608	0.722557	-0.156251	0.353746	0.476956	0.631953	-0.1901	0.319446	0.308167	0.477848	0.0288004	0.275399	0.858509	0.923006	-0.46782	0.389266	0.0304985	0.0814615	-0.280421	0.364701	0.0534358	0.204146
YGR279C	0.393557	0.17246	0.0173266	0.032262	-0.201041	0.168665	0.201537	0.298165	-0.171939	0.180415	0.28397	0.435266	0.646581	0.182776	4.63814e-05	0.000284811	0.539144	0.178885	0.000270131	0.00162813	0.0539811	0.152503	0.675771	0.796602	0.00489436	0.130569	0.953984	0.983788
YGR280C	0.95119	0.213954	1.76856e-06	7.15816e-06	0.412267	0.208814	0.0281895	0.0571272	0.153528	0.220843	0.406269	0.563331	0.0102123	0.179379	0.941331	0.970893	0.027085	0.181904	0.849875	0.918617	-0.403942	0.206659	0.0108226	0.035156	-0.582462	0.278499	0.0014729	0.0142783
YGR281W	-0.98853	0.263235	2.61745e-05	8.6443e-05	-0.638808	0.256414	0.00343556	0.00911055	-0.596594	0.293279	0.00697069	0.0218376	0.102163	0.209466	0.502411	0.663144	0.126352	0.20988	0.41248	0.594264	0.333225	0.245078	0.0525872	0.125905	0.213011	0.254223	0.0914619	0.287341
YGR282C	-0.282348	0.140888	0.0393987	0.066932	0.139258	0.138581	0.292283	0.401962	0.0714319	0.149794	0.605668	0.739742	0.0517865	0.126366	0.636665	0.775861	-0.200136	0.132421	0.0847386	0.194163	0.443414	0.143219	0.0003357	0.00182317	0.0679568	0.119201	0.41418	0.673764
YGR283C	-0.561509	0.124785	4.24784e-06	1.59582e-05	-0.38441	0.127016	0.00164792	0.00476171	-0.369106	0.144008	0.00564936	0.0181283	-0.348237	0.128451	0.00172486	0.00736851	-0.401564	0.125911	0.000327597	0.00192225	-0.189627	0.120297	0.0795416	0.172829	-0.179138	0.135216	0.0514727	0.199313
YGR284C	-0.499126	0.10862	2.99932e-06	1.15978e-05	-0.265368	0.107776	0.0112567	0.0260184	-0.0576354	0.118621	0.609769	0.742893	0.0747623	0.101136	0.416612	0.588264	-0.242043	0.105293	0.0121765	0.0417572	0.287013	0.105948	0.00319244	0.0127079	0.110625	0.103441	0.159866	0.400202
YGR285C	-0.204601	0.0872712	0.017841	0.0331308	-0.0906655	0.0868205	0.287248	0.396809	-0.0872733	0.0964812	0.350092	0.505537	-0.0563459	0.0831285	0.469757	0.634955	-0.0302571	0.0838502	0.703847	0.828099	0.0459032	0.0838174	0.563447	0.711527	0.057583	0.0838522	0.408372	0.669696
YGR286C	0.445443	0.20371	0.0203023	0.0370439	1.19817	0.231358	3.13129e-09	2.3916e-08	1.80883	0.253592	3.23217e-15	7.65913e-14	-0.882151	0.220141	6.28987e-06	4.65652e-05	-0.498742	0.21644	0.0027086	0.0121514	-0.129506	0.175994	0.359504	0.528103	0.55216	0.261844	0.00149923	0.0144578
YMR325W	0.13766	0.439696	0.657985	0.729413	-0.017258	0.394465	0.946418	0.967621	-0.0780953	0.401458	0.710198	0.815838	0.159977	0.35398	0.385174	0.558376	-0.0453285	0.317253	0.771861	0.87062	0.0623808	0.319272	0.707324	0.816087	-0.104181	0.300855	0.318226	0.590353
YOL130W	-0.151776	0.225227	0.468446	0.55753	0.257038	0.21692	0.184081	0.276771	-0.158724	0.237798	0.411465	0.567697	0.00833593	0.186173	0.953145	0.97772	-0.128279	0.194412	0.388367	0.570462	0.343703	0.214682	0.0325377	0.0857926	-0.0949678	0.183162	0.339489	0.607049
YPL273W	-1.03645	0.134538	2.20202e-15	2.54379e-14	-0.527337	0.135847	4.95264e-05	0.00019367	-0.366308	0.151427	0.00846925	0.0259029	-0.522398	0.140782	2.56748e-05	0.000167885	-0.546724	0.137075	6.71739e-06	6.06644e-05	-0.0465725	0.125347	0.677234	0.797799	0.0244997	0.114505	0.762787	0.901653
YPL274W	-0.528149	0.400904	0.0851171	0.131947	0.0518072	0.365605	0.839466	0.891732	-0.0723925	0.3692	0.736806	0.833963	-0.241228	0.343715	0.213081	0.366936	-0.258039	0.333892	0.148015	0.290529	0.111875	0.303882	0.509985	0.666792	-0.0128353	0.248716	0.896942	0.959403
YIR039C	-0.358396	0.411775	0.245275	0.327014	-0.179541	0.377443	0.48743	0.599639	0.0191853	0.398274	0.926833	0.964039	0.0164886	0.307445	0.925351	0.960515	-0.652817	0.52146	0.00682034	0.0258502	0.0938034	0.309273	0.577819	0.721135	-0.140675	0.319149	0.205368	0.460667
YBR198C	0	1.13362	NA	NA	0	0.957669	NA	NA	0	0.93292	NA	NA	0	0.637196	NA	NA	0	0.640307	NA	NA	0	0.610666	NA	NA	0	0.453037	NA	NA
YEL071W	-1.33424	0.184487	9.51562e-15	1.04483e-13	-1.3014	0.192707	1.1362e-13	1.53663e-12	-0.430229	0.194589	0.0110354	0.0323422	-0.930267	0.178958	2.76121e-08	3.21658e-07	-1.19735	0.191447	2.65428e-12	9.08516e-11	-0.892625	0.194137	1.39409e-07	1.69152e-06	-0.208	0.187701	0.0589177	0.21722
YFL060C	0.0490756	0.251361	0.8304	0.875227	-0.158629	0.249715	0.45935	0.574576	0.131317	0.260458	0.516702	0.667702	-0.134651	0.21894	0.38994	0.562345	-0.227094	0.22718	0.160883	0.306928	-0.312494	0.23998	0.0651578	0.148428	-0.0751562	0.189446	0.448288	0.703414
YFL059W	-0.00816892	0.526438	0.977989	0.987247	0.189892	0.48687	0.44328	0.559142	0.0367896	0.459566	0.845307	0.911025	-0.00370685	0.391047	0.981472	0.992195	-0.0368728	0.36642	0.789011	0.882611	0.127829	0.395791	0.429218	0.598437	-0.00117361	0.301408	0.988779	0.999372
YJR156C	0.263975	0.514895	0.389559	0.480986	-0.675256	0.577849	0.0265301	0.054204	-0.21242	0.452583	0.318172	0.472486	0.733078	0.669405	0.00530682	0.0191953	0.427417	0.522302	0.0294579	0.085728	-0.0238801	0.353321	0.881189	0.930881	0.0197092	0.285981	0.828734	0.927924
YBL107C	0.472483	0.186999	0.00791541	0.0159778	0.256931	0.187839	0.136218	0.216303	0.324633	0.203314	0.06343	0.137176	-0.290326	0.189863	0.0476478	0.119497	-0.146252	0.169354	0.288063	0.46746	-0.490099	0.194832	0.00151003	0.00673623	-0.141103	0.171159	0.159676	0.400202
YBL106C	-0.669453	0.149557	3.8106e-06	1.45122e-05	-0.347209	0.149506	0.0141988	0.031747	-0.332614	0.165883	0.0265821	0.067459	-0.208289	0.141764	0.0799901	0.17892	-0.150116	0.137037	0.207917	0.370365	0.045264	0.136658	0.704765	0.81449	0.0580921	0.125874	0.492914	0.737111
YBL105C	0.172996	0.138041	0.198202	0.273833	-0.0518002	0.138229	0.694712	0.781692	0.0614838	0.15146	0.659744	0.781349	-0.128844	0.128976	0.246321	0.408082	-0.0809242	0.128213	0.475943	0.651648	-0.339369	0.13572	0.00420147	0.015946	-0.114031	0.127659	0.190415	0.438777
YBL104C	-0.168098	0.158732	0.272702	0.35807	-0.256912	0.158767	0.0852948	0.146469	-0.108097	0.172265	0.485347	0.638948	-0.117883	0.14387	0.32699	0.497657	-0.14797	0.145813	0.235234	0.407108	-0.206486	0.148473	0.103148	0.210743	-0.068349	0.132689	0.43067	0.686621
YBL103C	0.351663	0.195609	0.0576464	0.0937114	0.83498	0.203007	4.7986e-06	2.23599e-05	0.454728	0.213397	0.0118762	0.0343345	-0.226926	0.188768	0.11714	0.24066	0.0686726	0.170776	0.619124	0.770778	0.156252	0.170396	0.259995	0.420558	0.128059	0.170044	0.19626	0.446662
YBL102W	0.165172	0.143444	0.23611	0.317312	0.46279	0.143234	0.000687348	0.00215359	0.417389	0.158988	0.00391869	0.0132253	-0.172328	0.135589	0.134678	0.265101	-0.166777	0.134593	0.156124	0.301116	0.0827826	0.130395	0.47279	0.635236	0.0485496	0.11897	0.557258	0.781684
YBL101C	0.345858	0.146528	0.0150173	0.0284299	0.144028	0.144198	0.293384	0.403376	0.348786	0.160932	0.0171443	0.0469227	0.0854803	0.133051	0.452565	0.618401	-0.0341431	0.134235	0.77146	0.87062	-0.0729325	0.132263	0.531523	0.686884	-0.000822756	0.118006	0.991989	0.999766
YBL099W	0.120397	0.118812	0.301521	0.388641	1.20802	0.122585	7.3755e-25	2.21066e-23	0.992161	0.137735	1.33299e-14	2.82115e-13	-0.896531	0.119224	1.13156e-14	3.94623e-13	-0.718896	0.121956	2.09018e-10	4.73063e-09	0.157722	0.112503	0.123766	0.243017	0.087687	0.107443	0.272494	0.539839
YBL098W	0.53304	0.146379	0.000174853	0.000496192	0.384763	0.151304	0.00718594	0.0174228	0.403752	0.164636	0.00669161	0.0210584	-0.56178	0.162219	6.43527e-05	0.000382871	-0.207516	0.14052	0.0872048	0.198014	-0.698973	0.156505	3.23694e-07	3.66303e-06	-0.212063	0.159882	0.0375487	0.162775
YBL097W	-0.0119759	0.220853	0.953619	0.970241	-0.0561217	0.211739	0.767749	0.841337	-0.106278	0.228237	0.573086	0.714585	0.111033	0.190179	0.441044	0.607449	0.107324	0.189187	0.463681	0.640855	0.0799803	0.185196	0.581725	0.724706	0.0111884	0.157234	0.901352	0.962448
YBL095W	0.110477	0.140136	0.417905	0.508623	0.126003	0.139543	0.343717	0.459034	0.346658	0.156431	0.0153288	0.0427987	-0.130361	0.130598	0.245141	0.40665	-0.272892	0.137219	0.0220191	0.0675684	-0.118514	0.128974	0.299792	0.465905	-0.0243978	0.116106	0.764934	0.903229
YBL093C	-0.679357	0.161943	1.3243e-05	4.58666e-05	-0.416159	0.16703	0.00768727	0.0184688	-0.228775	0.18457	0.160907	0.284785	-0.335204	0.165608	0.0125479	0.0403584	-0.435611	0.164678	0.00152166	0.0073243	-0.117403	0.150912	0.359587	0.528103	-0.0396135	0.1343	0.645684	0.841106
YBL092W	-0.99052	0.100674	1.62129e-23	3.943e-22	-0.769211	0.100984	5.22287e-15	8.04467e-14	-0.489188	0.111785	4.36344e-06	3.10994e-05	-0.648703	0.102352	3.49826e-11	7.0795e-10	-0.688052	0.102175	1.0571e-12	4.18687e-11	-0.415808	0.101001	8.13012e-06	6.72858e-05	-0.160875	0.102838	0.0415876	0.1747
YBL091C-A	0.179753	0.342246	0.527103	0.612487	-0.359514	0.348348	0.161712	0.248944	0.139908	0.346026	0.522763	0.671716	-0.0227728	0.270693	0.893907	0.93984	-0.318034	0.326508	0.0862011	0.196217	-0.467184	0.373499	0.0287367	0.0774648	-0.167861	0.292277	0.168549	0.413043
YBL091C	0.127273	0.112217	0.248536	0.330567	0.116921	0.113388	0.287139	0.396757	0.185673	0.126226	0.119535	0.226142	-0.285365	0.114307	0.00470928	0.0173623	-0.271382	0.111174	0.00717064	0.0270117	-0.29533	0.109683	0.00319514	0.0127095	-0.151387	0.114231	0.0699401	0.240852
YBL090W	0.392944	0.144791	0.00520071	0.0109276	0.216972	0.145221	0.115655	0.189399	0.499058	0.164588	0.000781544	0.00327811	-0.257106	0.144346	0.0331197	0.0895412	-0.374909	0.146922	0.00286972	0.0127334	-0.42268	0.145948	0.000744583	0.00362865	-0.163414	0.144579	0.0833196	0.269864
YBL089W	-0.519538	0.144291	0.000209434	0.000584456	-0.0819004	0.140692	0.541379	0.650252	-0.13043	0.15538	0.360329	0.515486	0.0600156	0.128733	0.589177	0.73697	0.00504141	0.130415	0.965049	0.984762	0.460827	0.147065	0.000262121	0.0014726	0.257913	0.16996	0.0173952	0.0938371
YBL088C	-0.297784	0.16269	0.0575078	0.0935133	-0.183929	0.161754	0.225617	0.326048	-0.184784	0.176769	0.242109	0.387557	-0.138287	0.148273	0.260138	0.424254	-0.0761484	0.145965	0.541761	0.707447	-0.0581011	0.146394	0.643399	0.773486	-0.00509753	0.128353	0.951806	0.982956
YER117W	-0.947017	0.0971875	4.87218e-23	1.14963e-21	-0.696277	0.0979977	3.39658e-13	4.36985e-12	-0.492736	0.109945	2.63932e-06	1.96972e-05	-0.342478	0.0984122	0.000128025	0.000712752	-0.396166	0.0971133	1.07399e-05	9.26168e-05	-0.112142	0.0938583	0.201752	0.349708	0.0076104	0.0904324	0.916695	0.970449
YBL086C	1.10038	0.223469	8.30884e-08	4.10628e-07	0.344746	0.216675	0.074553	0.130656	0.194177	0.225873	0.300434	0.452692	-0.0124255	0.187046	0.930401	0.963232	0.178702	0.196263	0.233641	0.404795	-0.681881	0.233871	0.000173243	0.00102438	-0.416516	0.275777	0.00876919	0.0580253
YBL085W	0.00619833	0.199718	0.973799	0.984421	-0.426936	0.196791	0.0171733	0.0372262	-0.426834	0.22028	0.0208349	0.0552027	0.293855	0.197275	0.0507743	0.125689	0.299294	0.18889	0.0437578	0.115778	-0.0638274	0.171941	0.646634	0.775785	-0.0531963	0.152515	0.556773	0.781357
YBL084C	-0.271798	0.193872	0.139211	0.203084	-0.238432	0.194858	0.179743	0.2715	-0.14783	0.210248	0.40905	0.565913	-0.254714	0.188829	0.0796665	0.178485	-0.301823	0.186382	0.0403994	0.108851	-0.239369	0.181158	0.0973765	0.202002	-0.137166	0.180128	0.179579	0.426914
YBL082C	-0.525497	0.121412	9.96133e-06	3.51819e-05	-0.0105009	0.119547	0.927537	0.953326	-0.316964	0.134983	0.0120759	0.034821	-0.0887164	0.111968	0.374304	0.546538	-0.140322	0.11413	0.175076	0.326318	0.371408	0.120479	0.000581422	0.00296197	0.0128025	0.105597	0.870454	0.948451
YOR375C	-0.503463	0.447381	0.111391	0.167072	-0.781315	0.531504	0.0118169	0.0270875	-0.129274	0.408283	0.542447	0.689403	0.12558	0.334713	0.489552	0.651913	-0.193926	0.342362	0.250016	0.424853	-0.0512725	0.327222	0.755854	0.848938	-0.0254498	0.271291	0.791102	0.911665
YBL081W	-1.0253	0.130757	7.85649e-16	9.53266e-15	-0.114437	0.127831	0.35147	0.466914	-0.258466	0.143191	0.051922	0.116678	-0.230475	0.125423	0.0337975	0.0909743	-0.546227	0.133328	4.23923e-06	4.06687e-05	0.60437	0.136732	5.80718e-07	6.25258e-06	0.0896879	0.1173	0.281087	0.550386
YBL080C	0.449538	0.181486	0.00944632	0.0187339	0.804192	0.188483	2.94177e-06	1.42588e-05	0.513973	0.204609	0.00338984	0.0117406	-0.364256	0.193064	0.0154147	0.0477852	-0.161001	0.166031	0.236523	0.408701	-0.0453776	0.156887	0.73006	0.831419	-0.0344605	0.137529	0.691093	0.867386
YBL079W	-0.529356	0.155019	0.000411748	0.00108825	0.0382368	0.15218	0.790495	0.857423	-0.0414337	0.16536	0.782431	0.86746	-0.309163	0.156107	0.0159148	0.0491081	-0.318141	0.150847	0.0128459	0.0436463	0.170033	0.142952	0.168018	0.302978	0.0541255	0.126743	0.523411	0.759368
YBL078C	1.20806	0.18528	3.9317e-12	3.38529e-11	0.331991	0.173796	0.0398216	0.0769375	0.580025	0.204511	0.000938424	0.00383743	0.397033	0.194985	0.00927941	0.0311279	0.135159	0.166605	0.321159	0.501925	-0.322381	0.164215	0.0177533	0.0518327	-0.218449	0.187753	0.0491235	0.194982
YBL076C	-0.834019	0.104668	5.6654e-16	6.91953e-15	-0.225309	0.104002	0.026013	0.0532651	-0.283784	0.115112	0.00969186	0.0289867	-0.446882	0.108592	5.52796e-06	4.14784e-05	-0.41178	0.1051	1.92299e-05	0.00015476	0.121912	0.0998562	0.188488	0.331273	0.0604931	0.0960134	0.421708	0.680071
YBL075C	0.171901	0.131277	0.179935	0.252784	-0.348301	0.132358	0.00602472	0.0149472	-0.249254	0.148358	0.0689234	0.146774	0.12515	0.122812	0.242771	0.403905	0.0838888	0.122741	0.444705	0.623901	-0.335806	0.129161	0.00325698	0.0128816	-0.235263	0.15395	0.0202188	0.105073
YBL074C	-1.02177	0.250056	5.9265e-06	2.172e-05	-0.82557	0.255131	0.000142939	0.000517697	-0.243061	0.251109	0.223042	0.36378	0.0235388	0.193399	0.871104	0.928185	-0.171509	0.205695	0.263909	0.440112	0.128527	0.208681	0.405137	0.575284	0.217591	0.249718	0.0841947	0.271579
YER102W	-0.906707	0.102383	2.35517e-19	4.03069e-18	-0.483216	0.101935	1.17878e-06	6.13163e-06	-0.296339	0.112128	0.00566502	0.018168	-0.675881	0.103873	1.25906e-11	2.70601e-10	-0.685763	0.104085	2.84703e-12	9.62608e-11	-0.243644	0.0992438	0.00821393	0.027857	-0.0729829	0.0947704	0.329445	0.599335
YBL071W-A	-0.229639	0.161398	0.140072	0.204126	-0.594014	0.167953	0.000151515	0.000545034	0.215104	0.179905	0.179004	0.308637	-0.156919	0.149328	0.203559	0.354614	-0.541552	0.171387	0.000163567	0.00105388	-0.526992	0.175052	0.000259464	0.00145915	-0.0587102	0.133572	0.497776	0.741183
YBL069W	-0.808346	0.146342	1.20103e-08	6.62658e-08	-0.704816	0.147102	4.22398e-07	2.33986e-06	-0.349724	0.160413	0.0165597	0.0456264	0.0072526	0.12898	0.948062	0.975144	-0.164681	0.134753	0.161776	0.308159	0.0797783	0.134019	0.497958	0.656642	0.123363	0.135517	0.169389	0.413953
YBL068W	-1.08936	0.0999975	1.6923e-28	5.93913e-27	-0.576266	0.101567	6.03507e-09	4.47386e-08	-0.560662	0.117714	4.85906e-07	4.22975e-06	-0.468516	0.102816	6.7409e-07	6.11756e-06	-0.529944	0.10084	1.60223e-08	2.38018e-07	0.0153121	0.0967037	0.865288	0.920396	-0.0329582	0.0951204	0.659482	0.850425
YBL067C	-0.243566	0.14745	0.0886608	0.13681	0.102103	0.14622	0.462079	0.576559	-0.0824621	0.161905	0.576104	0.716898	-0.146326	0.137354	0.208448	0.361089	-0.0572831	0.134412	0.626318	0.775901	0.139104	0.135328	0.240483	0.397934	0.0402055	0.122722	0.630175	0.830596
YBL066C	0.244676	0.135883	0.0647155	0.103833	0.736454	0.138379	2.30423e-08	1.5757e-07	0.835684	0.161258	1.06841e-08	1.22657e-07	-0.355337	0.143082	0.00328481	0.0128089	-0.403455	0.139584	0.000871749	0.00453032	0.0894927	0.124013	0.419714	0.590389	0.0971248	0.120899	0.250437	0.514753
YBL064C	1.02313	0.157843	1.53347e-11	1.24679e-10	0.28032	0.154337	0.054225	0.0999593	0.769009	0.181348	1.61872e-06	1.26957e-05	0.0422741	0.138272	0.717942	0.833017	0.0690049	0.141165	0.571338	0.732163	-0.632621	0.166583	7.876e-06	6.52801e-05	-0.0611444	0.126983	0.472389	0.721849
YBL063W	0.582085	0.244727	0.00934738	0.0185642	0.606152	0.233834	0.00304192	0.00817222	0.711669	0.285646	0.00122002	0.00482425	0.281516	0.239504	0.0962239	0.20745	0.0570095	0.20619	0.707895	0.82968	0.340667	0.218354	0.0357291	0.0926218	0.138637	0.201302	0.195279	0.445734
YBL061C	-0.0463526	0.151598	0.752248	0.810102	0.761928	0.151135	9.01943e-08	5.53851e-07	0.0285043	0.165177	0.849197	0.913443	-0.0166663	0.134973	0.884828	0.935721	-0.12857	0.139981	0.288383	0.467505	0.784384	0.158069	2.39997e-08	3.34368e-07	-0.0391893	0.124245	0.640243	0.837497
YBL060W	-0.39278	0.133262	0.00251959	0.00565862	0.0540382	0.133097	0.671698	0.762449	-0.217122	0.150195	0.116987	0.222308	-0.381503	0.139641	0.00135988	0.00597508	-0.390923	0.134517	0.000895283	0.004618	0.0233122	0.123133	0.832694	0.900056	-0.174554	0.141138	0.0627341	0.225444
YBL059C-A	0.403446	0.193789	0.028074	0.0496146	0.536853	0.200677	0.00317259	0.00849034	0.603855	0.229915	0.00151736	0.00583479	-0.625552	0.21798	0.000459268	0.00227785	-0.549749	0.210302	0.000873972	0.00453531	-0.429611	0.196809	0.00535545	0.0196662	-0.184359	0.194243	0.0930841	0.290626
YBL058W	0.679315	0.110394	3.84173e-10	2.63644e-09	0.484087	0.110627	6.62048e-06	3.01896e-05	0.454589	0.124074	0.000102224	0.000544704	-0.0263934	0.104551	0.78034	0.874319	0.0464204	0.105762	0.633478	0.780066	-0.196522	0.103616	0.0399376	0.101306	-0.0935228	0.102142	0.230574	0.491443
YBL057C	-0.227372	0.140778	0.0969018	0.147662	0.224177	0.144989	0.103548	0.172736	0.429	0.161586	0.00342547	0.0118492	-0.746493	0.148735	7.88102e-08	8.48549e-07	-0.664182	0.149947	5.81976e-07	6.5993e-06	-0.255899	0.136004	0.0312766	0.0831395	-0.00158323	0.116824	0.98453	0.998928
YBL056W	-0.511656	0.132475	7.5549e-05	0.000229545	-0.0456475	0.130603	0.715657	0.799098	-0.147712	0.143209	0.267262	0.416391	-0.240287	0.12903	0.0303415	0.0834541	-0.142739	0.123444	0.194965	0.353989	0.157576	0.124142	0.155392	0.286738	0.105307	0.120551	0.213408	0.469768
YBL055C	-0.71172	0.116556	4.80555e-10	3.23567e-09	-0.446528	0.114907	6.04567e-05	0.000233611	-0.3828	0.129508	0.00165399	0.00628176	0.184059	0.110105	0.0608817	0.144454	0.14122	0.108866	0.156031	0.301042	0.433828	0.117847	4.27624e-05	0.000294191	0.397548	0.152744	0.000409708	0.00507106
YBL054W	-1.011	0.132699	4.77954e-15	5.37577e-14	-0.104278	0.131779	0.409063	0.525198	-0.645282	0.159917	8.31046e-06	5.5654e-05	-0.448053	0.137935	0.00017919	0.000970322	-0.195384	0.122295	0.073565	0.174597	0.374312	0.133587	0.00139191	0.00626472	0.0481633	0.118198	0.559387	0.783482
YBL052C	0.48584	0.207519	0.0127406	0.02453	0.0144504	0.203822	0.937549	0.961122	0.275972	0.221828	0.13679	0.250744	0.0325421	0.178065	0.8138	0.8941	-0.0108791	0.180361	0.939111	0.971065	-0.336832	0.197474	0.0277908	0.0754762	-0.0688898	0.158683	0.456898	0.709068
YBL051C	0.0951343	0.189464	0.59733	0.676787	0.332277	0.185832	0.0518591	0.0965286	0.142605	0.197239	0.405326	0.562586	0.0271541	0.161553	0.834544	0.906258	-0.0183663	0.164421	0.891755	0.943239	0.229248	0.173121	0.102441	0.209762	0.0212909	0.140358	0.806729	0.918167
YBL050W	0.310751	0.141627	0.0240644	0.0432254	0.326292	0.141863	0.015696	0.034469	0.123506	0.153991	0.382891	0.53791	-0.21023	0.13734	0.0705471	0.161246	-0.0550425	0.130411	0.632274	0.779795	-0.193052	0.132027	0.0968353	0.201266	-0.138381	0.135369	0.125715	0.348546
YBL049W	4.14314	0.661541	4.48157e-11	3.43711e-10	1.73078	0.47513	9.63697e-07	5.09409e-06	0.843234	0.475758	0.00338162	0.0117194	1.72287	0.924206	5.71507e-05	0.000343338	1.32623	0.810296	0.000267996	0.00162054	0.210494	0.278416	0.227338	0.38188	-0.0929887	0.240374	0.386912	0.654677
YBL047C	-0.299088	0.129298	0.0179217	0.0332695	0.199551	0.128274	0.105198	0.174962	-0.0391569	0.13954	0.763778	0.853001	-0.360971	0.133534	0.00165005	0.00708716	-0.141971	0.121001	0.190397	0.347662	0.0902534	0.120118	0.403943	0.574209	0.0511458	0.111054	0.525338	0.760972
YBL046W	0.786741	0.177516	3.43916e-06	1.31518e-05	0.34599	0.169348	0.0284961	0.0576682	0.0669419	0.182198	0.678996	0.793495	0.398035	0.189424	0.00780462	0.0269973	0.582587	0.187439	0.000157892	0.00102041	0.0289326	0.148507	0.819456	0.892353	-0.0269533	0.13225	0.752364	0.896937
YBL045C	0.942563	0.106538	2.25127e-19	3.86479e-18	1.90116	0.109105	3.33976e-70	4.40928e-68	1.40243	0.121444	1.446e-32	8.90897e-31	-0.767428	0.10822	2.76483e-13	7.65459e-12	-0.2713	0.104336	0.00459895	0.0187825	0.133521	0.100741	0.15287	0.283309	0.1013	0.0996419	0.188751	0.437004
YBL043W	7.47337	0.857109	8.36392e-20	1.49067e-18	8.35733	1.14074	1.02927e-14	1.53011e-13	6.34795	0.632059	2.06801e-24	8.95868e-23	-0.1654	0.486182	0.237649	0.396916	0.088869	0.385083	0.51401	0.684647	-0.198912	0.181607	0.168152	0.303023	-0.39684	0.265919	0.00977098	0.0626419
YBL042C	1.8741	0.378932	4.01565e-10	2.7456e-09	0.366269	0.273851	0.107897	0.178914	0.529374	0.316416	0.0203487	0.0541686	0.623797	0.328369	0.00591416	0.0210894	0.447402	0.301019	0.0203057	0.0632558	-0.368294	0.268413	0.0418047	0.104371	-0.144101	0.231997	0.20348	0.457541
YBL042C	-1.20923	0.129351	5.69066e-22	1.21364e-20	0.0128989	0.124298	0.914203	0.943996	-0.477183	0.143292	0.000317114	0.00147146	-0.174448	0.119306	0.0954539	0.206145	-0.0861741	0.116904	0.414526	0.595479	1.01535	0.131572	6.06133e-16	2.40072e-14	0.54585	0.162808	4.01057e-05	0.000644598
YBL041W	0.27782	0.100355	0.0050033	0.0105769	-0.0566234	0.0995073	0.559823	0.666369	0.302382	0.111482	0.00453911	0.0150175	0.160887	0.0967591	0.0689218	0.158723	-0.00692956	0.095929	0.938367	0.970574	-0.140095	0.0957345	0.117026	0.233505	0.0217904	0.0918097	0.7665	0.903988
YBL040C	-0.607265	0.101728	1.3926e-09	8.84534e-09	-0.700945	0.101642	1.47296e-12	1.76405e-11	-0.503954	0.115034	3.98048e-06	2.85534e-05	0.281771	0.10068	0.00196749	0.00826789	0.152802	0.09675	0.0898662	0.203142	0.188126	0.0984072	0.0398832	0.101214	0.176806	0.108446	0.0302204	0.140345
YBL039W-B	0.978366	0.256166	2.16099e-05	7.20982e-05	0.164315	0.233585	0.421818	0.537697	0.228784	0.241574	0.241195	0.386427	0.34471	0.257736	0.0549883	0.134085	0.679971	0.278439	0.000689683	0.00369497	-0.248548	0.211728	0.114836	0.229714	0.0408847	0.165474	0.658946	0.85013
YBL039C	-1.30755	0.0969691	6.037e-43	4.52367e-41	-0.801416	0.0969497	2.36467e-17	4.32743e-16	-0.882648	0.11223	1.31683e-16	3.61475e-15	-0.295885	0.0957816	0.00070165	0.00333389	-0.364261	0.0953591	3.89825e-05	0.00029355	0.159981	0.0933755	0.0673915	0.152587	0.0113119	0.0900491	0.876164	0.95076
YBL038W	0.423111	0.104488	3.94363e-05	0.000125459	0.591627	0.108688	2.13792e-08	1.46718e-07	0.602519	0.12191	1.56001e-07	1.47364e-06	-0.70422	0.110707	3.46989e-11	7.06833e-10	-0.458463	0.109173	4.31583e-06	4.12608e-05	-0.508224	0.106713	2.01548e-07	2.36276e-06	-0.204537	0.115262	0.0160991	0.0894482
YBL037W	-0.15157	0.15453	0.310595	0.398301	0.20828	0.153905	0.151627	0.235907	0.230727	0.168404	0.129096	0.239973	-0.310989	0.157551	0.0160185	0.0493733	-0.302265	0.150911	0.0180639	0.0579318	0.00310151	0.139009	0.979547	0.98918	0.0270621	0.124062	0.74613	0.894135
YBL036C	-0.187374	0.134226	0.152394	0.219258	-0.205536	0.134157	0.109277	0.180689	-0.0333741	0.147027	0.806465	0.883066	-0.0746752	0.122647	0.485919	0.648676	-0.0865459	0.124403	0.435214	0.615741	-0.0991096	0.124747	0.373677	0.544128	0.0256203	0.113422	0.751445	0.896464
YBL035C	-0.122673	0.205487	0.526075	0.611421	0.198327	0.202253	0.278969	0.386749	-0.0378388	0.21424	0.834658	0.903126	-0.243395	0.197707	0.103456	0.219709	-0.113696	0.179152	0.423972	0.604972	0.0109928	0.175096	0.937695	0.964591	-0.0322571	0.151664	0.718788	0.880424
YBL034C	-0.312761	0.159515	0.0421852	0.0710778	-0.252752	0.159185	0.0912214	0.155018	-0.280989	0.179124	0.0779673	0.162144	-0.0836405	0.142239	0.483408	0.64637	-0.19026	0.148408	0.131636	0.267371	-0.0479044	0.144015	0.699415	0.811012	-0.125991	0.150316	0.180107	0.427028
YBL033C	1.92217	0.173332	1.49315e-32	6.67702e-31	1.27	0.158988	1.16994e-17	2.22169e-16	1.06535	0.183408	1.21791e-10	1.8057e-09	0.453815	0.181148	0.00205139	0.00854136	0.369561	0.168038	0.00758618	0.0283459	-0.0720161	0.127645	0.525564	0.682015	-0.206176	0.15567	0.0396728	0.168442
YBL032W	0.470874	0.188025	0.00844672	0.0169209	0.749269	0.194752	2.29539e-05	9.51977e-05	0.277726	0.19968	0.10789	0.208888	-0.370762	0.200828	0.0165365	0.0506321	0.08179	0.165889	0.546881	0.712179	-0.108644	0.163334	0.420959	0.59139	-0.0150775	0.138776	0.861798	0.943736
YBL031W	0.350849	0.221458	0.0890452	0.137231	0.322368	0.213403	0.0915687	0.155417	0.253032	0.234632	0.187552	0.319109	0.124263	0.193856	0.394373	0.566327	-0.0667843	0.19076	0.649191	0.791157	0.126155	0.184873	0.385295	0.55637	-0.0514139	0.162386	0.578214	0.798753
YBL030C	0.995211	0.0903537	6.83297e-29	2.47639e-27	1.98089	0.0918008	1.81692e-105	5.92636e-103	1.40965	0.10237	7.8346e-45	8.5182e-43	-0.907922	0.090707	3.14058e-24	3.78576e-22	-0.39593	0.0907351	3.04787e-06	3.00719e-05	0.0419745	0.0860796	0.606064	0.743172	-0.00636506	0.0843072	0.927394	0.973386
YBL029C-A	0.277276	0.20525	0.151386	0.218376	-0.771177	0.218062	6.71708e-05	0.000257048	-0.37504	0.221664	0.043145	0.100647	-0.181273	0.187872	0.207316	0.35969	0.246414	0.188847	0.0952769	0.212003	-1.37534	0.224131	2.39489e-11	5.29071e-10	-0.214418	0.215003	0.0691158	0.239829
YBL029W	1.0107	0.299799	9.08254e-05	0.000271937	0.458957	0.287534	0.0506979	0.094717	0.54097	0.315768	0.0178079	0.0484995	-0.274428	0.275541	0.132002	0.261225	0.24006	0.250874	0.154978	0.29975	-0.825817	0.337491	0.000473721	0.00247576	0.0140405	0.183862	0.882765	0.953408
YBL028C	-0.614598	0.156986	5.02213e-05	0.000156097	-0.894154	0.162398	3.40242e-09	2.58799e-08	-0.730407	0.18678	8.38046e-06	5.60551e-05	-0.020706	0.137376	0.858944	0.919953	-0.12616	0.142304	0.303245	0.483744	-0.265882	0.150597	0.03775	0.0968642	-0.187938	0.165443	0.065778	0.232662
YBL093C	0.563719	0.235893	0.00949984	0.0188265	0.0319971	0.224744	0.872183	0.914103	-0.0674329	0.235729	0.725612	0.826774	0.18671	0.214808	0.231341	0.389905	0.373064	0.230781	0.0263746	0.0787379	-0.189014	0.200624	0.214764	0.366206	-0.0624415	0.171202	0.51014	0.750923
YBL025W	0.138673	0.225549	0.508215	0.594349	-0.176802	0.215514	0.35859	0.473988	0.0016542	0.232324	0.993072	1	0.261553	0.216802	0.0995259	0.21349	0.0499084	0.191116	0.733998	0.849206	0.0138147	0.185743	0.924215	0.95665	-0.0241675	0.160587	0.790891	0.911665
YBL024W	-0.518607	0.101072	1.94907e-07	9.15899e-07	-0.403432	0.101592	4.67477e-05	0.000183062	-0.495111	0.11627	7.21017e-06	4.88758e-05	-0.200284	0.0980811	0.0249089	0.0709762	-0.332656	0.100406	0.000326414	0.00191734	-0.10379	0.0971435	0.2516	0.410935	-0.28779	0.126051	0.00184391	0.0171265
YBL023C	0.00317239	0.149094	0.982492	0.990711	0.344457	0.149105	0.014743	0.032726	-0.0447062	0.162384	0.762392	0.851968	-0.246048	0.147055	0.0441737	0.112721	-0.106153	0.137104	0.373633	0.556635	0.0472135	0.13452	0.68926	0.804632	-0.0969677	0.132138	0.268947	0.536077
YBL022C	1.30045	0.114301	1.74125e-31	7.42711e-30	0.921415	0.112003	1.57362e-17	2.94788e-16	0.796695	0.127898	2.82641e-11	4.51655e-10	0.327772	0.117899	0.00156554	0.00677668	0.367693	0.115352	0.000407003	0.0023147	-0.00566857	0.100777	0.951679	0.973153	-0.0460659	0.0978972	0.544229	0.771803
YBL021C	1.7933	0.301818	1.18572e-12	1.07784e-11	1.58249	0.293073	2.85475e-10	2.50468e-09	2.11336	0.334821	4.13535e-13	7.82612e-12	-0.0823126	0.218176	0.59659	0.744542	-0.225951	0.235019	0.168832	0.316827	-0.225303	0.208227	0.148299	0.276038	-0.0344598	0.164623	0.708679	0.874182
YBL020W	-0.166252	0.134247	0.204222	0.280648	0.403398	0.132967	0.00154334	0.00447827	0.298336	0.145579	0.026852	0.0679679	0.0720783	0.121857	0.499141	0.660367	-0.096988	0.124115	0.380945	0.563591	0.639487	0.141368	3.02538e-07	3.45891e-06	0.270371	0.159115	0.0102874	0.0645776
YBL017C	-0.346621	0.114838	0.00211443	0.00481309	-0.218695	0.114032	0.0475878	0.0896312	-0.271894	0.125741	0.022044	0.0576032	-0.0240395	0.105794	0.801363	0.887274	0.189771	0.10946	0.0574062	0.14384	0.0829216	0.108115	0.403295	0.573697	0.184494	0.121162	0.0338798	0.15187
YBL016W	1.48672	1.04423	NA	NA	-0.092109	0.455709	NA	NA	-0.139136	0.444605	NA	NA	6.84219	0.893321	NA	NA	7.62103	0.898351	NA	NA	3.58495	0.954368	NA	NA	3.96214	1.0827	NA	NA
YBL015W	3.5417	0.136985	3.68422e-148	3.40483e-145	3.71394	0.137373	3.94199e-162	3.64306e-159	3.37388	0.151894	1.98395e-110	1.1001e-107	-0.258725	0.134197	0.0236286	0.0682044	0.197604	0.127791	0.0803235	0.186983	-0.119078	0.121692	0.275631	0.438684	0.0416975	0.110553	0.603333	0.815971
YBL014C	-0.705147	0.174594	2.42968e-05	8.0771e-05	-0.613622	0.175554	0.000163696	0.000584993	-0.248342	0.187393	0.1323	0.244208	-0.0480664	0.150131	0.697991	0.820339	-0.153695	0.15656	0.240328	0.413215	0.00363384	0.154898	0.97777	0.988106	0.107066	0.151934	0.251128	0.51517
YBL013W	1.51886	0.377166	2.09618e-07	9.79216e-07	1.99804	0.376229	3.49811e-10	3.02606e-09	0.2574	0.279488	0.220866	0.361163	-0.0729935	0.265413	0.66837	0.797357	0.834757	0.375495	0.000538949	0.00297065	0.108499	0.214316	0.486376	0.646907	-0.037608	0.18384	0.694966	0.86997
YBL011W	-0.273943	0.107783	0.00981021	0.0193655	-0.215671	0.107377	0.0386981	0.0751334	-0.254024	0.118962	0.0246413	0.0632866	-0.0635786	0.100593	0.487877	0.650151	0.0556481	0.101652	0.554479	0.717756	-0.0178149	0.101722	0.850142	0.910693	0.0419561	0.0975799	0.579995	0.799025
YBL010C	0.321862	0.189944	0.0745164	0.117052	0.238477	0.188509	0.167932	0.256172	0.239482	0.205133	0.173778	0.301501	-0.0949366	0.168615	0.477688	0.641575	-0.118041	0.170676	0.393127	0.576081	-0.154576	0.167375	0.259832	0.420417	-0.0871372	0.155261	0.348231	0.61495
YBL009W	-0.633589	0.174855	0.000153056	0.00043951	-0.330123	0.170544	0.0377641	0.0735053	-0.0379499	0.184579	0.816289	0.889117	0.119744	0.153924	0.341872	0.511517	-0.15861	0.157272	0.227041	0.397856	0.375991	0.173009	0.00773257	0.0266483	0.229483	0.194026	0.0437561	0.180526
YBL008W	0.183473	0.166587	0.252229	0.334756	-0.0823136	0.161143	0.586579	0.691186	0.0942445	0.1761	0.549857	0.695632	0.251911	0.163101	0.0556341	0.135363	0.212329	0.155749	0.10373	0.225032	0.032452	0.145525	0.795141	0.876039	0.0940486	0.140806	0.295156	0.565573
YBL007C	0.671961	0.11914	8.69516e-09	4.88993e-08	0.351325	0.117956	0.0020597	0.00582732	0.182913	0.129997	0.135111	0.248322	0.155975	0.114138	0.123057	0.249489	0.292759	0.11766	0.00559582	0.0221003	-0.113805	0.109826	0.257426	0.417574	-0.0898274	0.107926	0.262177	0.528452
YBL006C	0.163197	0.182057	0.347606	0.437665	0.120801	0.177107	0.46193	0.576559	-0.426533	0.196415	0.0123337	0.035417	0.0831799	0.159538	0.519019	0.677805	0.88377	0.193406	1.15834e-07	1.47606e-06	0.0599771	0.158185	0.650111	0.778901	0.133696	0.163509	0.172016	0.417046
YBL005W	-0.614943	0.186099	0.000514104	0.00132653	-0.454807	0.184805	0.00751457	0.0181088	-0.201369	0.196404	0.238429	0.383102	-0.0210154	0.157611	0.869519	0.927571	-0.000639322	0.160257	0.996159	1	0.0825367	0.164221	0.542228	0.695824	0.208301	0.197033	0.0646004	0.229621
YBL004W	-1.09527	0.122141	3.90855e-20	7.27278e-19	-0.366296	0.120809	0.0016793	0.00483978	-0.562661	0.137846	1.09911e-05	7.19549e-05	-0.371782	0.124658	0.000633503	0.00305725	-0.391101	0.121098	0.000303882	0.00180409	0.277898	0.118019	0.00899374	0.0300605	0.0395859	0.106346	0.615933	0.821985
YDR225W	-0.747684	0.129456	3.29314e-09	1.9741e-08	-0.631537	0.129451	3.72411e-07	2.08799e-06	-0.0573676	0.139429	0.659497	0.781299	-0.0893146	0.118172	0.391085	0.563551	-0.59047	0.133219	7.74364e-07	8.57055e-06	-0.00380709	0.11955	0.971829	0.984035	0.0334141	0.10976	0.675866	0.858522
YBL002W	-1.03801	0.0986224	1.15627e-26	3.58184e-25	-0.747781	0.098868	8.79841e-15	1.32215e-13	-0.544108	0.110498	2.36729e-07	2.15544e-06	-0.194978	0.0949821	0.0249446	0.0710414	-0.200685	0.0947624	0.0231473	0.0704068	0.0585117	0.0940186	0.506211	0.664364	0.183261	0.104758	0.0220193	0.112121
YBL001C	0.554461	0.199357	0.00322832	0.00707831	0.517003	0.201083	0.00456146	0.0117098	0.453207	0.217834	0.0134259	0.0381583	-0.298857	0.201806	0.0505058	0.125192	0.0145957	0.172153	0.916211	0.9573	-0.308608	0.187971	0.0373895	0.0961171	-0.00313329	0.143388	0.97142	0.992908
YBR001C	0.544481	0.182368	0.00174338	0.00403972	0.152687	0.180443	0.35997	0.475472	0.227191	0.19763	0.185363	0.31655	-0.0596455	0.160199	0.644627	0.781302	-0.14863	0.166551	0.275322	0.452344	-0.39158	0.180135	0.0069802	0.0244043	-0.307519	0.223297	0.0182493	0.0975818
YBR002C	-0.61827	0.142808	8.34564e-06	2.98174e-05	-0.328659	0.143474	0.0160075	0.035042	-0.361745	0.162507	0.0141545	0.039983	-0.233547	0.138085	0.0454254	0.114924	-0.301518	0.138725	0.0121003	0.0415714	-0.000217511	0.131464	0.998505	1	-0.0689667	0.124888	0.416003	0.674863
YBR003W	0.315883	0.142899	0.0229581	0.0413723	0.64137	0.144952	3.17697e-06	1.52522e-05	0.794697	0.167491	1.29751e-07	1.24908e-06	-0.570702	0.153654	2.42774e-05	0.0001595	-0.375029	0.143843	0.0024463	0.0111005	-0.217654	0.134258	0.064476	0.147206	0.0469677	0.118112	0.568962	0.791494
YBR004C	-0.941743	0.147178	3.73611e-11	2.89745e-10	-0.784341	0.14795	2.01546e-08	1.38829e-07	-0.476617	0.164734	0.00135328	0.00528447	0.0844491	0.13059	0.45191	0.617963	-0.235537	0.137961	0.0490368	0.126705	0.207854	0.138074	0.0838197	0.180567	0.0721434	0.125502	0.3963	0.659708
YBR005W	0.407968	0.188118	0.0225798	0.0407436	-0.434542	0.185404	0.0108599	0.0252185	-0.0375104	0.194596	0.825139	0.895851	0.491432	0.202491	0.00231202	0.00946836	0.282054	0.177984	0.0483279	0.125224	-0.250011	0.173761	0.0757873	0.166828	-0.0427522	0.142101	0.626835	0.828756
YBR006W	0.18856	0.128443	0.133143	0.195157	-0.312237	0.125975	0.00996212	0.0233277	0.0497677	0.135916	0.695986	0.806361	0.436229	0.135435	0.000206251	0.00110499	0.575073	0.131937	1.16057e-06	1.23047e-05	-0.0343157	0.117084	0.746149	0.843302	0.404041	0.163659	0.000625232	0.00710433
YBR007C	0.399411	0.182237	0.021606	0.0391393	0.520597	0.177431	0.00154238	0.00447827	0.376065	0.198141	0.0284445	0.0713041	0.152901	0.167139	0.250858	0.413621	0.0469861	0.162273	0.725618	0.843791	0.283127	0.165357	0.0380355	0.0972816	0.0438385	0.138463	0.615109	0.821842
YNL030W	0.0109421	0.119344	0.925509	0.949165	-0.415234	0.119159	0.000310795	0.00104827	0.0225954	0.129494	0.853184	0.915954	-0.133139	0.111878	0.181527	0.326594	-0.411824	0.120469	0.00013577	0.000895178	-0.561464	0.124216	4.59969e-07	5.06057e-06	-0.359947	0.152672	0.000979856	0.010213
YNL031C	-0.0230609	0.123239	0.848469	0.888865	0.232071	0.122565	0.0493792	0.0924714	0.336024	0.135384	0.00793433	0.0244557	-0.466339	0.129947	4.67436e-05	0.000286401	-0.568365	0.12714	7.13593e-07	7.97757e-06	-0.203681	0.11736	0.054704	0.129907	-0.134956	0.118664	0.111508	0.324745
YBR011C	-0.291618	0.090085	0.00106318	0.00257664	-0.17493	0.0899144	0.0470546	0.0888079	0.0386038	0.0991973	0.687161	0.799645	-0.415642	0.092909	1.22173e-06	1.03744e-05	-0.423128	0.0908904	6.45349e-07	7.2733e-06	-0.29899	0.088824	0.000348273	0.00188407	-0.0795785	0.0866719	0.263049	0.529397
YBR014C	-0.238522	0.116303	0.0366759	0.0627679	0.194449	0.118521	0.0893436	0.152387	0.215075	0.132969	0.0848638	0.172244	-0.522155	0.124681	3.40887e-06	2.64366e-05	-0.583326	0.122073	1.51706e-07	1.8989e-06	-0.0915748	0.110016	0.362965	0.532164	-0.0854408	0.108716	0.287435	0.557477
YBR015C	-0.453817	0.106226	1.4295e-05	4.92332e-05	-0.250475	0.10612	0.0151927	0.0335365	-0.0568746	0.116418	0.608475	0.741701	-0.22852	0.103944	0.0146027	0.0458766	-0.159647	0.101497	0.0888762	0.20115	-0.0513846	0.100757	0.582584	0.724887	0.146285	0.106624	0.068913	0.239575
YBR016W	-0.305928	0.11485	0.00667778	0.0136485	-0.611456	0.116273	5.50841e-08	3.50277e-07	-0.434648	0.130471	0.000381231	0.00172706	0.0896722	0.106734	0.350852	0.522006	0.143069	0.108416	0.149272	0.291757	-0.186193	0.11087	0.0658603	0.149793	0.00300819	0.102393	0.96901	0.991907
YBR017C	-0.665804	0.0880372	2.08388e-14	2.21787e-13	-0.241368	0.0884044	0.00535429	0.0135137	-0.30248	0.100096	0.00172272	0.00650272	-0.235924	0.0867338	0.00331992	0.0129186	-0.208081	0.0855204	0.00996231	0.0354336	0.152576	0.0859612	0.0605345	0.140152	0.0891744	0.0875744	0.212731	0.469127
YBR018C	0.300064	0.270977	0.216701	0.295749	-0.652104	0.275155	0.00437923	0.0113154	-0.767188	0.343803	0.00180227	0.00674787	0.523501	0.292646	0.0108975	0.0357132	0.576744	0.289291	0.00358666	0.0153221	-0.258209	0.242615	0.125045	0.245009	-0.221027	0.272471	0.0898262	0.283972
YBR019C	0.73968	0.406719	0.0168748	0.0315535	0.00433371	0.322512	0.985991	0.993696	0.209483	0.338252	0.343924	0.498969	1.12964	0.48843	0.000163859	0.00089078	0.697443	0.466322	0.00423856	0.0176315	0.298576	0.319644	0.112103	0.225141	0.178542	0.294993	0.150569	0.386352
YBR020W	0.213616	0.381523	0.476171	0.564423	-0.108225	0.337843	0.66661	0.758723	0.0600024	0.335725	0.781678	0.867228	0.569876	0.406133	0.0164717	0.0505173	0.390001	0.363176	0.0466256	0.121895	0.243023	0.317448	0.182766	0.322648	0.179665	0.304157	0.147916	0.382731
YBR021W	-0.919181	0.146247	8.46282e-11	6.27357e-10	-0.287295	0.143756	0.0355331	0.0695976	-0.28609	0.159107	0.0486902	0.110696	-0.145526	0.133204	0.200841	0.35098	-0.162743	0.13393	0.16485	0.312084	0.387533	0.145911	0.00196547	0.0083726	0.28108	0.177678	0.0128058	0.0759173
YBR022W	0.319348	0.214135	0.111198	0.166827	0.221579	0.213677	0.246717	0.350871	0.0185692	0.218536	0.919437	0.959672	-0.210797	0.203414	0.164073	0.303379	0.209472	0.193196	0.160249	0.30638	-0.283092	0.199	0.0642868	0.146937	-0.0046016	0.15163	0.958815	0.985451
YBR023C	-0.806738	0.11921	4.90451e-12	4.17109e-11	-0.316624	0.116751	0.00503836	0.0128213	-0.455786	0.131875	0.000222104	0.00107748	0.482086	0.123654	1.27153e-05	8.91355e-05	0.246506	0.114014	0.0168016	0.0545463	0.99109	0.121736	1.9712e-17	9.18511e-16	0.567013	0.144783	5.78103e-06	0.000114895
YBR024W	0.706139	0.196073	0.000139034	0.000403635	0.478119	0.19361	0.00684325	0.0167089	0.544042	0.216931	0.00292198	0.0103134	0.0373825	0.170507	0.781112	0.87465	0.155582	0.177117	0.271491	0.447839	-0.114915	0.165319	0.398275	0.569184	0.053431	0.144934	0.547952	0.774507
YBR025C	-0.642645	0.0993768	5.49645e-11	4.13539e-10	-0.136663	0.0988945	0.156731	0.242149	-0.166383	0.109454	0.11277	0.216295	-0.536689	0.102931	2.1642e-08	2.56421e-07	-0.563872	0.101354	2.46786e-09	4.28974e-08	-0.0418124	0.0946233	0.636744	0.768054	-0.0796123	0.0937329	0.28471	0.553937
YBR026C	2.18026	0.226317	3.24537e-25	8.95302e-24	2.51481	0.223376	8.49901e-32	3.6818e-30	2.43704	0.250317	4.14626e-25	1.86919e-23	-0.409756	0.223515	0.0146436	0.045979	-0.231823	0.191484	0.119035	0.248233	-0.150214	0.172966	0.283174	0.446976	-0.0328797	0.144567	0.709156	0.874186
YBR028C	0.013579	0.156704	0.928553	0.950845	-0.189852	0.159916	0.206453	0.303978	-0.0181109	0.17102	0.906439	0.951753	-0.217365	0.152566	0.0830206	0.184435	-0.0663871	0.142566	0.588654	0.74693	-0.42196	0.161001	0.00172398	0.00753902	-0.0574466	0.129853	0.502524	0.745319
YBR029C	-0.328136	0.119772	0.00519967	0.0109276	0.0567604	0.118253	0.619434	0.718025	0.148007	0.129737	0.225948	0.367306	-0.181857	0.114191	0.0720127	0.16419	-0.203478	0.114386	0.0492808	0.12704	0.153555	0.113256	0.136154	0.260067	0.169527	0.122359	0.0514345	0.199313
YBR030W	-0.0620056	0.11439	0.581038	0.66198	0.0550126	0.11298	0.615409	0.714647	-0.0334742	0.129358	0.783767	0.868177	0.0355085	0.106537	0.711706	0.829601	-0.110519	0.109247	0.268646	0.444871	0.142529	0.10735	0.148198	0.276	-0.0604425	0.104823	0.44205	0.696552
YBR031W	-1.10979	0.115177	6.82964e-23	1.57793e-21	-0.523633	0.113984	2.15108e-06	1.06688e-05	-0.425572	0.125934	0.000333527	0.00153223	-0.399345	0.118477	0.000139544	0.000768391	-0.595287	0.11718	3.0995e-08	4.39558e-07	0.129228	0.10826	0.193037	0.337556	0.0205793	0.100079	0.788349	0.910844
YDR013W	-0.36324	0.194776	0.0490292	0.0810816	-0.526914	0.204831	0.00438927	0.0113308	-0.0121092	0.208281	0.945747	0.977659	-0.3616	0.203648	0.0202872	0.0600697	-0.322732	0.188988	0.0301179	0.0872717	-0.551472	0.218534	0.00104591	0.00487361	-0.0234662	0.146843	0.790637	0.911665
YDR014W	0.0936398	0.306772	0.724386	0.786975	0.288968	0.294871	0.223907	0.323745	0.251648	0.312245	0.250262	0.397054	-0.0658037	0.247745	0.690719	0.814906	-0.204507	0.263548	0.227219	0.397955	0.0763526	0.238857	0.636131	0.767693	-0.0209032	0.200698	0.830873	0.928061
YPL279C	-0.55339	0.145264	8.69598e-05	0.000261918	-0.372913	0.142561	0.00599308	0.014882	-0.44465	0.164902	0.00283494	0.0100638	0.21312	0.137435	0.066904	0.155353	-0.0594704	0.131569	0.607516	0.760795	0.374145	0.143919	0.00253037	0.0104087	-0.00456718	0.119899	0.955805	0.984204
YDR014W-A	1.35695	1.06669	0.00353607	0.00768923	0.0104096	0.45179	0.966519	0.981386	0.622734	0.734743	0.0245508	0.0631128	0.346873	0.523149	0.0626472	0.147947	0.0440906	0.383029	0.734075	0.849206	-0.215712	0.409464	0.222978	0.377069	-0.0262899	0.285007	0.775286	0.906076
YDR016C	-0.123791	0.181456	0.474875	0.563247	-0.203163	0.17856	0.219001	0.318228	-0.194988	0.198125	0.256599	0.404676	0.0575557	0.157367	0.652491	0.786364	-0.0322321	0.159621	0.807779	0.893605	-0.00926963	0.15859	0.944196	0.968653	-0.0670396	0.147539	0.456814	0.709068
YDR017C	0.278434	0.149497	0.0546954	0.0895177	0.0885114	0.146546	0.524642	0.634767	0.0871099	0.162836	0.556611	0.700978	0.120272	0.137409	0.30152	0.471098	0.00378518	0.136735	0.974658	0.989288	-0.028153	0.133527	0.810538	0.886826	-0.0920961	0.130724	0.290572	0.56101
YDR018C	0.965602	0.420142	0.0021314	0.0048489	0.513522	0.36703	0.0527122	0.0977778	0.151395	0.332365	0.488661	0.642396	0.202351	0.327018	0.28292	0.450671	0.706197	0.455926	0.00376847	0.0159757	-0.0168934	0.265221	0.918027	0.952735	0.0575486	0.231165	0.575584	0.7969
YDR019C	1.47354	0.172533	6.25644e-20	1.14118e-18	2.13267	0.175901	3.93701e-36	2.03452e-34	1.39686	0.195478	1.25895e-14	2.68494e-13	-0.370518	0.181993	0.0103593	0.0344377	-0.105601	0.153643	0.413883	0.595293	0.114242	0.140194	0.347706	0.516483	-0.10721	0.138276	0.232585	0.49432
YDR020C	-0.336791	0.159954	0.0290889	0.0511733	-0.236935	0.164086	0.123128	0.199458	-0.15403	0.177451	0.331087	0.485296	-0.272618	0.160267	0.0363081	0.0965604	-0.140645	0.146507	0.260839	0.436438	-0.196381	0.151271	0.126036	0.246602	-0.00777476	0.128719	0.926632	0.973375
YDR021W	-0.98961	0.199143	1.20199e-07	5.78061e-07	-0.856184	0.206582	3.70519e-06	1.75751e-05	-1.09097	0.267346	8.33274e-07	6.9377e-06	-0.0939772	0.167137	0.479672	0.643236	-0.254399	0.179992	0.0764509	0.179323	-0.0176324	0.172987	0.899534	0.941824	-0.27119	0.242436	0.0387835	0.166322
YDR022C	0.483303	0.291547	0.0592498	0.0959802	0.569257	0.312251	0.0209891	0.0442454	0.683628	0.362694	0.0059864	0.0190555	-0.534465	0.334202	0.0152718	0.0474676	-0.327641	0.281541	0.0692343	0.166336	-0.381223	0.284774	0.0408812	0.102899	-0.0495688	0.196285	0.614951	0.821842
YDR023W	-0.476414	0.0856975	1.95766e-08	1.0478e-07	-0.264563	0.0859321	0.00170824	0.00491043	-0.22202	0.0955054	0.0163248	0.0451158	-0.32122	0.0866745	6.15535e-05	0.000367399	-0.236204	0.0839464	0.00291387	0.0129053	-0.122803	0.0833361	0.120184	0.238092	-0.00548191	0.0821428	0.936432	0.977691
YDR026C	-0.256107	0.199156	0.173643	0.24525	-0.42466	0.198896	0.0187751	0.0402117	-0.255066	0.218582	0.165023	0.290308	0.0522911	0.168932	0.695876	0.819243	-0.128909	0.175576	0.359303	0.543908	-0.0876689	0.174055	0.532001	0.687055	-0.100177	0.169939	0.301828	0.571793
YDR027C	0.326068	0.170219	0.0460267	0.0765501	0.159332	0.16731	0.308148	0.419823	0.387756	0.186369	0.018084	0.0489867	0.0310097	0.149735	0.801985	0.887274	-0.00859024	0.152346	0.946705	0.975921	-0.0925682	0.150155	0.468559	0.631387	0.0484426	0.13336	0.57416	0.795442
YDR028C	0.410797	0.142127	0.00295044	0.00653883	0.479633	0.142045	0.000393336	0.0012898	0.21919	0.154312	0.121782	0.229609	-0.0708694	0.130461	0.527657	0.683609	0.129521	0.132603	0.265681	0.44179	-0.00625941	0.127297	0.955925	0.974606	-0.00591859	0.115645	0.942006	0.980004
YDR030C	0.607934	0.258243	0.00928974	0.0184696	-0.0560101	0.24285	0.790004	0.857264	-0.0655023	0.257548	0.744731	0.839336	0.263144	0.247118	0.124943	0.252022	0.210813	0.227591	0.192017	0.350126	-0.21303	0.21846	0.181121	0.320457	-0.167181	0.232034	0.150281	0.385845
YDR031W	0.568583	0.172445	0.000582065	0.00148121	0.0350913	0.174131	0.828411	0.883372	0.33123	0.191459	0.0479659	0.109139	-0.245057	0.171145	0.0715137	0.163321	-0.242015	0.165452	0.0751357	0.176892	-0.820218	0.188029	4.27919e-07	4.74909e-06	-0.344373	0.219861	0.00980802	0.0627306
YDR032C	0.481847	0.142231	0.000492192	0.00127772	0.21711	0.14037	0.104516	0.174036	0.294291	0.153227	0.0364515	0.0873105	-0.10927	0.129531	0.327262	0.497715	0.0535583	0.129677	0.640067	0.784729	-0.344068	0.139481	0.00446887	0.0168915	-0.0495817	0.117771	0.547456	0.774244
YDR033W	0.966319	0.541021	NA	NA	-0.404606	0.433551	NA	NA	-0.324989	0.434763	NA	NA	2.84166	0.77809	NA	NA	3.82046	0.663548	NA	NA	0.154015	0.344045	NA	NA	0.245619	0.382453	NA	NA
YDR034C	-0.0447953	0.176793	0.791208	0.842729	0.189869	0.17406	0.240424	0.343593	0.249096	0.190476	0.135804	0.249349	-0.137532	0.159859	0.287285	0.455531	-0.258545	0.167847	0.0598182	0.148474	0.0486651	0.155275	0.709476	0.817095	0.00560179	0.134258	0.947821	0.982594
YGR141W	0.932865	0.494829	0.00537021	0.0112411	0.54416	0.427209	0.0509727	0.0951662	-0.145935	0.370071	0.504511	0.655616	0.118226	0.341232	0.51322	0.672291	0.676199	0.519439	0.0057641	0.022668	-0.04024	0.290984	0.808363	0.885495	-0.06955	0.260479	0.502592	0.745319
YDR035W	-0.738056	0.11519	6.58596e-11	4.9484e-10	-0.349845	0.114877	0.00165894	0.00478608	-0.348419	0.127416	0.00369368	0.0125885	-0.42742	0.119927	5.88794e-05	0.000352577	-0.460331	0.116796	1.2972e-05	0.00010882	-0.0646984	0.108377	0.5153	0.671525	-0.0783478	0.104866	0.320447	0.592293
YDR036C	1.16339	0.135991	1.00569e-18	1.60707e-17	1.69616	0.141068	1.34682e-35	6.72803e-34	1.38237	0.155824	1.2209e-20	4.42638e-19	-0.470859	0.146159	0.000184056	0.0009957	-0.096853	0.125991	0.387123	0.569239	-0.011313	0.121198	0.917327	0.95228	0.0535797	0.112582	0.508429	0.750101
YDR037W	-0.70919	0.125636	7.78027e-09	4.41121e-08	-0.537437	0.127088	1.10293e-05	4.83074e-05	-0.248783	0.139809	0.0562207	0.124498	-0.500238	0.132377	2.01497e-05	0.000134777	-0.667786	0.129653	1.64471e-08	2.43197e-07	-0.325518	0.124527	0.00334022	0.0131732	-0.162992	0.129089	0.0678499	0.23677
YDR040C	-1.39582	0.194468	7.59944e-15	8.3942e-14	-0.882011	0.187876	2.57722e-07	1.49484e-06	-1.0423	0.228324	1.05556e-07	1.02866e-06	0.439336	0.192921	0.00415812	0.0156311	-0.0609626	0.15949	0.645265	0.787757	0.968033	0.199117	3.976e-08	5.33824e-07	0.100008	0.156876	0.287613	0.557627
YDR041W	0.165791	0.107382	0.11676	0.174229	0.325738	0.109889	0.00225986	0.00629947	0.522781	0.123487	7.02658e-06	4.78624e-05	-0.580007	0.114209	4.61174e-08	5.16608e-07	-0.490044	0.111676	1.53646e-06	1.60144e-05	-0.396402	0.10775	5.67723e-05	0.000376558	-0.0870009	0.100686	0.260816	0.527434
YDR042C	0.809953	0.493827	0.0145661	0.0276701	-0.37414	0.430493	0.164783	0.25234	-0.642801	0.69247	0.0219252	0.0574008	0.232622	0.374717	0.225952	0.383943	0.0470783	0.316807	0.763603	0.866176	-0.694794	0.550863	0.0085266	0.0286746	-1.76845	1.4054	0.000156464	0.00217442
YDR043C	0.32658	0.20964	0.0971076	0.147888	0.107973	0.198722	0.55011	0.65783	0.126708	0.21415	0.484493	0.638582	0.355214	0.215867	0.0279714	0.0782551	0.244309	0.193104	0.102444	0.22329	0.169407	0.180396	0.238056	0.394861	0.0641361	0.157595	0.486262	0.733746
YDR044W	-0.232776	0.103999	0.0231066	0.041613	0.356404	0.102256	0.000349206	0.00116507	0.335032	0.114369	0.00211374	0.00775179	0.291763	0.103962	0.00180245	0.00768225	0.0530242	0.0984747	0.56284	0.72546	0.91414	0.105407	1.87149e-19	1.10398e-17	0.628931	0.119106	1.91629e-08	6.25049e-07
YDR045C	-0.37016	0.154851	0.0134394	0.0256971	-0.281588	0.155368	0.0545601	0.100477	-0.150798	0.169102	0.323201	0.477325	-0.279931	0.154153	0.0271871	0.0766465	-0.322306	0.151674	0.0120637	0.0414713	-0.211878	0.145871	0.0903689	0.191225	-0.0919656	0.135439	0.298062	0.568851
YDR046C	-0.663794	0.123289	3.776e-08	1.95316e-07	-0.485836	0.122636	4.0112e-05	0.000158532	-0.443849	0.13636	0.000479185	0.00212227	0.0076017	0.112126	0.939461	0.969896	-0.112584	0.115064	0.280049	0.457939	0.154222	0.116267	0.1429	0.268969	0.0342622	0.106199	0.663791	0.852019
YDR047W	-0.189729	0.103201	0.0621205	0.100133	-0.489157	0.104338	1.49908e-06	7.69668e-06	-0.266554	0.115996	0.0158498	0.0440095	0.0116984	0.0966205	0.895073	0.940353	0.0351636	0.0978631	0.699703	0.824977	-0.268208	0.101465	0.00428326	0.0162342	-0.0343681	0.0953336	0.646296	0.84125
YDR049W	0.185038	0.139633	0.173383	0.244945	-0.341073	0.139149	0.0101794	0.0238063	-0.204316	0.15352	0.147549	0.266154	0.211291	0.134442	0.0648422	0.151773	0.17277	0.131184	0.134143	0.270777	-0.243632	0.132573	0.0366222	0.0943196	-0.116491	0.129536	0.184282	0.432426
YDR050C	-1.00813	0.101179	4.33098e-24	1.11182e-22	-0.64148	0.100775	6.7847e-11	6.41999e-10	-0.549337	0.112465	2.81513e-07	2.53407e-06	0.0942322	0.0949625	0.280387	0.447667	0.0893651	0.0958431	0.317954	0.498742	0.438558	0.10175	2.91276e-06	2.70994e-05	0.509013	0.121904	1.56029e-06	3.62001e-05
YDR051C	0.606475	0.131156	2.16496e-06	8.60553e-06	0.65771	0.13346	2.61335e-07	1.51383e-06	0.377408	0.146138	0.00518648	0.016828	-0.199053	0.129715	0.0740644	0.16797	0.0373623	0.123274	0.734551	0.849396	-0.150387	0.119922	0.163482	0.297184	-0.0872396	0.115952	0.291647	0.562153
YDR052C	0.0405045	0.171727	0.805829	0.854364	0.115699	0.166543	0.457594	0.572833	0.0923521	0.184424	0.571534	0.713397	0.108896	0.153504	0.386486	0.559109	-0.0480797	0.153523	0.709727	0.830787	0.181264	0.154343	0.163668	0.297358	0.0024456	0.132234	0.977091	0.996209
YDR054C	0.61447	0.13815	4.89262e-06	1.82568e-05	0.707415	0.139158	9.45596e-08	5.78096e-07	0.37625	0.15299	0.0073239	0.0227768	-0.0679321	0.128271	0.539905	0.694128	0.0763753	0.129246	0.503722	0.675977	0.017757	0.122718	0.871831	0.92452	-0.0602186	0.116515	0.464293	0.715538
YDR055W	-0.130652	0.126193	0.289924	0.37579	-0.902325	0.127753	1.4877e-13	1.98778e-12	-0.558318	0.140669	1.80855e-05	0.00011383	0.837095	0.12666	7.80148e-12	1.77292e-10	0.934343	0.129838	1.41351e-14	7.99789e-13	0.0550448	0.11705	0.603417	0.741213	0.419029	0.162926	0.000443595	0.00540601
YDR056C	0.147662	0.116162	0.195341	0.270792	0.24508	0.118175	0.0317847	0.0632615	0.426125	0.131465	0.000541185	0.00235547	-0.390504	0.12343	0.000308349	0.00159645	-0.264444	0.114792	0.0107127	0.0376201	-0.286868	0.113062	0.00522798	0.0192875	0.0060984	0.101879	0.937084	0.978188
YDR057W	-0.259735	0.125165	0.0339681	0.0587136	0.0419458	0.127292	0.731793	0.812534	-0.239847	0.142926	0.070895	0.1501	-0.336423	0.130692	0.00278608	0.0110744	-0.0913564	0.117287	0.388228	0.570409	-0.0622213	0.117289	0.557672	0.707094	-0.0617407	0.113052	0.447635	0.703154
YDR058C	0.27495	0.165234	0.0838384	0.13022	0.207774	0.170038	0.189931	0.284256	0.485918	0.188138	0.00322112	0.0112405	-0.365551	0.178896	0.0103862	0.0345065	-0.200363	0.157106	0.12688	0.260176	-0.419651	0.167529	0.00243532	0.0100625	0.00871368	0.127984	0.917651	0.970449
YDR059C	0.432893	0.156526	0.00420593	0.00903948	0.54966	0.15929	0.000243304	0.000840575	0.670609	0.181403	2.82065e-05	0.000170748	-0.833282	0.162183	4.35126e-08	4.88415e-07	-0.477907	0.162137	0.000468425	0.0026217	-0.676261	0.168585	2.70644e-06	2.5436e-05	-0.135795	0.145414	0.145097	0.37844
YDR060W	0.0959899	0.172358	0.561515	0.644771	-0.163094	0.169022	0.301114	0.411757	-0.275927	0.185683	0.0921352	0.184271	0.078898	0.151332	0.526386	0.683242	0.0469522	0.152586	0.715127	0.835765	-0.128021	0.154595	0.325704	0.492508	-0.20308	0.182277	0.0604751	0.221635
YDR061W	0.704166	0.168232	1.29788e-05	4.5036e-05	0.902136	0.180042	4.68894e-08	3.01976e-07	0.837593	0.203174	1.86477e-06	1.44416e-05	-0.745769	0.183113	5.72172e-06	4.27011e-05	-0.327375	0.167686	0.0174944	0.0565306	-0.494391	0.172918	0.000519544	0.00268238	-0.108572	0.145184	0.236352	0.499647
YDR062W	-0.697595	0.126335	1.61795e-08	8.77842e-08	-0.521321	0.125694	1.65073e-05	7.01939e-05	-0.543826	0.141689	3.33746e-05	0.000199636	0.0606954	0.114872	0.551594	0.703944	0.156002	0.118132	0.142387	0.283495	0.208223	0.12024	0.0540535	0.128749	0.199386	0.136117	0.032232	0.146858
YDR063W	0.0230061	0.119606	0.844482	0.886194	-0.630656	0.132912	7.25811e-07	3.91882e-06	-0.137311	0.138443	0.288452	0.44005	-0.591465	0.130008	6.49474e-07	5.91352e-06	-0.284407	0.11925	0.00776042	0.0288802	-1.29127	0.130813	3.03352e-24	2.80348e-22	-0.425641	0.163522	0.000400093	0.00497425
YDR065W	0.110094	0.185293	0.53287	0.618281	0.0830405	0.182994	0.622823	0.720391	0.0982624	0.198432	0.568077	0.710912	-0.0677186	0.1628	0.604317	0.75051	-0.0694984	0.16459	0.606927	0.760545	-0.0885958	0.161811	0.509073	0.666004	-0.0365831	0.141929	0.676602	0.858722
YDR066C	0.133771	0.199513	0.478022	0.566012	0.305999	0.200808	0.0928755	0.157311	0.283947	0.216311	0.11968	0.2262	-0.220952	0.193387	0.132759	0.262161	-0.144127	0.179819	0.312401	0.493393	-0.0763746	0.170969	0.582106	0.724887	0.00542386	0.145685	0.950813	0.982956
YDR067C	0.0415717	0.182238	0.81108	0.858618	0.0620921	0.18108	0.710629	0.794924	-0.20802	0.201654	0.231922	0.374601	-0.104387	0.163461	0.425839	0.59478	-0.0194715	0.161054	0.883806	0.938559	-0.0909434	0.16011	0.495008	0.654307	-0.16046	0.180869	0.123977	0.345976
YDR068W	0.902049	0.24495	5.20515e-05	0.000161424	0.668952	0.24339	0.00147669	0.00430733	0.406304	0.254225	0.0441616	0.102416	0.0345788	0.200787	0.815547	0.895132	0.241726	0.21856	0.1298	0.265195	-0.0977159	0.195511	0.513034	0.669201	-0.0207665	0.162649	0.820401	0.923809
YDR069C	0.00379029	0.160695	0.980493	0.989414	0.0690403	0.158386	0.643326	0.737796	0.216736	0.173983	0.164712	0.289946	-0.0623834	0.143053	0.602672	0.749454	-0.109059	0.146501	0.383337	0.565609	-0.0105576	0.143095	0.931885	0.960822	0.0517687	0.129804	0.544803	0.772223
YDR070C	1.29161	0.297999	3.16141e-07	1.43807e-06	0.0325093	0.268092	0.884848	0.923834	0.437658	0.301656	0.0475752	0.108428	-0.0459932	0.227303	0.771632	0.868242	-0.105644	0.230545	0.507293	0.679455	-1.36762	0.301161	1.01866e-07	1.28375e-06	-0.642793	0.350678	0.00203255	0.018537
YDR071C	0.0707608	0.105464	0.495726	0.582027	-0.209626	0.10655	0.0429515	0.0820979	-0.145412	0.11941	0.200327	0.334492	-0.0526389	0.0995681	0.562538	0.713931	-0.0669235	0.100822	0.474064	0.650021	-0.31784	0.104105	0.000911576	0.00434625	-0.220211	0.121144	0.0122159	0.0732303
YDR072C	-0.733478	0.146285	2.32845e-07	1.07863e-06	-0.377598	0.14437	0.00593796	0.0147915	-0.330405	0.158742	0.0224557	0.0584587	0.0435618	0.129649	0.696637	0.81979	-0.0066188	0.131758	0.954475	0.978293	0.346985	0.143561	0.00501318	0.0185816	0.235982	0.165449	0.0251144	0.123238
YDR073W	0.167351	0.166779	0.29684	0.383366	0.200825	0.169215	0.203293	0.300489	-0.00665077	0.184293	0.967487	0.988642	-0.215377	0.163833	0.102058	0.217574	-0.101935	0.152949	0.428876	0.609773	-0.185516	0.152168	0.150034	0.278705	-0.164617	0.168227	0.104198	0.311134
YDR074W	0.746699	0.13279	8.04556e-09	4.54304e-08	0.0384861	0.130069	0.757873	0.834142	0.177661	0.142326	0.179682	0.30923	0.343027	0.136354	0.00319023	0.0124928	0.466966	0.135518	8.82818e-05	0.000601379	-0.282968	0.126872	0.0119997	0.0381092	-0.0232726	0.110385	0.771154	0.904355
YDR075W	0.183292	0.146436	0.197231	0.272866	1.13839	0.151717	1.13137e-15	1.83433e-14	0.636328	0.165926	2.00056e-05	0.000124223	-0.189554	0.141674	0.110918	0.231392	0.0185567	0.134383	0.87467	0.932163	0.691861	0.149965	1.62992e-07	1.94834e-06	0.437375	0.188523	0.000953924	0.010018
YDR076W	0.0459668	0.217274	0.820905	0.867033	0.413273	0.208166	0.0274273	0.0557698	0.170596	0.22017	0.355212	0.511465	0.151559	0.192649	0.298062	0.468334	0.217049	0.195391	0.148445	0.290825	0.524433	0.223789	0.00201298	0.00854667	0.261959	0.238855	0.0426619	0.177199
YDR077W	1.04357	0.154659	2.33805e-12	2.05785e-11	0.704983	0.153967	1.17841e-06	6.13163e-06	1.44254	0.178989	1.10021e-17	3.33369e-16	-1.11767	0.153976	3.39819e-14	1.08293e-12	-1.21261	0.162364	5.00428e-16	3.65115e-14	-1.47819	0.158093	2.11124e-22	1.58201e-20	-0.7865	0.172882	6.9796e-07	1.74333e-05
YDR078C	-0.483695	0.209605	0.0139521	0.0265674	-0.0606218	0.202227	0.740805	0.819422	-0.0195042	0.217219	0.915072	0.958095	-0.068816	0.176666	0.61697	0.760028	-0.129255	0.181636	0.367396	0.550003	0.242384	0.191362	0.104121	0.212261	0.12634	0.183686	0.216002	0.473077
YDR079W	0.456165	0.153331	0.0021069	0.00480179	0.365204	0.159057	0.0146278	0.0325095	0.411786	0.174666	0.00830264	0.0254636	-0.566042	0.171223	0.000114194	0.00064755	-0.345259	0.155601	0.00835622	0.030808	-0.6374	0.1644	5.54759e-06	4.79149e-05	-0.267405	0.182976	0.0186024	0.0988977
YDR079C-A	-0.209942	0.213196	0.29327	0.379328	-0.458207	0.211736	0.0158273	0.0347091	-0.132676	0.222576	0.475076	0.629914	0.141089	0.186642	0.322962	0.493341	0.00634686	0.180301	0.964448	0.984405	-0.0558057	0.182022	0.697879	0.810247	0.0205881	0.154652	0.818855	0.922689
YDR080W	0.0922365	0.180639	0.592931	0.672489	-0.213778	0.179359	0.197545	0.29359	-0.294377	0.197538	0.0858843	0.173933	0.020694	0.156431	0.870869	0.928112	0.148499	0.162672	0.268554	0.444871	-0.230187	0.16718	0.0936265	0.196205	-0.118021	0.16101	0.219899	0.478924
YDR081C	-0.890181	0.178966	1.77145e-07	8.33138e-07	-0.238632	0.174845	0.141564	0.222939	-0.238721	0.191675	0.154797	0.276531	-0.222695	0.167107	0.0954697	0.206145	-0.231	0.163551	0.0868538	0.197451	0.286364	0.170025	0.0394097	0.10015	0.167344	0.176904	0.10707	0.31715
YDR082W	-0.388328	0.176061	0.0212074	0.0385431	-0.130366	0.1669	0.40344	0.519284	0.294687	0.184722	0.0708912	0.1501	0.217121	0.164141	0.0997766	0.213862	0.0628099	0.154196	0.627785	0.776851	0.460446	0.178047	0.00148062	0.006621	0.754513	0.204908	1.72374e-05	0.000307336
YDR083W	-0.288862	0.200566	0.127219	0.187515	-0.795057	0.206906	1.83062e-05	7.72511e-05	-0.483231	0.224428	0.00978382	0.0291987	0.163456	0.179567	0.241419	0.402124	-0.0308347	0.171693	0.823856	0.904073	-0.234513	0.184575	0.108163	0.218697	-0.152905	0.187584	0.146522	0.380723
YDR084C	-0.460354	0.127254	0.000215662	0.000600326	-0.507958	0.126526	3.02449e-05	0.000122415	-0.281964	0.141621	0.0322545	0.0789629	0.194451	0.120818	0.0655281	0.153116	-0.107592	0.118439	0.313181	0.494051	0.146786	0.11973	0.173266	0.309503	0.0152492	0.109455	0.848249	0.937663
YDR085C	1.9251	0.234949	4.28855e-20	7.92666e-19	1.36923	0.210953	5.35185e-13	6.62411e-12	1.65283	0.231373	5.92094e-15	1.34007e-13	0.557808	0.234134	0.00221819	0.00914488	0.591617	0.227215	0.000716783	0.00382065	0.116683	0.161399	0.383848	0.555003	0.321457	0.223969	0.0149121	0.0846343
YDR086C	-0.223193	0.130565	0.0800948	0.124825	-0.380519	0.131271	0.00250634	0.00689026	-0.224752	0.144257	0.0931749	0.185981	-0.126151	0.121289	0.234562	0.39342	-0.146734	0.122486	0.180062	0.333927	-0.280541	0.127006	0.0128292	0.0403049	-0.113794	0.122182	0.182677	0.43014
YDR087C	-0.52556	0.137474	8.65513e-05	0.00026083	-0.552559	0.139002	3.11799e-05	0.000125832	-0.847897	0.168253	2.13759e-08	2.34248e-07	-0.120382	0.126119	0.270819	0.436285	-0.0406935	0.125425	0.715555	0.835844	-0.159356	0.129751	0.165009	0.29911	-0.289456	0.174313	0.0100091	0.0636913
YDR088C	0.437154	0.292004	0.0883846	0.136516	0.157988	0.274022	0.487497	0.599639	0.610606	0.344128	0.0109153	0.0320479	0.139409	0.247101	0.403715	0.57592	-0.18058	0.249957	0.276173	0.45334	-0.0263585	0.224986	0.867283	0.921499	0.00868619	0.18796	0.927758	0.973399
YDR089W	0.103369	0.173866	0.535077	0.620192	0.233938	0.173173	0.146236	0.229191	0.173115	0.18538	0.290529	0.442404	-0.259756	0.171865	0.0571291	0.137816	-0.0774004	0.155213	0.551929	0.716839	-0.142163	0.156215	0.278482	0.442054	-0.000852971	0.132468	0.992013	0.999766
YDR090C	-0.505802	0.159991	0.00104688	0.00254492	0.032716	0.15632	0.824347	0.880224	0.0185339	0.168718	0.903243	0.949655	-0.215664	0.151781	0.0843108	0.186628	-0.511296	0.164891	0.000234661	0.00144899	0.225366	0.149316	0.0764395	0.167731	-0.0200707	0.125363	0.810701	0.918752
YDR091C	-1.43708	0.142816	5.98242e-26	1.73678e-24	-0.981614	0.141826	2.39015e-13	3.12579e-12	-0.942208	0.162312	1.82737e-10	2.65952e-09	-0.0207135	0.123743	0.847852	0.913908	-0.198219	0.129941	0.0832798	0.192171	0.359258	0.136801	0.00259178	0.0106219	0.129261	0.129354	0.142585	0.374299
YCR065W	0.177395	0.152742	0.230258	0.311183	0.102863	0.153735	0.478668	0.592195	0.109869	0.169584	0.472786	0.627778	-0.222658	0.149779	0.0720724	0.164259	-0.265809	0.149195	0.0359227	0.0995459	-0.291487	0.146757	0.0203449	0.058031	-0.233722	0.175924	0.0314693	0.143974
YDR093W	-0.387446	0.0944769	3.30299e-05	0.000106669	-0.124877	0.0947901	0.177852	0.269167	-0.166135	0.105553	0.101607	0.199084	-0.35631	0.0969073	5.47906e-05	0.000330592	-0.228375	0.0921922	0.00807133	0.0298849	-0.10819	0.0912063	0.206555	0.356473	-0.0239118	0.0888485	0.740001	0.890474
YDR096W	0.478498	0.188219	0.00749768	0.015201	0.623161	0.189752	0.000333757	0.00111824	0.399146	0.202746	0.0221281	0.0577414	-0.231737	0.180705	0.0998898	0.213939	0.0925769	0.165531	0.494787	0.668354	-0.0995541	0.164028	0.462018	0.625462	0.0463126	0.142103	0.59892	0.812779
YDR097C	0.329687	0.173874	0.0478693	0.079258	0.695715	0.174069	1.62598e-05	6.91947e-05	0.149702	0.184027	0.358155	0.51421	0.00792561	0.151565	0.949309	0.975884	0.0949516	0.155676	0.466428	0.643194	0.331413	0.165275	0.0152711	0.0461714	-0.0148339	0.132302	0.861872	0.943736
YDR098C	0.00940778	0.151816	0.948983	0.966412	0.257806	0.151329	0.0715919	0.126386	-0.0142055	0.165345	0.924568	0.962766	-0.21609	0.146721	0.0764354	0.17236	-0.171778	0.141768	0.159664	0.305584	-0.00492871	0.136507	0.967068	0.981611	-0.12731	0.141948	0.165441	0.408282
YDR099W	-0.136053	0.0952375	0.148077	0.214327	-0.154977	0.0953003	0.0961508	0.162054	0.105452	0.105427	0.298368	0.450681	-0.247402	0.0944214	0.00416489	0.015636	-0.292626	0.0942022	0.000846253	0.00441852	-0.271189	0.0934185	0.00192678	0.00824382	-0.0463703	0.0893229	0.521375	0.758599
YDR100W	-0.118301	0.131491	0.356841	0.446555	-0.501133	0.13194	7.49051e-05	0.000284486	-0.0225098	0.142475	0.865244	0.92336	0.107609	0.121047	0.310118	0.480005	0.0470981	0.121365	0.665225	0.803008	-0.228776	0.125789	0.0410418	0.103116	0.0850212	0.116792	0.305302	0.575229
YDR101C	-1.24985	0.0988588	6.18211e-38	3.72606e-36	-0.833723	0.0991313	5.8345e-18	1.12726e-16	-0.840886	0.114432	9.11026e-15	2.02065e-13	-0.254697	0.0964705	0.0037584	0.0143452	-0.396594	0.0979824	1.22748e-05	0.000104552	0.114896	0.094697	0.194366	0.339196	-0.0222448	0.0914765	0.761321	0.901458
YDR103W	-0.266593	0.331676	0.339492	0.429692	-0.179292	0.283051	0.439526	0.555327	-0.091863	0.28496	0.661508	0.782603	3.94148	0.371621	4.14207e-27	6.75523e-25	3.91545	0.373395	1.71858e-26	5.01553e-24	4.03392	0.363062	1.8774e-29	3.25317e-27	4.08682	0.401282	8.61693e-25	9.55618e-22
YDR104C	0.531135	0.208477	0.00667182	0.0136432	0.720054	0.212159	0.000146191	0.000527754	0.365737	0.222605	0.0492151	0.111706	-0.082181	0.181808	0.55742	0.709571	0.0899439	0.181494	0.529715	0.698108	0.0715043	0.173437	0.609401	0.745122	0.0128381	0.147708	0.884522	0.954031
YDR105C	-0.480542	0.130023	0.00015441	0.00044294	0.0612597	0.127629	0.61752	0.716649	-0.148985	0.141516	0.258317	0.406346	-0.0458964	0.117878	0.659074	0.790526	-0.0735745	0.120067	0.495302	0.668724	0.446262	0.131689	0.00011799	0.000731008	0.13972	0.126329	0.110514	0.323219
YDR106W	0.141617	0.199154	0.451871	0.541054	0.330689	0.193533	0.061317	0.110976	0.230274	0.210266	0.198447	0.332043	0.0757729	0.171858	0.575381	0.724989	-0.00866115	0.172454	0.950269	0.976775	0.246022	0.179637	0.0869029	0.18548	0.0523435	0.150331	0.560972	0.78453
YDR107C	-0.739788	0.203417	0.000110604	0.000326745	-0.0986599	0.19553	0.580095	0.685146	-0.164695	0.209771	0.356972	0.513599	-0.106414	0.174212	0.435769	0.603782	-0.112213	0.175023	0.423798	0.60488	0.395946	0.202511	0.0113608	0.0365403	0.204963	0.208744	0.0757812	0.253901
YDR108W	-0.590624	0.164153	0.000185064	0.00052356	-0.547308	0.167426	0.000467504	0.00151243	-0.507562	0.191276	0.0023662	0.00858116	-0.153451	0.149587	0.214273	0.368402	-0.118565	0.147342	0.345158	0.527988	-0.138114	0.151796	0.283055	0.446976	-0.0600642	0.137031	0.492137	0.73702
YDR109C	-0.265385	0.160231	0.0860273	0.133209	-0.217652	0.158832	0.145063	0.227738	-0.130132	0.176478	0.40967	0.566077	0.0163128	0.14081	0.890556	0.939166	-0.0671089	0.14444	0.588053	0.746338	0.0474268	0.143928	0.702148	0.812712	0.0140671	0.128581	0.867703	0.946619
YDR110W	-0.375922	0.18575	0.0335691	0.058169	-0.126189	0.184859	0.458543	0.573826	-0.12932	0.19989	0.454743	0.610545	-0.279147	0.184144	0.0515706	0.127319	-0.218692	0.17133	0.115591	0.2428	-0.0813818	0.164491	0.548299	0.700534	-0.0254625	0.142142	0.770984	0.904355
YDR111C	-1.18175	0.144978	2.67933e-17	3.69575e-16	-1.95293	0.149677	3.76928e-41	2.4589e-39	-0.988024	0.174613	3.67696e-10	5.12279e-09	0.698969	0.140556	9.45943e-08	1.00484e-06	0.164308	0.128578	0.148098	0.290589	0.00170076	0.135232	0.988554	0.995014	0.225618	0.166972	0.0319353	0.145746
YDR113C	0.367839	0.168207	0.0228741	0.0412344	-0.0152475	0.165221	0.921506	0.948886	-0.0420469	0.182403	0.795096	0.875632	0.11017	0.152644	0.379146	0.551658	0.0894935	0.152756	0.486961	0.661741	-0.193227	0.152145	0.133776	0.257149	-0.163217	0.166566	0.105261	0.31397
YDR115W	0.146937	0.117248	0.201569	0.277345	0.422921	0.119331	0.000244662	0.000844215	0.594408	0.134969	2.21416e-06	1.68879e-05	-0.567053	0.125224	7.07239e-07	6.3663e-06	-0.468831	0.121473	1.73306e-05	0.000141114	-0.268083	0.113519	0.00931775	0.0309754	-0.0146959	0.102497	0.849581	0.938245
YDR116C	0.368752	0.113697	0.000961393	0.00235257	0.629707	0.117898	3.29006e-08	2.17442e-07	0.584715	0.132628	2.29106e-06	1.74265e-05	-0.752551	0.119513	5.6844e-11	1.09826e-09	-0.565334	0.119933	2.25355e-07	2.76458e-06	-0.456121	0.115296	1.19171e-05	9.44006e-05	-0.26115	0.135889	0.00629801	0.044601
YDR117C	-0.207157	0.134112	0.113302	0.169708	-0.22124	0.136244	0.0891829	0.1522	-0.188655	0.151093	0.175469	0.303802	-0.130092	0.125602	0.232489	0.391127	-0.0554108	0.124138	0.616914	0.768651	-0.153762	0.126752	0.172578	0.308892	-0.0364092	0.115759	0.655669	0.847362
YDR118W	-0.199939	0.191625	0.271746	0.3569	-0.0705657	0.191184	0.686939	0.775306	0.104493	0.208451	0.557274	0.701495	-0.192947	0.179501	0.167454	0.307563	-0.34741	0.190712	0.0206129	0.0640687	-0.099422	0.1691	0.470992	0.633873	-0.0435265	0.148491	0.625965	0.82813
YDR119W	-0.689766	0.121674	7.07021e-09	4.02922e-08	-0.529336	0.121643	6.5289e-06	2.9821e-05	-0.434476	0.136137	0.000620355	0.0026645	-0.0428347	0.110939	0.665968	0.795601	-0.0360573	0.112564	0.72499	0.843489	0.0853911	0.114341	0.41126	0.580856	0.111032	0.114556	0.180007	0.427028
YDR119W-A	4.11246	0.757757	4.61091e-09	2.69415e-08	1.03677	1.118	0.00838173	0.01999	0.462148	0.539015	0.061996	0.134864	-0.343375	0.592054	0.0513268	0.126887	0.0511428	0.351195	0.725858	0.843791	-3.24321	0.757022	6.37097e-08	8.39121e-07	-1.04989	0.895188	0.000476125	0.00571453
YDR120C	-0.485594	0.122273	5.01861e-05	0.000156075	-0.358423	0.122374	0.00238238	0.00660246	-0.364819	0.139367	0.00491397	0.0160377	-0.021991	0.111497	0.825324	0.899808	-0.0710817	0.113654	0.49123	0.66497	0.0796566	0.115029	0.445642	0.611618	0.00476867	0.107614	0.951934	0.982956
YDR121W	0.26208	0.17996	0.127431	0.187678	0.210952	0.180726	0.206447	0.303978	0.061751	0.193594	0.715051	0.819206	-0.199765	0.172409	0.142463	0.274101	-0.0642431	0.160751	0.629321	0.77771	-0.239704	0.166132	0.079661	0.17297	-0.135978	0.166264	0.168498	0.413043
YDR122W	1.19896	0.142112	2.1781e-18	3.38307e-17	0.227015	0.136879	0.0824362	0.142313	0.343069	0.15116	0.0135755	0.0385242	0.406587	0.150319	0.00132272	0.00582563	0.507455	0.146587	6.6477e-05	0.000472583	-0.46565	0.137787	0.000106378	0.000668025	-0.159725	0.135348	0.0800516	0.263434
YDR123C	0.436496	0.199207	0.0203893	0.0371781	0.325324	0.197725	0.0704506	0.124728	0.130648	0.209542	0.464629	0.619097	-0.150582	0.180458	0.281653	0.4493	-0.0802898	0.174279	0.565849	0.727181	-0.230298	0.180406	0.109692	0.22142	-0.207893	0.207595	0.0717076	0.244729
YDR124W	-0.476523	0.376661	0.110663	0.166069	0.0369992	0.355634	0.884351	0.923489	0.255126	0.367429	0.258239	0.406338	-0.477612	0.390856	0.0340984	0.0916508	-0.375444	0.356637	0.0527568	0.134561	-0.0706016	0.286582	0.672231	0.794682	0.0872448	0.256221	0.41431	0.673764
YDR125C	-0.0238896	0.208478	0.902961	0.93465	-0.0801588	0.20227	0.661863	0.75484	0.159122	0.214489	0.38049	0.534966	0.0525282	0.176699	0.702569	0.823277	0.103876	0.180348	0.466613	0.643194	0.00981488	0.176316	0.944578	0.968865	0.183805	0.203489	0.100815	0.304475
YDR126W	-0.568266	0.128716	6.22577e-06	2.27206e-05	-0.307097	0.129873	0.0137162	0.0308544	0.0492122	0.14082	0.707842	0.814819	-0.231079	0.125206	0.0330985	0.0895273	-0.187519	0.121507	0.0843984	0.193634	-0.0144694	0.120367	0.893805	0.937954	0.306004	0.161961	0.00497559	0.037486
YDR127W	-0.426222	0.109704	7.80617e-05	0.000236661	-0.0559714	0.109014	0.597073	0.700544	0.0948856	0.120685	0.407968	0.564981	-0.397759	0.113813	8.80224e-05	0.000510015	-0.62496	0.112727	2.20079e-09	3.87409e-08	-0.0492749	0.1036	0.606808	0.743755	-0.0762915	0.101048	0.32436	0.595555
YDR128W	0.0900123	0.162764	0.56607	0.648927	0.170813	0.161302	0.259314	0.364955	0.0250688	0.175798	0.87348	0.929823	-0.0737024	0.14613	0.544466	0.697565	0.00953453	0.146471	0.939258	0.971065	-0.00659177	0.143851	0.957598	0.975261	-0.0229209	0.128619	0.786351	0.910148
YDR129C	-0.120135	0.103584	0.239228	0.320725	-0.422655	0.103587	2.82893e-05	0.000115087	-0.149558	0.113708	0.168618	0.295202	0.0301792	0.096763	0.733958	0.841736	0.0279969	0.0980682	0.759191	0.864595	-0.250429	0.10081	0.00734052	0.0255034	-0.00463732	0.0938011	0.950169	0.982956
YDR130C	0.137808	0.210847	0.486132	0.573655	-0.125434	0.206602	0.500926	0.611155	0.119436	0.220588	0.51788	0.668914	-0.00192361	0.177381	0.988864	0.997317	-0.112751	0.184154	0.434894	0.615489	-0.206019	0.18893	0.163069	0.296659	-0.0594688	0.159823	0.519561	0.757687
YDR131C	-0.539062	0.185844	0.00230831	0.00523072	-0.136656	0.182886	0.417928	0.534334	-0.116365	0.19901	0.499861	0.652171	-0.181681	0.170484	0.178573	0.322641	-0.208637	0.169743	0.130881	0.266913	0.11772	0.165314	0.386869	0.557771	0.0566553	0.147098	0.526847	0.762472
YDR132C	0.214615	0.223553	0.302208	0.38929	-0.0848587	0.214379	0.658272	0.751672	0.26211	0.235349	0.173044	0.300604	0.175513	0.202014	0.242654	0.403905	-0.029779	0.190458	0.83898	0.912307	-0.0421151	0.184911	0.771373	0.859752	0.0268003	0.158141	0.767697	0.903988
YDR134C	-0.292631	0.110065	0.00686479	0.0139997	-0.444627	0.109769	3.05581e-05	0.000123412	0.0473867	0.11924	0.676187	0.792529	-0.555764	0.114439	1.41507e-07	1.46665e-06	-0.293866	0.107928	0.00283358	0.0126203	-0.715389	0.114718	1.6667e-11	3.80324e-10	0.0124884	0.0973841	0.868856	0.947268
YDR135C	-0.478465	0.128847	0.000144569	0.000417736	-0.305011	0.128328	0.0133237	0.0300692	-0.130606	0.140875	0.319906	0.474299	-0.111257	0.118792	0.287008	0.455239	-0.272057	0.124828	0.0140705	0.0471141	0.026273	0.119439	0.807306	0.884861	0.0140887	0.109606	0.85974	0.943264
YDR137W	0.186799	0.161459	0.23021	0.311183	0.154694	0.160955	0.306115	0.417771	0.446939	0.1831	0.00570752	0.0182759	-0.0844314	0.14645	0.488127	0.650327	-0.220221	0.155047	0.0905327	0.204399	-0.109613	0.144472	0.377912	0.548567	0.0202955	0.126886	0.809395	0.918592
YDR138W	-0.0496566	0.148399	0.730098	0.79163	0.334476	0.147963	0.0171061	0.03711	0.145104	0.163749	0.329447	0.483916	-0.187143	0.141379	0.114986	0.237467	-0.30696	0.146468	0.0141535	0.047335	0.137236	0.135515	0.247351	0.405547	-0.0750734	0.127662	0.381089	0.650197
YDR140W	-0.794618	0.207794	4.51457e-05	0.000141351	-0.338533	0.205215	0.0676836	0.120445	-0.319399	0.228246	0.0909048	0.182303	-0.298781	0.203528	0.0518434	0.127936	-0.491311	0.212675	0.00278484	0.0124231	0.0378752	0.178347	0.789856	0.872113	-0.074977	0.165926	0.427426	0.68361
YDR141C	-0.508013	0.156713	0.00079147	0.00196891	-0.115361	0.154666	0.429333	0.545021	-0.102556	0.169096	0.501797	0.65362	-0.217935	0.14951	0.0779036	0.175102	-0.249322	0.148469	0.0482803	0.125159	0.0964252	0.142348	0.433137	0.60164	0.0442665	0.127435	0.601346	0.814385
YDR142C	0.195634	0.175338	0.244026	0.32574	0.0162296	0.175675	0.920752	0.948555	0.34826	0.198813	0.0430144	0.100427	-0.124752	0.160273	0.335166	0.505101	-0.376269	0.180434	0.00961442	0.0343948	-0.281846	0.166143	0.0395264	0.1004	-0.118873	0.157531	0.212769	0.469127
YDR143C	-0.523308	0.156586	0.00054114	0.00138725	-0.261054	0.154953	0.0740274	0.12994	-0.145535	0.169336	0.340926	0.495916	-0.0933976	0.139676	0.42793	0.596649	-0.21746	0.146473	0.0819632	0.189764	0.106331	0.142509	0.387745	0.558598	0.0455967	0.127579	0.590759	0.806504
YDR144C	-0.881778	0.131851	6.74486e-12	5.68393e-11	-0.835107	0.132803	4.37176e-11	4.23801e-10	-0.673856	0.150685	1.00493e-06	8.21881e-06	0.218877	0.125942	0.0445316	0.113426	-0.000286688	0.120381	0.997885	1	0.254679	0.126256	0.0232902	0.0652573	0.0978493	0.118798	0.243411	0.50785
YDR145W	0.495798	0.143763	0.000385236	0.00102403	0.212308	0.142098	0.11643	0.19022	0.0279628	0.157664	0.84642	0.911693	0.075842	0.131317	0.501116	0.662075	0.0140095	0.132562	0.904254	0.95041	-0.151612	0.131122	0.1901	0.33326	-0.335734	0.184752	0.00524043	0.0387935
YDR146C	0.191879	0.149621	0.185856	0.259459	-0.56752	0.142769	2.96933e-05	0.000120534	-0.695983	0.166329	3.21573e-06	2.35624e-05	1.21695	0.149203	1.62312e-17	8.73803e-16	1.51173	0.153205	5.07888e-25	1.17343e-22	0.399483	0.145385	0.00138063	0.00622404	0.46694	0.192254	0.000677702	0.00759163
YDR147W	-0.836973	0.139596	6.82485e-10	4.48386e-09	-1.12965	0.153417	3.46512e-15	5.4741e-14	-0.440737	0.163371	0.00287401	0.0101765	-0.107017	0.125446	0.325845	0.496376	-0.271046	0.132855	0.0197572	0.0619297	-0.371443	0.147419	0.00322736	0.0128009	0.0177544	0.119779	0.829523	0.927924
YDR148C	1.0382	0.114357	1.8797e-20	3.69607e-19	1.33158	0.117841	8.03134e-32	3.5066e-30	1.48057	0.130836	1.78411e-31	1.04136e-29	-0.52761	0.120024	1.31924e-06	1.10993e-05	-0.503716	0.117099	2.11961e-06	2.15261e-05	-0.236578	0.109043	0.0177605	0.0518327	-0.0649514	0.101681	0.402242	0.665154
YDR150W	0.530728	0.149824	0.000256178	0.000701831	0.324283	0.148368	0.0210982	0.0444152	0.322977	0.162803	0.0288393	0.0720402	0.0176605	0.133758	0.877222	0.932195	0.0516804	0.13647	0.663998	0.802675	-0.142906	0.136489	0.230812	0.385856	-0.0554701	0.122993	0.508635	0.750101
YDR151C	-0.571889	0.155304	0.000138848	0.00040341	-0.539216	0.1579	0.000286695	0.000974694	-0.31337	0.173841	0.0441462	0.102416	-0.253626	0.151456	0.0423394	0.108943	-0.379684	0.154876	0.00368777	0.0156935	-0.241364	0.148663	0.0569918	0.13419	-0.11511	0.142969	0.208133	0.463574
YDR152W	0.636217	0.192258	0.000481204	0.00125271	0.483764	0.191978	0.005863	0.0146509	-0.0846401	0.204745	0.630387	0.758735	-0.0933892	0.169834	0.486876	0.649286	0.0138659	0.168107	0.919262	0.958681	-0.201234	0.170789	0.147904	0.275767	-0.614316	0.253818	0.000634086	0.00716091
YDR153C	0.754933	0.141818	4.24968e-08	2.18595e-07	0.622579	0.143353	4.95653e-06	2.29991e-05	0.280879	0.156637	0.049974	0.113058	-0.133562	0.134106	0.242823	0.403905	0.00596433	0.131559	0.958926	0.981006	-0.244596	0.131494	0.034744	0.0904487	-0.327171	0.178608	0.00522783	0.0387544
YDR155C	-0.235023	0.148211	0.102078	0.154735	-0.285707	0.146364	0.0396784	0.0767143	-0.146728	0.157272	0.308208	0.46202	0.0885768	0.133129	0.436532	0.604236	-0.123427	0.13573	0.29724	0.476357	0.0419839	0.134406	0.722004	0.825807	-0.0405717	0.120258	0.62454	0.827102
YDR156W	-0.554083	0.170664	0.00071474	0.00178846	-0.932598	0.177519	1.07198e-08	7.71967e-08	-1.27744	0.21223	2.52674e-11	4.04935e-10	0.20425	0.158745	0.112938	0.234202	0.383313	0.167451	0.00556108	0.0219944	-0.103582	0.154169	0.425626	0.594986	-0.138734	0.162418	0.156704	0.394608
YDR158W	-0.177721	0.122656	0.139076	0.202994	-0.319197	0.121935	0.00662348	0.0162294	0.219371	0.133366	0.0795882	0.164425	-0.00750258	0.111927	0.940165	0.970262	-0.406635	0.123606	0.000223264	0.00138945	-0.137702	0.115512	0.188551	0.331279	-0.0172162	0.105154	0.826139	0.926566
YDR159W	-0.197165	0.1957	0.287449	0.373279	-0.125522	0.19099	0.472979	0.587383	-0.189495	0.207564	0.28576	0.436901	-0.0047045	0.165754	0.9716	0.986184	0.0324078	0.168631	0.813085	0.896821	0.0421125	0.168904	0.759789	0.851462	0.00497129	0.144711	0.954811	0.983788
YDR160W	0.253817	0.159347	0.098876	0.150334	0.250373	0.159104	0.0941628	0.159332	0.132537	0.172232	0.392144	0.54758	-0.115669	0.146293	0.341782	0.511517	0.0103082	0.144188	0.933621	0.967469	-0.115677	0.143039	0.348662	0.517626	-0.0430084	0.127992	0.612138	0.820452
YDR161W	-0.670228	0.124307	3.56916e-08	1.84963e-07	-0.881375	0.128358	6.84782e-13	8.38216e-12	-0.749435	0.151043	5.6954e-08	5.75115e-07	-0.0255772	0.112669	0.799035	0.885766	-0.200905	0.117829	0.0580525	0.145001	-0.219582	0.121022	0.0432478	0.107254	-0.238225	0.149523	0.0170469	0.0927626
YDR162C	0.354062	0.211452	0.0741983	0.116618	0.525943	0.206222	0.00468017	0.0119869	0.200921	0.220476	0.276689	0.4267	0.141382	0.187956	0.32405	0.49432	0.0572692	0.182055	0.689281	0.817379	0.314126	0.194514	0.0380182	0.0972816	-0.0102402	0.150424	0.908304	0.965865
YDR163W	0.56152	0.269932	0.0202911	0.0370357	-0.052345	0.252647	0.808585	0.870433	-0.105527	0.265197	0.60503	0.739343	0.295993	0.261578	0.0972945	0.209432	0.281704	0.245273	0.0960328	0.213036	-0.142084	0.219418	0.368577	0.538399	-0.11558	0.213025	0.279644	0.549672
YDR164C	-0.20957	0.157272	0.167812	0.237854	0.280958	0.158415	0.0593661	0.107965	0.093895	0.170961	0.542107	0.689288	-0.4604	0.170682	0.0011141	0.00499005	-0.256899	0.150743	0.0441302	0.116469	-0.0026554	0.141295	0.982693	0.990733	0.00369843	0.125278	0.964738	0.989727
YDR165W	-1.00376	0.140411	1.66299e-13	1.63789e-12	-0.761716	0.142139	1.65808e-08	1.15648e-07	-0.758467	0.166546	4.06016e-07	3.56228e-06	-0.24807	0.135403	0.0310956	0.0852863	-0.337902	0.13666	0.00447991	0.0184418	-0.0549908	0.129301	0.631319	0.762838	-0.0999632	0.127272	0.247693	0.511911
YDR166C	-0.246724	0.151159	0.0920024	0.141278	-0.463847	0.155376	0.00155461	0.00450381	-0.104148	0.168582	0.494138	0.647141	-0.102271	0.137393	0.379734	0.552078	-0.213091	0.143365	0.0834656	0.19252	-0.30913	0.149605	0.0152473	0.0461244	-0.0644226	0.129343	0.452625	0.70659
YDR167W	0.337343	0.17775	0.0472214	0.0782954	0.28553	0.175554	0.0796187	0.138051	0.0699827	0.190186	0.675142	0.791993	-0.0109809	0.155689	0.931047	0.963613	0.0276104	0.158234	0.833997	0.909887	-0.0408652	0.153688	0.752772	0.847013	-0.104588	0.153041	0.262892	0.529397
YDR168W	-0.139322	0.13023	0.273462	0.358643	-0.233073	0.130504	0.0625171	0.112734	-0.533238	0.152342	0.000129894	0.000672512	-0.0804942	0.119695	0.44413	0.610788	-0.05313	0.120702	0.623949	0.774397	-0.171521	0.123097	0.11947	0.236932	-0.417388	0.176994	0.000867691	0.00925258
YDR169C	0.493262	0.144049	0.000423119	0.00111458	0.123423	0.140409	0.356399	0.471429	0.32403	0.156453	0.0235075	0.0607972	0.265484	0.143648	0.0273053	0.0768769	0.205116	0.13702	0.0850297	0.194349	-0.0429042	0.128462	0.706741	0.815753	0.0581021	0.119372	0.484093	0.73284
YDR170C	0.121504	0.108602	0.255531	0.33857	0.234842	0.109124	0.0266161	0.0543197	0.0359725	0.120598	0.753634	0.845418	-0.194352	0.106315	0.0416962	0.107598	-0.0162975	0.10308	0.864203	0.926528	-0.0918234	0.102403	0.332499	0.498973	-0.0639131	0.0997968	0.405419	0.666781
YDR171W	3.35672	0.175954	6.36371e-82	1.35718e-79	1.37984	0.175941	2.52313e-17	4.60223e-16	0.955738	0.191991	1.78699e-08	1.98973e-07	0.390693	0.185382	0.00790815	0.0272534	1.0475	0.186459	2.24052e-10	4.94967e-09	-1.36483	0.160508	7.27426e-19	3.87844e-17	-1.04769	0.17553	1.72621e-10	8.47064e-09
YDR172W	-0.105263	0.0998394	0.285172	0.370931	-0.0603558	0.099535	0.534347	0.64398	-0.268107	0.112078	0.012309	0.035401	-0.11951	0.0952032	0.171539	0.31289	-0.0774503	0.0953385	0.38467	0.566742	-0.0830139	0.0952717	0.351072	0.519673	-0.192011	0.109004	0.0192552	0.101686
YDR173C	0.608043	0.22149	0.00318064	0.00699035	-0.0094154	0.218496	0.961431	0.977831	0.344866	0.23995	0.0767714	0.160217	-0.0179619	0.187811	0.899772	0.943584	-0.0869167	0.192761	0.556253	0.719483	-0.561261	0.237977	0.00159604	0.00706873	-0.138697	0.193741	0.188343	0.436424
YDR174W	-0.222747	0.0871199	0.00978344	0.0193195	0.0706333	0.0880683	0.413545	0.529942	0.01389	0.0978933	0.883375	0.937476	-0.505923	0.0909516	3.10533e-09	4.35925e-08	-0.280784	0.0863975	0.00055359	0.00303626	-0.207829	0.0853437	0.0101217	0.0332691	-0.0442739	0.0842038	0.526001	0.761535
YDR175C	0.494975	0.118599	2.08267e-05	6.95688e-05	1.02006	0.125197	1.52144e-17	2.85979e-16	0.897424	0.140208	5.26737e-12	8.90475e-11	-0.765317	0.125235	1.83223e-10	3.26679e-09	-0.369658	0.121277	0.000644055	0.00347401	-0.217426	0.112314	0.033525	0.0878111	0.00943057	0.102433	0.903091	0.963202
YDR176W	0.800377	0.171839	1.14396e-06	4.80915e-06	0.284929	0.165383	0.0655574	0.117301	0.00776857	0.181993	0.961667	0.986216	0.307626	0.176041	0.0275711	0.0774476	0.305643	0.168155	0.0266105	0.0792032	-0.103838	0.146749	0.408736	0.57888	-0.266409	0.198625	0.0246419	0.121674
YDR177W	0.493939	0.123214	4.2338e-05	0.000133845	0.468382	0.124555	9.50215e-05	0.000354334	0.26011	0.13717	0.0424005	0.0992448	-0.26281	0.124486	0.0149185	0.0466045	-0.126486	0.117309	0.23199	0.403256	-0.282158	0.118295	0.00810713	0.027613	-0.261269	0.146507	0.00894183	0.0586081
YDR178W	1.56409	0.203636	2.65462e-17	3.67079e-16	2.67316	0.200468	6.44694e-43	4.41337e-41	2.39251	0.228061	1.55338e-28	8.20333e-27	-0.540938	0.20288	0.00100304	0.00455571	-0.598499	0.197976	0.000192836	0.00121647	0.283336	0.176666	0.0467214	0.114423	0.015569	0.138272	0.857181	0.942138
YDR179C	-0.254255	0.369427	0.389857	0.481139	-0.0115117	0.348023	0.963711	0.979725	0.0244827	0.352111	0.909689	0.954086	-0.233443	0.326436	0.222245	0.379068	-0.413618	0.369676	0.0380182	0.104156	-0.0714525	0.282251	0.668177	0.790999	-0.103933	0.268984	0.341708	0.609251
YDR179W-A	-0.765865	0.148447	9.99693e-08	4.86254e-07	-0.587393	0.149745	3.44141e-05	0.000137681	-0.405951	0.165941	0.00673905	0.0211957	-0.0819233	0.131873	0.468749	0.6338	-0.0171332	0.132424	0.882955	0.938108	0.0471344	0.136638	0.693139	0.806732	0.170844	0.15304	0.0792867	0.261693
YDR180W	-0.43614	0.166016	0.00631335	0.0129754	-0.530169	0.162602	0.000509429	0.00163661	-0.514405	0.18912	0.00188651	0.00701706	0.402095	0.171727	0.00398697	0.0151319	0.201746	0.151927	0.11578	0.242998	0.284954	0.157721	0.0311099	0.0829048	0.0512669	0.134731	0.553882	0.77971
YDR181C	0.588206	0.191424	0.00119873	0.00287872	0.665576	0.200844	0.000250621	0.000862629	0.541179	0.222635	0.0036405	0.0124302	-0.753973	0.210063	3.58036e-05	0.000226633	-0.552423	0.206949	0.000733715	0.0038923	-0.619675	0.207919	0.000177905	0.0010439	-0.461119	0.255193	0.00378538	0.030687
YDR182W	-0.45681	0.108537	1.88711e-05	6.36496e-05	-0.344069	0.111196	0.0014252	0.00417251	-0.218653	0.12347	0.0614656	0.133762	-0.423767	0.113949	3.22993e-05	0.000206574	-0.342217	0.108306	0.000524855	0.00290741	-0.312686	0.108545	0.00163225	0.00719463	-0.0950785	0.104362	0.228072	0.488611
YDR183W	-0.14927	0.210495	0.449951	0.539922	-0.288637	0.205908	0.120275	0.195464	0.00198942	0.21894	0.991364	1	0.118553	0.182475	0.399122	0.571279	-0.0366707	0.179625	0.796407	0.887122	0.00611288	0.178515	0.965703	0.981169	0.0398481	0.155755	0.660262	0.850617
YDR184C	-1.29235	0.170683	1.11323e-15	1.32793e-14	-0.810432	0.170488	2.95372e-07	1.68675e-06	-0.780123	0.206249	1.06161e-05	6.97465e-05	-0.188393	0.151281	0.130456	0.259183	-0.345801	0.159487	0.00944558	0.0338945	0.168705	0.155019	0.196158	0.341829	0.0133776	0.133666	0.875711	0.950629
YDR185C	0.769355	0.238062	0.000430007	0.00113165	0.178386	0.232987	0.382279	0.497745	0.228425	0.246978	0.247739	0.394428	-0.0705686	0.201691	0.635339	0.774542	-0.0276242	0.199642	0.853752	0.920128	-0.593261	0.256937	0.00157413	0.00698845	-0.288915	0.267478	0.0380454	0.164045
YDR186C	1.1765	0.176472	1.85873e-12	1.65702e-11	1.07345	0.169974	7.66822e-12	8.36353e-11	0.847374	0.192906	5.248e-07	4.55402e-06	0.745976	0.182994	5.63437e-06	4.21059e-05	0.8024	0.185697	5.23887e-07	6.0144e-06	0.632603	0.170034	1.07929e-05	8.64837e-05	0.470727	0.211401	0.00121419	0.0121748
YDR188W	0.336222	0.0953317	0.000355544	0.000951493	0.0288328	0.0939268	0.753731	0.830902	-0.17522	0.105669	0.0845263	0.17181	0.340828	0.0973879	0.000120121	0.000673478	0.337435	0.0950805	0.000133437	0.000880842	0.0521862	0.0900681	0.53804	0.692501	-0.111254	0.0933165	0.134633	0.361346
YDR189W	0.0179227	0.126778	0.88508	0.918542	-0.0443101	0.124707	0.712128	0.795958	-0.0469287	0.138206	0.716479	0.820334	0.125478	0.118365	0.228335	0.386324	0.169186	0.119877	0.115719	0.242962	0.074853	0.116949	0.479509	0.642086	0.0730268	0.112275	0.368918	0.636888
YDR190C	-0.104521	0.0945385	0.263072	0.346493	-0.0787004	0.094696	0.395438	0.51112	-0.166	0.107936	0.109029	0.210577	-0.0650803	0.0901582	0.436304	0.604071	-0.123128	0.0915257	0.151807	0.295359	-0.0447443	0.0902367	0.598169	0.737569	-0.145956	0.0985605	0.0577758	0.213721
YDR191W	-0.0892949	0.21249	0.653962	0.726777	-0.0148313	0.20804	0.936934	0.96067	0.105706	0.224813	0.57165	0.713397	-0.0691629	0.181619	0.621126	0.763742	-0.178124	0.191065	0.228434	0.399076	-0.0195553	0.179737	0.891006	0.935725	-0.00883537	0.153943	0.921442	0.972292
YDR192C	0.00732659	0.135404	0.955743	0.971408	0.552619	0.135447	2.00581e-05	8.41953e-05	0.154937	0.147367	0.256016	0.404102	-0.163989	0.130047	0.142173	0.273732	0.0876712	0.125837	0.43334	0.614035	0.317354	0.128584	0.00527603	0.019426	0.164933	0.136409	0.0724358	0.246373
YDR194C	0.324318	0.162311	0.0381538	0.0650363	1.00115	0.170073	1.82352e-10	1.62302e-09	0.84577	0.192545	5.294e-07	4.58622e-06	-0.88216	0.165901	1.6332e-08	1.99474e-07	-0.621977	0.170958	1.94334e-05	0.000155946	-0.171027	0.148471	0.177061	0.314882	-0.054592	0.129928	0.523645	0.759368
YDR195W	0.153374	0.144948	0.275978	0.361431	-0.169763	0.142761	0.211342	0.309778	-0.076261	0.159644	0.601007	0.736646	0.194173	0.138327	0.0966185	0.208139	0.055803	0.133415	0.633396	0.780066	-0.0771521	0.131133	0.505274	0.663291	-0.091046	0.128533	0.292585	0.562153
YDR196C	0.118546	0.206746	0.542245	0.627188	0.00172623	0.201841	0.992474	0.997149	-0.130748	0.219153	0.47724	0.632026	-0.0351718	0.175308	0.797188	0.884357	-0.0613518	0.178473	0.66501	0.803008	-0.123439	0.179141	0.387229	0.558	-0.18234	0.206603	0.105393	0.314047
YDR197W	-0.0918937	0.262849	0.698606	0.763756	0.324435	0.260361	0.141257	0.222916	0.264794	0.272901	0.203261	0.33826	-0.566771	0.292221	0.00669216	0.0235756	-0.48289	0.274164	0.0101354	0.036003	-0.138152	0.220327	0.382542	0.553548	-0.0643556	0.189646	0.51305	0.753406
YDR198C	-0.574051	0.210443	0.00362731	0.00787835	-0.288207	0.210109	0.126813	0.204412	-0.0198264	0.223844	0.91527	0.958122	-0.281513	0.20575	0.0679878	0.157277	-0.53743	0.222217	0.0016102	0.00765743	-0.0710216	0.182348	0.621746	0.756214	-0.0322828	0.156972	0.721746	0.881416
YDR200C	0.842416	0.196534	5.53729e-06	2.04695e-05	0.661961	0.193414	0.000173859	0.000619171	0.562596	0.216913	0.00208966	0.00767362	0.136984	0.177334	0.321726	0.491873	0.209428	0.180976	0.144942	0.286832	0.0264276	0.161277	0.843492	0.906954	0.0313205	0.140922	0.719939	0.881006
YDR201W	0.182836	0.20274	0.338989	0.429252	0.449584	0.203402	0.0145409	0.0323682	0.209653	0.214179	0.247463	0.394305	-0.183649	0.189619	0.204129	0.355272	-0.0230595	0.175628	0.869486	0.929138	0.0304068	0.171082	0.826562	0.896501	0.0164346	0.147214	0.852416	0.939692
YDR202C	-0.142779	0.155144	0.34128	0.431168	-0.0984399	0.157023	0.505808	0.616148	-0.171337	0.17122	0.266269	0.415437	-0.299516	0.158426	0.0207083	0.061176	-0.0821003	0.141107	0.500459	0.673719	-0.263706	0.149128	0.0379938	0.0972722	-0.077381	0.133292	0.375013	0.643592
YDR204W	0.262265	0.150446	0.072017	0.113664	0.451328	0.151028	0.00159209	0.00460625	0.594429	0.172005	0.000109285	0.000577908	-0.275288	0.151081	0.0274738	0.0772438	-0.271281	0.14608	0.0297304	0.0863117	-0.101875	0.136409	0.392949	0.563898	0.0297135	0.121049	0.720058	0.881006
YDR205W	-0.596104	0.180047	0.000523934	0.00134938	0.0636383	0.174905	0.695349	0.782235	-0.161564	0.18861	0.330142	0.484552	-0.196961	0.166855	0.139363	0.270578	-0.165321	0.161929	0.216799	0.382241	0.337398	0.174624	0.017304	0.0509562	0.0918479	0.149166	0.316821	0.589016
YDR206W	-0.756446	0.109615	2.2096e-12	1.95099e-11	-0.427712	0.109914	6.1752e-05	0.000237554	-0.383824	0.124192	0.00106247	0.00427222	-0.206378	0.105714	0.0297389	0.0821636	-0.310888	0.107644	0.00154604	0.00741591	0.0768435	0.104351	0.424912	0.594619	0.00445309	0.099177	0.953458	0.983788
YDR207C	0.903852	0.188465	4.10757e-07	1.83978e-06	0.607273	0.182173	0.000299733	0.00101405	0.106899	0.194116	0.528139	0.676521	0.22289	0.182331	0.11534	0.238021	0.388846	0.189832	0.00972642	0.0347059	0.0146291	0.153259	0.910054	0.948543	-0.155785	0.172765	0.126191	0.349048
YDR208W	-0.20116	0.124598	0.0990727	0.150592	-0.328019	0.12509	0.00643358	0.0158341	-0.224645	0.139724	0.0846263	0.171825	-0.0116948	0.113928	0.908134	0.949368	-0.10014	0.116777	0.342501	0.525205	-0.129333	0.11754	0.22339	0.377489	-0.0938333	0.115355	0.256495	0.520786
YDR211W	-0.341639	0.128734	0.00662024	0.0135508	-0.11102	0.127929	0.366387	0.481654	-0.201239	0.142253	0.128302	0.238576	-0.198542	0.123445	0.0643489	0.151001	-0.207503	0.122641	0.0578776	0.144741	-0.00597158	0.119254	0.955739	0.974606	-0.0668185	0.113645	0.412759	0.673732
YDR212W	-0.890314	0.103979	3.30189e-18	5.04379e-17	-0.617994	0.103765	9.76648e-10	7.97572e-09	-0.490065	0.116119	8.73071e-06	5.82572e-05	-0.0285302	0.0965076	0.747453	0.853155	-0.131621	0.0986695	0.151057	0.294289	0.209602	0.100392	0.0243937	0.0677332	0.160043	0.106519	0.04692	0.188302
YDR213W	0.247435	0.221896	0.231288	0.312193	0.256447	0.214785	0.181751	0.274084	0.481438	0.245098	0.015016	0.0420523	0.0535539	0.187213	0.706928	0.82633	-0.0507748	0.189446	0.728419	0.845578	0.0769632	0.184321	0.59509	0.735243	0.10865	0.17991	0.276451	0.544168
YDR214W	1.26326	0.128938	4.93094e-24	1.24849e-22	0.805216	0.127542	4.41843e-11	4.27578e-10	0.503091	0.141137	0.000119173	0.000623997	0.18609	0.122449	0.0811631	0.181	0.301125	0.125503	0.00679123	0.025775	-0.193234	0.117871	0.069348	0.155556	-0.282798	0.151482	0.00612741	0.0437278
YDR216W	0.946688	0.166553	2.9821e-09	1.79346e-08	2.21946	0.176735	1.67437e-38	1.0316e-36	1.14218	0.196296	9.96895e-11	1.49804e-09	-1.04875	0.170007	7.57463e-11	1.41896e-09	0.111157	0.149165	0.380205	0.562974	0.0727678	0.146462	0.562147	0.710473	0.206814	0.173143	0.0505762	0.198334
YDR217C	-0.00316898	0.195477	0.986346	0.993694	0.0438298	0.176545	0.789038	0.856837	-0.156428	0.196028	0.359216	0.514754	0.77691	0.200646	1.23659e-05	8.69064e-05	0.720772	0.20531	1.97756e-05	0.000157778	0.835358	0.202782	1.23785e-06	1.2323e-05	0.462838	0.252011	0.0034999	0.0287511
YDR218C	-0.00138718	0.354093	0.996176	1	-0.348391	0.343037	0.172346	0.261825	-0.263076	0.351538	0.242634	0.388173	0.141391	0.290163	0.428411	0.596926	0.199077	0.287954	0.245777	0.419334	-0.0963485	0.274812	0.56451	0.712322	-0.0173174	0.225727	0.862331	0.943866
YDR219C	0.857287	0.184777	1.03752e-06	4.38162e-06	0.759465	0.189122	1.09676e-05	4.80755e-05	0.958456	0.224251	5.46988e-07	4.7097e-06	-0.11759	0.168687	0.379545	0.552078	-0.0867702	0.166863	0.524266	0.693008	-0.187234	0.160448	0.160986	0.294513	0.0110935	0.134086	0.896881	0.959403
YDR221W	0.0391485	0.131296	0.760107	0.816662	0.149067	0.131513	0.236965	0.339616	-0.117174	0.14549	0.385333	0.54011	-0.106766	0.123272	0.320624	0.490936	0.115996	0.122975	0.291069	0.469862	-0.0134156	0.119923	0.901209	0.942513	-0.0173175	0.111886	0.829459	0.927924
YDR222W	-1.84857	0.647612	9.15249e-06	3.25324e-05	-4.29897	0.649849	2.97106e-12	3.41087e-11	-3.1391	0.891407	1.57587e-06	1.23771e-05	0.708989	0.402958	0.00488266	0.0178807	0.314256	0.325796	0.0892079	0.201819	-0.221574	0.391759	0.218868	0.371479	-0.0537542	0.283364	0.57857	0.798804
YDR223W	0.893902	0.498858	0.00761875	0.0154239	0.132424	0.390969	0.608143	0.709388	0.149486	0.384868	0.492026	0.645452	0.143808	0.346848	0.431866	0.599873	0.180528	0.337907	0.280234	0.458106	-0.265374	0.366507	0.15851	0.29104	-0.0759611	0.270539	0.463873	0.71509
YDR224C	-0.165601	0.108271	0.120121	0.178714	0.0762922	0.107804	0.466474	0.580997	0.176082	0.118835	0.119274	0.225724	-0.679091	0.110857	1.43968e-10	2.5835e-09	-0.624807	0.111155	1.41664e-09	2.65381e-08	-0.411799	0.109005	3.4337e-05	0.000243788	-0.213502	0.119917	0.0143288	0.0821648
YDR225W	-0.103519	0.0972426	0.280868	0.366622	-0.0876409	0.0969157	0.354632	0.470101	0.0429811	0.106868	0.675568	0.792138	-0.433948	0.100972	2.55593e-06	2.04807e-05	-0.356815	0.0971744	7.3613e-05	0.000514315	-0.413812	0.0978494	5.04974e-06	4.41199e-05	-0.168573	0.101304	0.0313741	0.143658
YDR226W	-0.0962995	0.095164	0.305593	0.392703	0.268776	0.0948776	0.00375945	0.00988437	0.49757	0.106262	9.92585e-07	8.12982e-06	-0.294554	0.0955973	0.000727064	0.00343652	-0.41183	0.0959872	3.83262e-06	3.69598e-05	0.0461419	0.0907684	0.58873	0.730481	0.125961	0.0939231	0.0917383	0.287883
YDR227W	0.484257	0.170659	0.00310756	0.00685419	0.180219	0.163661	0.239933	0.343071	0.222666	0.181114	0.166327	0.29191	0.288831	0.172516	0.0354546	0.0946993	0.224602	0.16143	0.0930367	0.208693	0.0454957	0.145661	0.716029	0.821174	0.0250763	0.129935	0.767681	0.903988
YDR228C	-0.0967911	0.139421	0.475754	0.564048	0.178003	0.137058	0.173833	0.263578	-0.140041	0.153174	0.320275	0.47472	0.00474402	0.125811	0.965383	0.983875	0.0708287	0.128201	0.532702	0.700126	0.247808	0.131169	0.0320991	0.0849592	0.0134239	0.116141	0.869197	0.947454
YDR229W	1.15712	0.217636	7.54239e-09	4.28071e-08	0.385737	0.201032	0.0343147	0.0676173	0.273986	0.216744	0.133727	0.245942	0.495334	0.231667	0.00509477	0.0185007	0.461201	0.218172	0.00540754	0.0215254	-0.12632	0.174371	0.368801	0.538442	-0.114024	0.171823	0.246832	0.511275
YDR231C	1.69313	0.188613	1.10078e-22	2.52225e-21	2.02785	0.203268	9.68325e-26	3.06821e-24	1.64979	0.215883	1.4754e-16	4.03011e-15	-1.18063	0.197745	1.12413e-10	2.03702e-09	-0.55132	0.193729	0.000433286	0.0024516	-0.926627	0.179008	7.91588e-09	1.17677e-07	-0.584609	0.216618	0.000311833	0.0040212
YDR232W	0.509692	0.138655	0.000159249	0.000454705	0.655242	0.138142	6.63779e-07	3.61202e-06	0.285775	0.14994	0.038634	0.0916277	0.111633	0.127474	0.311145	0.481174	0.214984	0.131684	0.0628791	0.15455	0.256653	0.130789	0.0260922	0.0716598	0.0304569	0.11423	0.707464	0.873889
YDR233C	-0.702094	0.107059	2.64211e-11	2.09592e-10	-0.406717	0.106445	8.60637e-05	0.000323322	-0.310239	0.117333	0.00542891	0.0175019	0.00681763	0.0992202	0.940069	0.970262	-0.225936	0.103339	0.0174941	0.0565306	0.269742	0.104082	0.00492792	0.0183268	0.0797791	0.0986764	0.297049	0.568153
YAL054C	0	0.800592	1	1	-0.0789389	0.726285	0.620078	0.718202	0.0125018	0.662245	0.921314	0.960286	0.0644723	0.542523	0.455946	0.621795	0.0524703	0.506943	0.48681	0.661741	0.0396015	0.538021	0.645098	0.774871	0.0410459	0.421025	0.358854	0.625344
YDR234W	-0.279826	0.13397	0.0322555	0.0561208	1.1185	0.138226	1.20701e-17	2.28426e-16	0.7898	0.154402	1.9945e-08	2.20749e-07	-0.305862	0.13531	0.0079681	0.0274089	-0.159332	0.125435	0.152913	0.296677	1.0552	0.13705	7.34306e-16	2.84736e-14	0.88678	0.14853	3.92675e-10	1.78474e-08
YDR235W	-0.429715	0.173979	0.00994322	0.0195792	-0.358131	0.17668	0.0287837	0.0581865	-0.152737	0.189325	0.358609	0.514219	-0.352431	0.180318	0.0137574	0.0435884	-0.334392	0.170263	0.0163496	0.0533286	-0.294625	0.169136	0.0335004	0.0877882	-0.0705955	0.143516	0.429527	0.685291
YDR236C	-0.519765	0.153968	0.000482343	0.00125509	-0.448637	0.152986	0.00191648	0.00545248	-0.339113	0.168704	0.025681	0.0655924	0.049404	0.135734	0.668835	0.797653	0.0160173	0.137794	0.893662	0.943881	0.0974504	0.140233	0.423265	0.593277	0.0814894	0.131535	0.34862	0.61535
YDR237W	0.256819	0.106822	0.0146022	0.0277249	0.547068	0.110985	3.8436e-07	2.1463e-06	0.596451	0.123921	3.09916e-07	2.77175e-06	-0.835645	0.111323	1.34199e-14	4.59341e-13	-0.514944	0.11164	4.67273e-07	5.43193e-06	-0.514695	0.10993	2.86465e-07	3.30926e-06	-0.116127	0.103382	0.140287	0.370602
YDR238C	-0.667812	0.108875	4.46e-10	3.01962e-09	-0.200133	0.108109	0.0566278	0.103699	-0.129207	0.119327	0.254916	0.40271	-0.176341	0.104057	0.0602611	0.14335	-0.222115	0.104873	0.021058	0.0651896	0.236676	0.10534	0.0146518	0.0446643	0.201518	0.11881	0.0197166	0.10314
YDR239C	0.577145	0.188186	0.00125174	0.00298918	0.244858	0.181553	0.144023	0.226362	-0.168981	0.201757	0.331751	0.486142	0.223076	0.180514	0.112677	0.233831	0.220449	0.17505	0.117617	0.245711	-0.0217989	0.158475	0.869193	0.923133	-0.325403	0.234685	0.0164658	0.0905783
YDR240C	-0.529882	0.144164	0.000154102	0.000442285	-0.295338	0.146032	0.0331135	0.0655064	-0.274984	0.162274	0.0622683	0.13535	-0.253353	0.141607	0.0332103	0.0897422	-0.18836	0.134754	0.109398	0.233761	-0.06348	0.133596	0.588881	0.730503	-0.00160714	0.120133	0.984451	0.998928
YDR242W	1.06729	0.345856	0.000158305	0.00045224	0.309003	0.299176	0.197049	0.293168	0.602227	0.352084	0.0128129	0.036698	0.184742	0.283846	0.303441	0.4729	0.231547	0.279164	0.181357	0.335543	-0.27474	0.265857	0.117338	0.234043	0.0273608	0.192236	0.777631	0.906276
YDR243C	-0.0597375	0.142619	0.6666	0.736918	-0.459417	0.147079	0.000999332	0.00302143	-0.171621	0.159385	0.238321	0.38304	-0.064083	0.12981	0.566545	0.7174	-0.0341552	0.131011	0.767326	0.867623	-0.443894	0.148436	0.000474835	0.00247925	-0.0933292	0.128608	0.281228	0.550386
YDR244W	0.502883	0.155187	0.000801768	0.00199185	0.430078	0.155873	0.00343394	0.00911055	0.23574	0.170747	0.125051	0.233943	-0.0673044	0.142485	0.573299	0.723094	0.0164376	0.142883	0.893665	0.943881	-0.120283	0.137461	0.315815	0.482629	-0.113536	0.138912	0.208536	0.463889
YDR245W	-0.559693	0.0940504	1.69705e-09	1.06651e-08	-0.406584	0.0960842	1.51284e-05	6.47777e-05	-0.263807	0.107642	0.0106071	0.031352	-0.363232	0.0966537	3.79061e-05	0.000237771	-0.326044	0.0935101	0.000180829	0.0011512	-0.219266	0.0930172	0.011905	0.0378518	-0.045186	0.090452	0.53497	0.766118
YDR246W	0.230475	0.188669	0.198915	0.274374	0.239462	0.182206	0.154317	0.239153	-0.23984	0.198682	0.163618	0.288387	0.144747	0.170618	0.283333	0.450942	0.491638	0.193971	0.00151499	0.00729855	0.17024	0.164973	0.210559	0.361359	0.0239607	0.140542	0.783277	0.90943
YDR247W	1.30574	0.159106	6.29179e-18	9.40376e-17	1.31964	0.160257	1.23737e-18	2.55064e-17	1.67878	0.179122	4.73076e-23	1.95762e-21	0.183763	0.148736	0.135473	0.266288	0.0551197	0.14336	0.654715	0.794499	0.1978	0.136876	0.0977552	0.202597	0.294602	0.17909	0.0101059	0.0640425
YDR248C	0.650223	0.208932	0.0009094	0.00223521	0.0388713	0.205916	0.834397	0.88856	0.140588	0.215931	0.440408	0.595915	-0.0454259	0.179105	0.74325	0.850265	0.145199	0.1847	0.316177	0.496824	-0.603703	0.226567	0.000530447	0.00273358	-0.126423	0.179444	0.211425	0.467631
YDR249C	-0.97203	0.142741	2.09747e-12	1.8579e-11	-1.20638	0.146987	2.66629e-18	5.24276e-17	-0.771194	0.167328	2.89422e-07	2.59684e-06	0.508711	0.147332	7.17463e-05	0.000424129	0.158723	0.129845	0.165577	0.313247	0.265575	0.13711	0.0263075	0.0721441	0.224228	0.161372	0.0298347	0.139091
YDR251W	0.245319	0.141032	0.0737641	0.116002	-0.0752591	0.136059	0.562898	0.668939	-0.201882	0.150782	0.146355	0.264518	0.613149	0.148024	4.13354e-06	3.17458e-05	0.668355	0.145928	2.84344e-07	3.4266e-06	0.268054	0.132616	0.0214756	0.0607561	0.136794	0.132998	0.12674	0.350162
YDR252W	-0.11267	0.209297	0.566596	0.649395	0.22881	0.203559	0.21396	0.312357	0.105218	0.214534	0.562007	0.70585	-0.053266	0.177733	0.69962	0.82154	0.0910329	0.1799	0.522724	0.691901	0.211937	0.186045	0.147899	0.275767	0.187128	0.206153	0.0976788	0.298428
YDR253C	0.463286	0.264946	0.0522154	0.0858449	-0.669539	0.284529	0.00418716	0.0108698	-1.0186	0.412854	0.000320862	0.00148265	0.177498	0.235842	0.279511	0.446647	0.165532	0.226485	0.300673	0.480774	-0.878126	0.321568	0.000182898	0.0010698	-1.16135	0.40331	1.67338e-05	0.000299318
YDR254W	0.260293	0.206533	0.180424	0.253343	-0.131463	0.192386	0.454983	0.570788	-0.0643661	0.207385	0.716783	0.820513	0.658726	0.221855	0.000319854	0.00164526	0.570174	0.216813	0.000747418	0.00395461	0.232816	0.181647	0.107346	0.217623	0.154966	0.187656	0.141908	0.37345
YDR255C	0.765541	0.17672	5.76016e-06	2.11804e-05	0.43535	0.172408	0.00666105	0.0163071	0.330053	0.185555	0.0436908	0.101579	0.174588	0.165411	0.187118	0.333302	0.446682	0.181111	0.00237528	0.0108136	-0.0650052	0.150214	0.61086	0.746248	0.0631101	0.136509	0.470435	0.720547
YDR256C	1.31614	0.244337	1.45283e-09	9.2068e-09	2.11187	0.245012	2.98985e-20	6.9367e-19	0.871236	0.277762	7.47111e-05	0.000411393	0.410778	0.24182	0.0199661	0.0593948	0.134635	0.197885	0.369779	0.552675	1.15888	0.236222	3.07485e-08	4.18461e-07	-0.0601515	0.164099	0.518901	0.757186
YDR257C	-0.303022	0.161723	0.0519526	0.0854661	-0.246084	0.155084	0.0924244	0.156765	-0.139021	0.169867	0.36418	0.519788	0.399524	0.167504	0.00355777	0.0136904	0.358208	0.157482	0.00671313	0.0255661	0.438937	0.162185	0.00119536	0.00545985	0.464779	0.21346	0.00140334	0.0137483
YDR258C	2.15291	0.156726	2.87271e-46	2.45064e-44	0.815546	0.149582	7.38809e-09	5.42608e-08	0.699282	0.16798	3.46198e-06	2.50609e-05	0.222995	0.146068	0.0666562	0.154972	0.538992	0.15623	5.89296e-05	0.000426586	-0.956835	0.149015	5.5923e-12	1.38434e-10	-0.688334	0.168009	4.06545e-06	8.51924e-05
YDR259C	1.01119	0.202315	9.3672e-08	4.60063e-07	0.752486	0.201722	3.57342e-05	0.000142346	0.753392	0.232532	9.46597e-05	0.000509106	0.0594202	0.172938	0.66162	0.79243	0.184442	0.181259	0.199034	0.359142	-0.109361	0.168101	0.426218	0.595309	0.02637	0.142546	0.763331	0.901804
YDR260C	0.401704	0.23716	0.0659613	0.105494	0.0543279	0.2254	0.785174	0.854019	0.0832401	0.235487	0.66469	0.784877	0.229266	0.221174	0.151281	0.287502	0.329626	0.225207	0.0450605	0.11853	-0.0175802	0.193115	0.905505	0.945045	0.0560425	0.169709	0.551727	0.778058
YDR261C	-0.728538	0.1773	1.69541e-05	5.75692e-05	-0.722396	0.176523	9.59471e-06	4.23926e-05	-0.451643	0.193708	0.00741178	0.0229985	0.338224	0.1771	0.0163689	0.0502739	0.291637	0.165731	0.0325252	0.0922045	0.316819	0.170904	0.0232772	0.0652539	0.446475	0.235747	0.00312347	0.0261626
YDR262W	0.687162	0.136497	2.34525e-07	1.0846e-06	1.17066	0.144766	8.98755e-18	1.71258e-16	0.894802	0.16303	1.43799e-09	1.83725e-08	-0.388491	0.149638	0.00200226	0.00835404	-0.208666	0.133557	0.0740995	0.175441	0.0386492	0.12112	0.722701	0.826263	-0.00609323	0.111555	0.939483	0.978849
YDR263C	0.604	0.423934	0.053905	0.0883806	0.236075	0.37945	0.364045	0.47937	0.383836	0.419402	0.107265	0.208184	0.0872527	0.322678	0.625893	0.767317	0.0407335	0.301207	0.798232	0.887903	-0.0925141	0.299035	0.582753	0.724887	0.0129355	0.241272	0.896693	0.959403
YDR264C	-0.692984	0.13258	8.35077e-08	4.12333e-07	-0.376198	0.13119	0.00278951	0.00756742	-0.39997	0.146775	0.00314926	0.0110244	0.0378214	0.119157	0.718445	0.833426	0.0479877	0.121193	0.658939	0.798125	0.310941	0.129231	0.00648041	0.0229024	0.206735	0.145182	0.0324868	0.147609
YDR265W	-0.0754666	0.187328	0.672069	0.740144	-0.148542	0.185109	0.383389	0.498918	-0.0573506	0.196507	0.737269	0.834318	-0.0858332	0.163691	0.512872	0.672152	0.0510537	0.163443	0.704223	0.828212	-0.153953	0.167841	0.26258	0.423257	0.0322007	0.141623	0.712942	0.876413
YDR266C	-0.0590584	0.142443	0.669804	0.73897	0.211349	0.142341	0.118658	0.193314	0.061343	0.155768	0.667796	0.78702	-0.229472	0.139493	0.0510262	0.126256	-0.137934	0.132802	0.236339	0.40851	0.00274833	0.129429	0.980885	0.990097	-0.019597	0.117661	0.811	0.918752
YDR267C	0.0675117	0.126171	0.584425	0.664746	0.0460991	0.127503	0.706838	0.791642	0.093882	0.141358	0.476022	0.631016	-0.280488	0.128247	0.0111407	0.0363382	-0.263216	0.124063	0.016992	0.0550356	-0.302375	0.123301	0.00602957	0.0215952	-0.166932	0.131063	0.0638706	0.228787
YDR268W	0.460071	0.145821	0.00115297	0.00277966	1.09586	0.154574	3.26384e-14	4.68861e-13	0.856926	0.17314	3.25926e-08	3.46218e-07	-0.44207	0.161045	0.00101691	0.00460682	-0.181928	0.139261	0.131321	0.267368	0.125255	0.1309	0.278546	0.442054	0.118213	0.131193	0.180629	0.427228
YDR270W	0.671975	0.168734	3.33982e-05	0.000107796	0.909703	0.174028	1.42943e-08	1.00714e-07	0.45468	0.185374	0.00533481	0.0172298	-0.165294	0.15665	0.195025	0.343305	0.0369671	0.150454	0.771749	0.87062	0.0287884	0.147432	0.819453	0.892353	-0.0544492	0.13296	0.528121	0.763209
YDR272W	0.64771	0.161384	3.10359e-05	0.000101113	0.354119	0.160465	0.0188114	0.0402739	0.27371	0.173151	0.0779976	0.162144	0.0281954	0.145707	0.816319	0.895757	0.231624	0.154366	0.0741932	0.175522	-0.200033	0.14438	0.107284	0.217589	-0.0253885	0.125015	0.761879	0.901461
YDR273W	1.13156	0.36858	0.000109214	0.000322981	0.681074	0.342042	0.00873404	0.0207677	0.605094	0.381902	0.0155336	0.0432834	0.0697076	0.26593	0.682552	0.810439	0.0470636	0.256824	0.770922	0.870583	-0.148071	0.255941	0.375206	0.545638	-0.0812804	0.223654	0.437546	0.692208
YDR275W	2.28294	0.209845	2.44866e-30	9.62965e-29	1.0014	0.203095	3.73732e-08	2.45248e-07	0.568307	0.195036	0.000788954	0.00330669	0.085755	0.180037	0.538036	0.69285	1.23174	0.218779	1.13152e-10	2.73986e-09	-0.986365	0.179869	1.58229e-09	2.67493e-08	-0.138486	0.154775	0.148841	0.383944
YDR276C	-0.540335	0.114132	1.42911e-06	5.8887e-06	-1.0523	0.117054	8.04518e-21	1.9566e-19	-0.858513	0.132538	3.88527e-12	6.69062e-11	-0.324018	0.115617	0.00149267	0.00648655	-0.535603	0.116742	4.75214e-07	5.51268e-06	-0.865254	0.118524	1.09573e-14	3.70479e-13	-0.883339	0.127924	9.36364e-13	8.37442e-11
YDR277C	1.02219	0.236701	2.20445e-06	8.7562e-06	0.639097	0.227853	0.00144018	0.00421415	-0.260089	0.234911	0.17589	0.304404	0.235479	0.219999	0.139693	0.271029	0.90307	0.260306	9.60093e-06	8.3838e-05	-0.0132683	0.184459	0.92694	0.957731	-0.186054	0.21858	0.10791	0.318278
YDR279W	-0.157155	0.179328	0.359195	0.448994	-0.0684939	0.176028	0.67507	0.764243	-0.199984	0.195094	0.239425	0.384146	-0.0208854	0.155235	0.869031	0.927571	0.02444	0.157551	0.85242	0.919723	0.043115	0.157144	0.743295	0.841308	-0.0206723	0.138466	0.811386	0.918752
YDR280W	-0.203242	0.135937	0.125079	0.185196	-0.225779	0.136545	0.0834308	0.143832	-0.136335	0.150938	0.327346	0.481468	-0.162585	0.128114	0.141161	0.272541	-0.23183	0.130479	0.0433326	0.115076	-0.194077	0.128873	0.0890614	0.188923	-0.125421	0.129942	0.155013	0.392039
YDR281C	0.555828	0.415379	0.073727	0.115976	0.451763	0.377761	0.0895313	0.152566	-0.132038	0.355206	0.545838	0.692761	0.34092	0.381734	0.100392	0.214849	0.643381	0.475518	0.00674195	0.0256407	0.309981	0.346498	0.107457	0.217623	0.025676	0.239531	0.797883	0.912922
YDR282C	0.74668	0.239813	0.000684892	0.00171806	0.61286	0.257734	0.00516386	0.0130807	0.626435	0.286391	0.0041861	0.0140253	-0.773783	0.275399	0.000403043	0.00202802	-0.357867	0.238644	0.0355716	0.0988695	-0.89878	0.272307	2.78892e-05	0.000202947	-0.262274	0.259298	0.0501723	0.197309
YDR283C	-0.209903	0.141313	0.126751	0.186943	-0.366599	0.141473	0.00651855	0.0160148	-0.336534	0.157822	0.0194783	0.0522025	-0.00445593	0.126581	0.967631	0.984498	-0.0232682	0.128973	0.838391	0.912307	-0.145838	0.131712	0.209112	0.359321	-0.10439	0.128879	0.230699	0.491443
YDR284C	-0.177401	0.148936	0.219305	0.298452	-0.298035	0.147582	0.0331817	0.0656178	0.0753245	0.159494	0.605208	0.739343	0.0727982	0.133307	0.523023	0.68079	-0.0769541	0.135548	0.515572	0.686068	-0.0317635	0.135013	0.7885	0.871846	0.0888451	0.128814	0.304386	0.57448
YDR285W	-0.122994	0.315153	0.64913	0.722777	-0.198763	0.294602	0.401963	0.517863	-0.172973	0.308411	0.423421	0.57872	0.16848	0.266764	0.333225	0.503058	0.107394	0.248306	0.508803	0.68049	0.0985997	0.247328	0.546617	0.699998	0.0155052	0.205604	0.874688	0.950077
YDR286C	0.354557	0.203134	0.0641101	0.102951	0.69967	0.214265	0.000252198	0.000866442	0.622395	0.244114	0.00169476	0.00641028	-0.356458	0.221409	0.0300827	0.082907	-0.312897	0.203496	0.0439465	0.116119	-0.0509343	0.170032	0.712638	0.819656	-0.0209236	0.147256	0.812946	0.919383
YDR287W	0.785388	0.210443	6.67174e-05	0.000204053	0.923402	0.229427	4.09892e-06	1.92942e-05	0.702911	0.251693	0.000537317	0.00234047	-0.515394	0.23964	0.00464935	0.0171757	-0.21436	0.19467	0.152605	0.296287	-0.344583	0.19831	0.0248642	0.0687641	-0.134213	0.182248	0.190201	0.43853
YDR288W	-0.0838249	0.181783	0.62904	0.704083	-0.000183693	0.17683	0.999107	1	-0.138147	0.193696	0.414148	0.570121	0.0372277	0.157361	0.77083	0.867772	0.128775	0.162124	0.336164	0.51865	0.10451	0.159395	0.431654	0.600633	0.0382021	0.140399	0.66216	0.851047
YDR289C	0.540478	0.180935	0.00174852	0.00404824	0.241913	0.177143	0.140555	0.222235	0.104167	0.191831	0.535263	0.682777	0.0912127	0.160636	0.481487	0.644268	0.100518	0.162159	0.45274	0.631241	-0.126115	0.157837	0.339621	0.507327	-0.144841	0.167877	0.146669	0.380749
YDR291W	-0.143914	0.134994	0.274284	0.359636	-0.170929	0.134209	0.183128	0.275636	0.00238227	0.148115	0.986134	0.99856	0.0156186	0.122251	0.883929	0.935721	-0.037116	0.124594	0.738325	0.851451	-0.011353	0.123923	0.918473	0.953019	0.0554969	0.116274	0.499188	0.742439
YDR292C	-0.0269275	0.123686	0.824052	0.870025	-0.0698705	0.123332	0.556582	0.663851	-0.220363	0.140196	0.0916784	0.183655	-0.0255812	0.114115	0.800959	0.887038	-0.0269684	0.115801	0.797068	0.887403	-0.0657974	0.114955	0.528549	0.684607	-0.152716	0.126749	0.0830636	0.26935
YDR293C	0.0528723	0.121695	0.657478	0.728997	-0.133049	0.120867	0.253819	0.359129	-0.0335466	0.132398	0.787575	0.871156	-0.087342	0.112674	0.384122	0.557143	-0.0635251	0.113675	0.538537	0.704788	-0.261232	0.117515	0.0137647	0.042616	-0.0986338	0.111744	0.226734	0.486436
YDR294C	-0.235361	0.116964	0.0403208	0.0683914	-0.112698	0.118874	0.326314	0.440353	0.0389809	0.130655	0.751418	0.843614	-0.681453	0.121538	3.12418e-09	4.37464e-08	-0.574294	0.121383	1.98971e-07	2.46272e-06	-0.540231	0.122737	9.19033e-07	9.47219e-06	-0.232597	0.13582	0.0136727	0.0793873
YDR295C	0.272553	0.173826	0.101845	0.154467	0.339231	0.176766	0.0384256	0.0746827	0.582724	0.202408	0.000811278	0.00338745	-0.213754	0.170846	0.114676	0.236914	-0.213378	0.166338	0.117594	0.245711	-0.152476	0.154819	0.242274	0.400063	0.0484321	0.135397	0.576262	0.797249
YDR296W	1.49651	0.145606	3.18129e-27	1.0563e-25	1.9438	0.15173	8.15502e-40	5.25809e-38	1.82565	0.166701	1.96849e-30	1.09153e-28	-0.829211	0.151654	7.68824e-09	9.9839e-08	-0.420353	0.147834	0.000912744	0.00469496	-0.398364	0.135777	0.000781929	0.00378342	-0.096234	0.121095	0.254997	0.519075
YDR297W	-0.48826	0.112672	1.03192e-05	3.63532e-05	0.71473	0.113291	7.20556e-11	6.772e-10	0.0966585	0.122933	0.40702	0.563949	-0.517161	0.118548	1.55214e-06	1.29423e-05	-0.10139	0.106128	0.29867	0.478235	0.656535	0.11687	8.56691e-10	1.49853e-08	0.423762	0.144962	0.000137627	0.0019618
YDR298C	0.334939	0.099552	0.000648425	0.00163433	0.81047	0.100732	1.39061e-16	2.40967e-15	0.768511	0.113914	1.08986e-12	1.98791e-11	-0.689001	0.101766	2.22977e-12	5.47083e-11	-0.494865	0.101729	1.4917e-07	1.87561e-06	-0.194487	0.0959701	0.0299411	0.0802433	-0.0442794	0.0915852	0.545973	0.772695
YDR299W	-0.163357	0.175055	0.329961	0.41993	-0.524749	0.174363	0.00119756	0.00355486	-0.464555	0.19529	0.0061757	0.0196017	0.214915	0.164912	0.10433	0.22089	0.0734494	0.154759	0.571664	0.732242	-0.0845355	0.155532	0.518003	0.674414	-0.136062	0.161628	0.163182	0.405215
YDR300C	-0.592751	0.123448	9.32821e-07	3.97562e-06	-0.161491	0.122332	0.170744	0.259747	-0.294982	0.137872	0.0218647	0.0572696	-0.105132	0.113943	0.298819	0.469065	-0.00736116	0.113654	0.943197	0.973753	0.266555	0.11957	0.0131726	0.0410348	0.168432	0.129138	0.0597409	0.219525
YDR301W	-0.154194	0.131812	0.230845	0.311748	0.0191607	0.131185	0.878973	0.918738	-0.237089	0.147142	0.0815276	0.16713	-0.102943	0.122372	0.335622	0.505576	0.0806139	0.122084	0.460824	0.638982	0.0409647	0.121293	0.707146	0.81605	-0.00626744	0.112372	0.937931	0.978408
YDR302W	-0.707331	0.124964	7.14171e-09	4.06579e-08	-0.746778	0.12678	8.38392e-10	6.89746e-09	-0.630679	0.144886	2.25779e-06	1.7197e-05	-0.0454131	0.113469	0.652967	0.786767	-0.0569661	0.115296	0.585608	0.745283	-0.0909198	0.117794	0.393075	0.563932	-0.01469	0.108343	0.853144	0.94012
YDR303C	-0.560023	0.215822	0.00549299	0.0114672	-0.0435689	0.208566	0.816552	0.874933	-0.0598593	0.220994	0.746127	0.839885	-0.302245	0.212986	0.0562321	0.136275	-0.404439	0.214099	0.0126574	0.0431114	0.0905168	0.184282	0.532054	0.687055	-0.00761234	0.153496	0.932214	0.976536
YDR304C	-0.240081	0.119948	0.0411945	0.0696413	0.0269918	0.120234	0.816129	0.874649	0.132476	0.132177	0.286367	0.43756	-0.617063	0.125588	1.13242e-07	1.187e-06	-0.488051	0.123227	1.02218e-05	8.85619e-05	-0.326429	0.118491	0.0022005	0.00925076	-0.0835442	0.109176	0.299032	0.568851
YDR305C	0.816563	0.233659	0.00014589	0.000421113	1.05438	0.259234	1.55321e-06	7.93054e-06	0.569864	0.265782	0.00630345	0.0199388	-0.352436	0.245593	0.0440686	0.112527	-0.105633	0.200067	0.482984	0.658344	-0.151825	0.193952	0.30914	0.47603	-0.129188	0.194552	0.217357	0.475255
YDR306C	-0.177462	0.152002	0.227968	0.308464	-0.190267	0.151261	0.183493	0.276036	-0.216547	0.167996	0.153605	0.275021	-0.00658043	0.135145	0.954434	0.978337	0.0452708	0.137488	0.705092	0.828586	-0.0239021	0.13747	0.842111	0.905997	-0.00597885	0.123478	0.942751	0.980338
YDR307W	-0.749749	0.14901	2.03906e-07	9.54946e-07	-0.364265	0.14744	0.00919783	0.021703	-0.175225	0.158964	0.227585	0.36921	-0.165577	0.137738	0.155366	0.293228	-0.160116	0.137054	0.179181	0.332628	0.138716	0.137024	0.24616	0.404672	0.233649	0.167193	0.0272085	0.130738
YDR308C	0.448796	0.184794	0.0107921	0.0210564	0.343294	0.190557	0.0491398	0.0921787	0.411232	0.208256	0.0206939	0.0549031	-0.343746	0.198795	0.0243555	0.0697881	-0.198897	0.17412	0.15623	0.30115	-0.429545	0.186611	0.00395298	0.0151167	-0.108615	0.158382	0.25266	0.516212
YDR309C	0.0875486	0.179006	0.608923	0.687254	0.166672	0.162695	0.274661	0.382106	0.069748	0.175859	0.657786	0.780031	1.15471	0.177971	5.46134e-12	1.25656e-10	1.27165	0.189107	1.01959e-13	5.0032e-12	1.28508	0.175964	1.2695e-14	4.26627e-13	1.20133	0.194919	1.34812e-11	8.03801e-10
YDR310C	0.164147	0.132324	0.203789	0.280122	0.558572	0.134734	1.48382e-05	6.36333e-05	0.256183	0.146928	0.0594346	0.130314	-0.351779	0.140393	0.00313618	0.012316	-0.101521	0.124518	0.360257	0.544609	0.0107515	0.120399	0.921004	0.954615	-0.00173591	0.111231	0.982723	0.998571
YDR311W	0.581739	0.163906	0.000226628	0.000627386	0.337671	0.16398	0.027929	0.0566653	0.345055	0.181169	0.0317346	0.0779655	-0.0464629	0.147689	0.704481	0.824298	-0.0253272	0.149456	0.841759	0.913952	-0.241809	0.150075	0.0581999	0.136053	-0.114154	0.144649	0.213903	0.470472
YHR066W	-0.284741	0.184746	0.105794	0.159743	-0.274833	0.18241	0.102384	0.171103	-0.217515	0.197065	0.203898	0.338811	-0.00713963	0.157792	0.955528	0.978337	0.0472563	0.160904	0.722687	0.842047	-0.0115149	0.161566	0.931524	0.960629	0.0389724	0.141797	0.656949	0.848541
YDR313C	0.392429	0.156046	0.00926807	0.0184331	0.520002	0.160273	0.000556176	0.00177038	0.261866	0.174522	0.0938235	0.186872	-0.378981	0.169257	0.00584229	0.0208683	-0.24337	0.151757	0.0576766	0.144387	-0.241707	0.145332	0.0527264	0.126129	-0.251537	0.182794	0.0250481	0.123022
YDR314C	0.21223	0.277977	0.391408	0.482516	0.254225	0.263733	0.252804	0.358149	0.190058	0.273818	0.359865	0.515354	0.0790194	0.228594	0.619873	0.762804	0.11632	0.228505	0.464792	0.64191	0.128412	0.223165	0.41876	0.589346	0.0839835	0.201619	0.41001	0.671443
YDR315C	-0.205423	0.217773	0.312605	0.400415	-0.307844	0.21434	0.108342	0.179438	-0.12904	0.230432	0.496371	0.648993	0.0518028	0.182097	0.711554	0.829598	-0.115511	0.188232	0.429252	0.610152	-0.0348527	0.184438	0.809692	0.886075	-0.0470171	0.163228	0.611027	0.819976
YDR316W	1.1191	0.138427	6.86553e-17	9.08577e-16	1.71104	0.151095	4.98967e-32	2.26785e-30	1.18384	0.164509	1.03762e-14	2.28317e-13	-0.854473	0.150647	2.4364e-09	3.49996e-08	-0.283024	0.138778	0.0185243	0.0588636	-0.282322	0.127226	0.0123854	0.0391324	-0.158652	0.133068	0.0794472	0.262067
YDR317W	0.161413	0.376574	0.588198	0.667942	-0.121022	0.346597	0.63274	0.72867	-0.182123	0.356018	0.409883	0.566077	0.143768	0.307711	0.428452	0.596926	0.200435	0.304627	0.244115	0.417201	-0.0359249	0.277769	0.827987	0.896542	-0.0283151	0.236354	0.778114	0.906276
YDR319C	-0.906546	0.142268	5.0543e-11	3.82348e-10	-0.685464	0.142437	4.15266e-07	2.30958e-06	-0.340043	0.157219	0.0178765	0.0485697	0.0138445	0.125331	0.898929	0.943331	-0.218166	0.132941	0.0609127	0.150743	0.187402	0.133851	0.110691	0.222707	0.160271	0.143282	0.0875369	0.278961
YDR320C	0.384768	0.142573	0.00549997	0.0114738	0.371719	0.142068	0.00599658	0.0148841	0.351444	0.157916	0.0147188	0.041335	-0.0213721	0.130258	0.848848	0.914487	0.00832732	0.132175	0.942876	0.973603	-0.0240729	0.127153	0.831524	0.899046	0.0069927	0.115886	0.93156	0.97628
YDR320C-A	-0.179573	0.21275	0.367827	0.458337	-0.281368	0.21051	0.136666	0.21689	0.145932	0.220316	0.429174	0.58385	-0.139137	0.187283	0.330657	0.501503	-0.208592	0.191839	0.160345	0.30638	-0.238252	0.195196	0.114057	0.228486	0.0309335	0.154127	0.731186	0.885827
YDR321W	-0.856348	0.10659	3.11202e-16	3.89529e-15	-0.376321	0.105621	0.000251277	0.000864349	-0.325146	0.117452	0.00359177	0.0123017	0.0961527	0.0994972	0.289363	0.458042	-0.220869	0.102579	0.0194379	0.0610324	0.559221	0.10977	2.57938e-08	3.56675e-07	0.18983	0.113906	0.024035	0.119528
YDR322W	0.356062	0.126674	0.00405393	0.00873311	0.976807	0.132372	8.82306e-15	1.32227e-13	0.899559	0.151286	9.38e-11	1.41722e-09	-0.82696	0.131169	5.62262e-11	1.09012e-09	-0.739577	0.133568	1.55e-09	2.86492e-08	-0.181134	0.119134	0.0914626	0.193057	-0.11987	0.118893	0.155993	0.393546
YDR322C-A	0.965448	0.108032	9.25634e-20	1.63982e-18	1.38267	0.112626	6.28582e-37	3.52069e-35	1.53029	0.125196	3.39956e-36	2.35632e-34	-0.910238	0.110303	3.27454e-17	1.64015e-15	-0.914442	0.112555	1.20039e-17	1.1886e-15	-0.482425	0.108995	1.22969e-06	1.22637e-05	-0.30201	0.131567	0.00159324	0.0151796
YDR323C	0.756008	0.219755	0.000217647	0.000605242	0.757695	0.227668	0.000151568	0.000545034	0.446394	0.23937	0.0220213	0.0575982	-0.193883	0.205561	0.202493	0.353072	0.012213	0.186932	0.932942	0.967127	-0.176606	0.187215	0.22862	0.383524	-0.085164	0.168639	0.373517	0.642385
YDR324C	-0.881142	0.136228	2.94111e-11	2.30671e-10	-0.540321	0.135622	3.12439e-05	0.000125998	-0.60915	0.156249	1.81397e-05	0.000114042	-0.0988516	0.123302	0.357987	0.529792	-0.157736	0.126086	0.158749	0.304379	0.175034	0.127971	0.123184	0.242219	0.0230694	0.114304	0.776074	0.906156
YDR325W	-0.116376	0.179657	0.497869	0.583777	-0.199925	0.17249	0.21284	0.311398	0.0810694	0.189067	0.625828	0.755522	0.335494	0.182162	0.0194881	0.0581913	0.0632911	0.158361	0.631144	0.778948	0.247296	0.164944	0.069312	0.155538	0.152508	0.17013	0.130809	0.35608
YDR326C	-0.618809	0.211013	0.00175262	0.00405603	-0.550196	0.209637	0.00348753	0.00923514	-0.375077	0.224368	0.0447981	0.103561	-0.0331673	0.175303	0.808508	0.891543	-0.116404	0.181323	0.41624	0.596781	-0.00578581	0.178676	0.967553	0.981611	0.00411184	0.149752	0.963039	0.988413
YDR328C	0.757072	0.124458	4.97735e-10	3.33326e-09	0.577136	0.126172	2.00225e-06	1.00293e-05	0.599115	0.143362	5.88742e-06	4.09094e-05	-0.22459	0.124012	0.0369633	0.0978805	-0.196236	0.121035	0.0700016	0.167744	-0.392066	0.122228	0.00033007	0.00179788	-0.250836	0.144421	0.010934	0.067675
YDR329C	0.857972	0.141104	3.79033e-10	2.60579e-09	0.675759	0.143677	7.39712e-07	3.98611e-06	0.591927	0.160221	4.51599e-05	0.000260303	-0.14932	0.135847	0.195686	0.344142	0.0581198	0.131981	0.616528	0.768581	-0.309139	0.132189	0.00781826	0.0269066	-0.0834786	0.120326	0.320052	0.591968
YDR330W	1.00722	0.159143	4.46383e-11	3.42825e-10	0.336967	0.156305	0.0221461	0.0462524	0.679341	0.180609	2.07694e-05	0.000128534	0.128865	0.14721	0.291619	0.46056	0.158136	0.148428	0.210249	0.373065	-0.432904	0.154338	0.000922824	0.00439232	-0.0390024	0.123193	0.640812	0.837845
YDR331W	-0.91135	0.14087	2.62916e-11	2.08864e-10	-0.442513	0.140751	0.000974917	0.00295405	-0.214761	0.154223	0.129338	0.240181	-0.280101	0.138573	0.0168467	0.0513832	-0.360565	0.138443	0.002693	0.012101	0.107538	0.130759	0.3519	0.520204	0.153855	0.140282	0.096507	0.296636
YDR332W	0.352262	0.249561	0.121925	0.181107	0.462929	0.250859	0.0314513	0.0627328	0.175563	0.253526	0.380283	0.534923	-0.155961	0.224369	0.327234	0.497715	0.0460909	0.207352	0.76237	0.865904	-0.0576502	0.200729	0.70254	0.812712	-0.0183673	0.169679	0.843046	0.935499
YDR333C	-0.469283	0.127411	0.000165017	0.000469724	-0.235168	0.12751	0.0548647	0.100923	-0.065218	0.140289	0.618288	0.749342	-0.189083	0.121577	0.0747647	0.169151	-0.237924	0.122416	0.0293046	0.0854333	0.00355142	0.118597	0.973552	0.984916	0.0712954	0.113432	0.382291	0.651445
YDR334W	0.689948	0.151435	2.49863e-06	9.82616e-06	0.495211	0.151363	0.00054555	0.00174055	0.0977797	0.165245	0.514276	0.665187	-0.0262339	0.137271	0.821753	0.89821	0.06666	0.139585	0.581449	0.741863	-0.178603	0.136667	0.134497	0.258147	-0.387729	0.198756	0.00304016	0.0256977
YDR335W	-0.531556	0.115432	2.71748e-06	1.06415e-05	0.0668475	0.114874	0.547825	0.655624	-0.176709	0.128284	0.14417	0.26142	-0.326949	0.117694	0.00158392	0.0068402	-0.185258	0.11004	0.0647868	0.157978	0.213907	0.110903	0.0345926	0.0901391	0.0800919	0.106475	0.31345	0.585804
YDR336W	0.511842	0.193959	0.00535288	0.0112133	0.683631	0.205428	0.000219746	0.000766346	0.231831	0.211375	0.197006	0.33083	-0.468535	0.221314	0.00584462	0.0208683	-0.137409	0.176432	0.330022	0.512454	-0.269292	0.177851	0.0596344	0.138437	-0.236793	0.214737	0.0489352	0.194513
YDR337W	0.570813	0.154213	0.000129171	0.000376976	1.08236	0.165951	1.85343e-12	2.2007e-11	0.996044	0.1865	2.19462e-09	2.74699e-08	-0.80793	0.163478	1.16861e-07	1.22263e-06	-0.42099	0.1592	0.00166336	0.00789667	-0.260991	0.144819	0.0359788	0.0930054	-0.0159254	0.121714	0.847674	0.937445
YDR338C	0.00408836	0.138758	0.975861	0.985458	0.0375494	0.137504	0.774995	0.847265	0.0060546	0.149823	0.965107	0.987912	-0.116983	0.128131	0.290308	0.459009	0.058902	0.127458	0.602316	0.757333	-0.092036	0.127639	0.417099	0.587605	0.0391447	0.115945	0.632031	0.832054
YDR339C	-0.593627	0.174831	0.000389596	0.00103463	-0.734825	0.179706	9.15059e-06	4.06245e-05	-0.495239	0.200602	0.00419085	0.0140328	-0.0753181	0.151968	0.546453	0.699584	-0.203771	0.160276	0.125587	0.258492	-0.208916	0.163135	0.121939	0.240366	-0.10816	0.154893	0.250297	0.514753
YDR341C	-0.65426	0.134779	6.32842e-07	2.74578e-06	-0.32528	0.133945	0.0111659	0.0258409	-0.2233	0.146022	0.0987576	0.194672	-0.368139	0.139045	0.00188704	0.00799022	-0.391624	0.13478	0.000892795	0.00461374	-0.0753562	0.124513	0.498278	0.656907	-0.0150293	0.112155	0.851824	0.939692
YDR343C	-1.06046	0.170734	7.29693e-11	5.46039e-10	-0.113244	0.164361	0.462076	0.576559	-0.635873	0.19078	0.000133751	0.000689905	-0.192086	0.156645	0.132318	0.261663	0.20578	0.155365	0.114195	0.24103	0.647696	0.181954	1.92073e-05	0.000145897	0.53376	0.218115	0.000631362	0.00715931
YDR343C	7.19151	0.327843	4.24972e-108	1.47279e-105	7.78421	0.318102	2.73183e-133	1.37709e-130	7.15175	0.353985	1.76753e-91	6.1256e-89	1.06005	0.313366	2.39051e-05	0.00015724	1.42708	0.354643	2.56487e-07	3.11719e-06	1.79007	0.331547	2.13002e-10	4.05875e-09	1.23354	0.359135	2.2546e-06	5.00071e-05
YDR345C	-4.95963	0.525844	5.13966e-22	1.10463e-20	-9.16343	0.54798	2.72181e-64	3.14426e-62	-7.16038	0.598768	1.07533e-33	6.93338e-32	0.0646362	0.308085	0.715337	0.832083	-0.0132511	0.29043	0.934074	0.967577	-3.90056	0.555051	1.53639e-13	4.65534e-12	-1.17619	0.750685	0.00017309	0.0023816
YDR346C	-0.496133	0.119911	2.43201e-05	8.07999e-05	-0.0742589	0.118547	0.516785	0.626766	-0.158606	0.13111	0.19853	0.33208	-0.170714	0.113773	0.09046	0.19787	-0.176491	0.113732	0.0868857	0.197451	0.194307	0.11427	0.0611112	0.141251	0.0736961	0.107721	0.355714	0.622022
YDR347W	0.439233	0.120327	0.000195891	0.000550026	1.15367	0.125545	6.31875e-22	1.66054e-20	0.891474	0.140554	7.93638e-12	1.33565e-10	-0.789649	0.123711	3.39733e-11	6.95136e-10	-0.400796	0.122157	0.000238811	0.00146808	-0.0744632	0.111913	0.465895	0.628714	0.020387	0.103653	0.793546	0.911928
YDR348C	0.248017	0.149725	0.0874651	0.135209	0.80326	0.153024	2.40963e-08	1.63943e-07	0.598695	0.173398	0.000107891	0.000571401	-0.258811	0.150497	0.0374702	0.0989864	-0.292843	0.148168	0.0202518	0.0631588	0.218065	0.137745	0.0691828	0.155311	0.0274856	0.12077	0.739957	0.890474
YDR349C	-0.554391	0.122902	4.08489e-06	1.54297e-05	-0.097699	0.12097	0.402529	0.518473	-0.0530084	0.132737	0.670944	0.789053	0.0474647	0.112207	0.635418	0.774542	-0.176878	0.116239	0.0918244	0.206726	0.47396	0.125411	2.16292e-05	0.000160769	0.198528	0.131884	0.0300374	0.139672
YDR350C	-0.191237	0.192543	0.295214	0.381399	0.218915	0.188725	0.206053	0.303685	0.199753	0.202639	0.252629	0.400149	-0.17478	0.175965	0.204757	0.35603	-0.19424	0.174833	0.167138	0.314936	0.144456	0.170173	0.297191	0.46316	0.0778376	0.153343	0.397179	0.660179
YDR351W	-0.370128	0.151374	0.0115832	0.0224577	-0.327008	0.149232	0.0206939	0.0437801	-0.0602242	0.162215	0.683532	0.797095	0.152288	0.138906	0.194064	0.341939	-0.0205703	0.136288	0.862613	0.925434	0.184062	0.140389	0.130487	0.253307	0.158186	0.149253	0.0976819	0.298428
YDR352W	-0.719064	0.130502	1.64458e-08	8.88811e-08	-0.457699	0.129867	0.000242461	0.000838182	-0.319821	0.143113	0.0160158	0.0443816	-0.0848738	0.118821	0.417079	0.588625	-0.16909	0.122207	0.121527	0.252386	0.125713	0.121956	0.250541	0.409929	0.100985	0.118638	0.228814	0.489308
YDR353W	-0.638667	0.100763	1.28366e-10	9.31663e-10	-0.463981	0.100622	2.31444e-06	1.14177e-05	-0.472458	0.113984	1.31564e-05	8.49272e-05	-0.0200695	0.0939931	0.816872	0.895757	-0.118192	0.0959067	0.186574	0.342795	0.131182	0.0968551	0.146249	0.273785	0.00824166	0.0929151	0.911123	0.967109
YDR354W	-0.635753	0.116479	2.64902e-08	1.39363e-07	-0.686812	0.117121	1.29576e-09	1.0368e-08	-0.393971	0.13053	0.00129773	0.00509263	0.0854703	0.1074	0.376327	0.548707	-0.0539144	0.108497	0.587661	0.746183	0.0345203	0.109712	0.731227	0.832088	0.0937279	0.108552	0.243687	0.50785
YDR356W	0.654966	0.199898	0.000515142	0.00132859	0.587166	0.198954	0.00115017	0.00342886	0.524425	0.226255	0.00531108	0.017172	0.00917417	0.172617	0.946036	0.973783	-0.0605156	0.176719	0.667565	0.804553	-0.021213	0.165361	0.876013	0.926657	-0.0569328	0.149795	0.527536	0.76276
YDR357C	-0.401257	0.211689	0.0432163	0.0726606	0.492771	0.226911	0.0138366	0.0310334	0.00807159	0.230038	0.96601	0.988289	-1.23676	0.233035	2.73442e-09	3.88778e-08	-0.746738	0.237397	6.15542e-05	0.000443847	-0.241826	0.197436	0.111084	0.223175	-0.20302	0.22481	0.088058	0.280461
YDR358W	0.984008	0.192328	5.7969e-08	2.92749e-07	0.365077	0.193829	0.0391003	0.0757815	0.380847	0.205872	0.0308147	0.076144	-0.158141	0.17917	0.256251	0.419768	0.149823	0.17321	0.283112	0.461316	-0.781102	0.204684	4.74603e-06	4.17726e-05	-0.178207	0.183951	0.0945173	0.293284
YDR359C	0.214484	0.139337	0.113823	0.170304	0.640769	0.145538	3.52063e-06	1.6757e-05	0.315239	0.159848	0.0303918	0.0753677	-0.590624	0.154811	1.6109e-05	0.000110962	-0.404177	0.145234	0.00121373	0.0060037	-0.147304	0.128389	0.195774	0.341481	-0.200891	0.152987	0.0425131	0.176846
YDR361C	-0.565146	0.142384	4.42649e-05	0.000139065	-0.699692	0.144441	3.32754e-07	1.88277e-06	-0.682584	0.169576	6.9171e-06	4.71775e-05	0.00557822	0.126552	0.959478	0.979979	-0.110388	0.130451	0.337006	0.519516	-0.118504	0.132578	0.309976	0.477052	-0.177375	0.150508	0.0672933	0.235578
YDR362C	-0.140943	0.151211	0.335962	0.426003	0.140518	0.147554	0.315329	0.428344	-0.142324	0.163858	0.339067	0.493804	0.0443489	0.134801	0.699598	0.82154	0.127509	0.138407	0.288422	0.467505	0.294754	0.143581	0.0171473	0.0505755	0.0690388	0.127799	0.419635	0.677821
YDR363W	-0.132596	0.193502	0.469953	0.558725	-0.00794826	0.191349	0.963824	0.979725	-0.0113533	0.204289	0.948461	0.979005	-0.173653	0.178178	0.211324	0.365272	-0.0722635	0.169051	0.59872	0.753667	-0.0820963	0.169014	0.551456	0.702629	0.00875433	0.14379	0.920365	0.971896
YDR363W-A	0.0381651	0.205135	0.843406	0.885568	-0.369454	0.201799	0.0432941	0.0826105	-0.0678042	0.211737	0.706247	0.813828	0.203237	0.189326	0.160282	0.299262	0.0430873	0.175604	0.758856	0.864569	-0.115964	0.178044	0.414879	0.584923	-0.0249722	0.149385	0.778874	0.906431
YDR364C	-0.299296	0.176816	0.0769156	0.120242	-0.194319	0.175038	0.231803	0.333337	-0.429978	0.200966	0.0130923	0.0374019	-0.115125	0.157335	0.367854	0.540188	-0.0936897	0.156979	0.474796	0.650864	-0.0457334	0.156495	0.727599	0.829994	-0.165709	0.177371	0.110519	0.323219
YDR365C	-0.424685	0.217232	0.0363707	0.0622839	-0.154469	0.210271	0.413632	0.529942	-0.534569	0.248243	0.00746889	0.0231628	-0.0716565	0.182337	0.60948	0.754873	-0.088033	0.184523	0.542122	0.707642	0.110669	0.186309	0.447892	0.612601	-0.150916	0.199934	0.162133	0.403686
YDR368W	-0.786558	0.12188	4.29483e-11	3.30302e-10	-1.03912	0.124611	2.68028e-18	5.25164e-17	-0.783287	0.142239	2.40915e-09	3.00197e-08	0.313992	0.121749	0.00312541	0.012291	0.166162	0.114153	0.108145	0.231888	0.0813207	0.114575	0.434703	0.603362	0.0982918	0.112942	0.230629	0.491443
YDR369C	-0.152935	0.243631	0.493652	0.580182	0.0579844	0.233335	0.776692	0.848131	-0.0596145	0.245614	0.761565	0.851387	-0.0291158	0.198816	0.843404	0.911277	-0.0951364	0.203496	0.530434	0.698108	0.11806	0.204148	0.439459	0.60632	-0.02401	0.169357	0.795908	0.912564
YDR370C	-1.01412	0.151384	3.74225e-12	3.24231e-11	-0.513801	0.152197	0.000357305	0.00118641	-1.14718	0.198279	1.20375e-10	1.7895e-09	-0.22457	0.141586	0.0588913	0.140877	-0.0559132	0.13241	0.630807	0.778852	0.171523	0.143146	0.16473	0.298896	-0.113666	0.147405	0.219312	0.478203
YDR371W	0.141928	0.213152	0.477336	0.56532	-0.213763	0.212065	0.26098	0.367014	-0.218409	0.224783	0.24279	0.38831	0.0319072	0.18091	0.819078	0.896483	0.244674	0.195584	0.104427	0.225749	-0.245811	0.195315	0.103354	0.211053	-0.0338017	0.156033	0.708805	0.874182
YDR372C	-0.453234	0.113177	4.57731e-05	0.000143235	-0.257906	0.113639	0.019096	0.0408517	-0.123709	0.125334	0.296838	0.449718	-0.263938	0.112378	0.00804844	0.0276338	-0.249082	0.109849	0.0127368	0.0433537	-0.0939816	0.107489	0.341109	0.509139	0.0255951	0.101044	0.739664	0.890474
YDR373W	-0.19174	0.12192	0.108457	0.162936	0.0746678	0.12179	0.524977	0.634895	0.268497	0.134299	0.0328428	0.0798743	-0.196744	0.118175	0.0580006	0.139129	-0.0800978	0.114331	0.440088	0.621097	0.0338374	0.113445	0.743275	0.841308	0.29869	0.150611	0.00401685	0.0318192
YDR374C	0.246478	0.32235	0.368809	0.459252	-0.798889	0.343112	0.002252	0.00628453	-0.052221	0.293459	0.804969	0.882125	0.707142	0.352857	0.00337171	0.0130834	0.524185	0.337267	0.0111256	0.0388484	-0.168726	0.262893	0.318739	0.485018	0.144852	0.253015	0.212141	0.468654
YDR374W-A	-0.0213512	0.200009	0.910037	0.938471	0.0347758	0.198571	0.847313	0.897488	0.0404642	0.211768	0.822051	0.893725	-0.184884	0.186101	0.195873	0.344254	-0.116417	0.176672	0.409263	0.591596	-0.143547	0.176499	0.31081	0.477805	-0.0356638	0.150064	0.689819	0.866699
YDR375C	0.710746	0.141008	2.1478e-07	9.99125e-07	1.45004	0.15011	2.12282e-24	6.22806e-23	1.15539	0.167537	9.04567e-14	1.79779e-12	-0.6023	0.153368	1.0198e-05	7.23122e-05	-0.350421	0.142366	0.00428403	0.0177699	0.0704832	0.126791	0.532297	0.687055	0.0258859	0.114752	0.750042	0.896259
YDR376W	0.717823	0.143436	2.54379e-07	1.17057e-06	0.764363	0.148964	5.57088e-08	3.53439e-07	0.792919	0.170449	2.06718e-07	1.90724e-06	-0.282311	0.150599	0.023506	0.0679771	-0.140966	0.137581	0.23841	0.411448	-0.23477	0.131316	0.0425203	0.106014	-0.0304225	0.115863	0.709281	0.874186
YDR377W	0.430932	0.10387	2.54366e-05	8.42066e-05	1.0421	0.106743	5.68961e-24	1.59338e-22	1.07024	0.120728	1.42906e-20	5.11236e-19	-0.792624	0.105816	1.51141e-14	5.14158e-13	-0.69	0.107105	7.40392e-12	2.26822e-10	-0.166729	0.0993294	0.0708031	0.15818	-0.0411127	0.0943112	0.581024	0.800044
YDR378C	-0.320191	0.118692	0.00594939	0.0122911	-0.353677	0.119812	0.00223354	0.00624557	-0.0431686	0.132849	0.729548	0.829984	-0.112541	0.111012	0.256158	0.419768	-0.309916	0.117526	0.00332398	0.0143996	-0.15317	0.113399	0.137548	0.261808	-0.041943	0.105981	0.594628	0.808933
YDR379W	0.0605297	0.149354	0.675935	0.743515	0.235238	0.145905	0.0893994	0.152435	-0.199326	0.164606	0.181972	0.312394	0.0725473	0.135267	0.528804	0.684618	0.171487	0.139283	0.155037	0.29975	0.234807	0.137511	0.0500567	0.12068	-0.0389964	0.123445	0.641107	0.838033
YDR379C-A	0.97865	0.22455	2.30697e-06	9.13073e-06	0.706375	0.228134	0.000427186	0.00138767	0.691016	0.257678	0.000797624	0.00333798	-0.124462	0.197922	0.399429	0.571569	0.0740866	0.190741	0.613904	0.766344	-0.32651	0.203538	0.0359495	0.0929756	-0.0349298	0.154136	0.698455	0.871606
YDR380W	3.97189	0.56833	3.74644e-13	3.56941e-12	4.38701	0.561973	6.97286e-16	1.14055e-14	1.36439	0.714741	0.000400507	0.00180115	0.169032	0.343545	0.362943	0.53496	0.670572	0.51202	0.00592759	0.0231795	0.332138	0.386968	0.0942634	0.197245	-0.0586681	0.258763	0.566136	0.78994
YDR381W	-0.401121	0.104002	9.05139e-05	0.000271297	-0.33899	0.104973	0.00090664	0.00276835	-0.268603	0.117578	0.0163296	0.0451158	-0.137388	0.0990787	0.128147	0.256587	-0.110933	0.0990076	0.2278	0.398576	-0.0901279	0.0997883	0.330779	0.497604	-0.00516582	0.0957675	0.945086	0.981513
YDR381C-A	0.457921	0.246444	0.0421778	0.0710778	0.304538	0.248385	0.154026	0.238769	1.27438	0.333266	1.47278e-06	1.16499e-05	-0.371711	0.261486	0.0418585	0.107906	-0.63075	0.282969	0.00154039	0.00739519	-0.492452	0.260791	0.00752896	0.0260437	0.0208277	0.167043	0.821504	0.924171
YDR382W	-0.847525	0.109803	3.96717e-15	4.50778e-14	-0.901462	0.11096	4.20028e-17	7.46492e-16	-0.648447	0.123687	2.44239e-08	2.6555e-07	-0.159048	0.104136	0.0905831	0.197983	-0.143585	0.104068	0.134243	0.27088	-0.218746	0.105616	0.0244145	0.067757	0.00715216	0.0971319	0.924561	0.973083
YDR383C	-0.219197	0.256904	0.347039	0.43705	0.151994	0.252179	0.481255	0.593937	-0.667182	0.326765	0.0046903	0.0154532	-0.236914	0.242815	0.16043	0.299265	0.133545	0.21357	0.390325	0.572579	0.0335659	0.208879	0.826847	0.896501	-0.159419	0.239951	0.17132	0.416653
YDR384C	0.607386	0.184761	0.000554924	0.00141865	1.35948	0.199808	6.46466e-14	8.9841e-13	0.676506	0.21208	0.000173663	0.000864772	-0.401985	0.194172	0.00833455	0.0284401	-0.130422	0.16396	0.333503	0.515405	0.193354	0.166786	0.158085	0.290547	-0.0164853	0.136829	0.848378	0.937663
YOR133W	-1.31427	0.175344	1.62655e-15	1.91085e-14	-0.472279	0.167799	0.00258972	0.00710187	-0.462342	0.18511	0.00456171	0.0150653	-0.130036	0.151768	0.297386	0.467936	-0.376211	0.167547	0.00649048	0.0249064	0.583315	0.181117	9.16351e-05	0.000585895	0.194462	0.174153	0.0644455	0.229621
YDR386W	0.653164	0.28228	0.00896965	0.017878	0.198197	0.264852	0.373817	0.489532	0.0700123	0.277107	0.735887	0.833604	0.150996	0.242556	0.36235	0.534512	0.0529208	0.227331	0.737112	0.850455	-0.130728	0.22362	0.410939	0.58055	-0.209119	0.26811	0.101893	0.306396
YDR387C	0.0224967	0.12078	0.849284	0.889383	0.142916	0.119382	0.214975	0.313529	0.0454586	0.131836	0.713982	0.818489	0.0202182	0.110912	0.838548	0.908332	-0.0436442	0.112893	0.670957	0.805642	0.12999	0.113229	0.207114	0.356992	-0.0138309	0.104516	0.859541	0.943264
YDR388W	0.463772	0.105417	7.91639e-06	2.83935e-05	0.0538032	0.104824	0.597972	0.701005	0.0543084	0.116085	0.62385	0.754307	0.0749565	0.0997104	0.409935	0.582097	0.200201	0.102261	0.0337918	0.0951145	-0.295492	0.102382	0.00177661	0.00772047	-0.122877	0.102503	0.117307	0.336506
YDR389W	-0.152359	0.15477	0.308783	0.39616	0.245792	0.153476	0.0898183	0.152951	-0.0204702	0.165329	0.891467	0.942636	-0.257693	0.152305	0.0399717	0.10436	-0.0585316	0.139704	0.62858	0.777141	0.0795677	0.13982	0.512377	0.669131	0.0277383	0.123869	0.739908	0.890474
YDR391C	0.478279	0.128132	0.000134014	0.000390083	0.436334	0.130635	0.00050102	0.00161333	0.56141	0.148911	3.98216e-05	0.000233415	-0.310568	0.133659	0.00655263	0.0231282	-0.350508	0.13101	0.00232735	0.0106303	-0.343768	0.124922	0.00198635	0.00845306	-0.173659	0.132361	0.0557486	0.208831
YDR392W	0.800188	0.18742	6.85588e-06	2.4847e-05	0.519973	0.186371	0.00240363	0.00664414	0.303386	0.199924	0.0792392	0.163948	-0.0117238	0.163031	0.928557	0.962417	0.123928	0.168093	0.365559	0.548142	-0.215907	0.165894	0.113899	0.228252	-0.138942	0.167966	0.162119	0.403686
YDR393W	0.838313	0.20797	1.6801e-05	5.71193e-05	0.959389	0.222979	9.86748e-07	5.1912e-06	0.887876	0.253663	1.85796e-05	0.000116411	-0.357795	0.220034	0.028883	0.0802623	-0.131472	0.183838	0.362519	0.545649	-0.235256	0.184051	0.106477	0.216268	-0.0298688	0.147819	0.736421	0.888093
YDR394W	-0.249385	0.107428	0.0183515	0.0339084	-0.482889	0.108251	4.49042e-06	2.09767e-05	-0.293343	0.121099	0.0106189	0.0313701	-0.0471399	0.100205	0.605986	0.751962	-0.194965	0.103604	0.0409446	0.110106	-0.26906	0.105272	0.00547136	0.0200123	-0.198514	0.118715	0.0214566	0.109796
YDR395W	-1.183	0.126147	5.17029e-22	1.10692e-20	-0.762841	0.126127	2.95182e-10	2.58168e-09	-0.77767	0.14536	6.01269e-09	7.11239e-08	-0.318316	0.125812	0.00351402	0.0135691	-0.313806	0.121971	0.0039071	0.0164877	0.0418325	0.116532	0.69198	0.806268	0.0108016	0.107125	0.891211	0.956779
YDR397C	0.436641	0.163565	0.00557316	0.011603	0.826728	0.180687	6.33211e-07	3.44907e-06	0.368083	0.188597	0.0261861	0.0666065	-0.830901	0.182287	6.94502e-07	6.28224e-06	-0.37547	0.170285	0.00721864	0.027174	-0.37917	0.160905	0.00476081	0.0177769	-0.317624	0.207651	0.0120337	0.0725538
YDR398W	-0.354147	0.111958	0.00128965	0.00307311	0.110841	0.112026	0.307466	0.419195	-0.145408	0.126428	0.223603	0.364242	-0.301795	0.113629	0.0026787	0.0106782	-0.284436	0.110211	0.00452247	0.0185756	0.118664	0.106217	0.224595	0.378686	-0.0720607	0.104173	0.358821	0.625344
YDR399W	-1.29274	0.138823	4.08338e-22	8.87936e-21	-0.831698	0.140422	4.35158e-10	3.71223e-09	-0.803587	0.163113	4.9233e-08	5.02757e-07	-0.561275	0.142735	1.00335e-05	7.1328e-05	-0.410937	0.135918	0.000541612	0.00298236	-0.121788	0.128622	0.285605	0.449653	-0.00676647	0.115008	0.933583	0.977117
YDR400W	0.0194253	0.130436	0.878825	0.913075	-0.0917186	0.127444	0.453994	0.569805	-0.0170121	0.143146	0.898354	0.947409	0.197767	0.125432	0.0687275	0.158459	0.131026	0.122545	0.231617	0.403112	0.103338	0.119384	0.336828	0.504514	0.0648479	0.114164	0.427341	0.68361
YDR402C	1.53448	0.471778	4.77663e-06	1.7836e-05	0.467106	0.310514	0.0567938	0.103969	0.0766073	0.298739	0.71876	0.821833	1.12436	0.422174	8.7149e-05	0.000506012	1.62375	0.473558	1.54357e-06	1.60583e-05	0.21693	0.265604	0.208	0.358186	0.0639388	0.214629	0.530925	0.764272
YDR403W	1.57878	0.582393	2.96827e-05	9.71037e-05	0.14284	0.339282	0.570535	0.67613	0.55656	0.420402	0.028629	0.0717019	0.756419	0.458259	0.00399305	0.0151446	0.433586	0.401171	0.0330847	0.0934563	-0.141355	0.283173	0.407164	0.577571	0.0257532	0.223962	0.797035	0.912758
YDR404C	-0.656251	0.110035	1.30726e-09	8.3415e-09	-0.494789	0.110185	3.79155e-06	1.79693e-05	-0.451235	0.124165	0.000116276	0.000611719	-0.0946042	0.102581	0.309353	0.479285	-0.123945	0.103953	0.195897	0.355135	0.0381616	0.104146	0.691562	0.80595	0.0241001	0.0991122	0.752164	0.896935
YDR405W	1.64041	0.173758	2.37087e-24	6.14322e-23	1.93029	0.176105	3.1715e-30	1.25614e-28	1.53049	0.193338	2.75011e-17	8.02599e-16	-0.550777	0.185336	0.000370879	0.00187297	-0.184676	0.155051	0.155665	0.300543	-0.296675	0.14953	0.0198245	0.0567803	-0.197251	0.164802	0.0544818	0.205791
YJR049C	0	0.921431	1	1	0.00256266	0.807942	0.983917	0.992689	-0.00628951	0.777033	0.952288	0.980836	0.00831949	0.565204	0.893434	0.939786	0.00668327	0.537846	0.905395	0.950755	0.018517	0.569596	0.768061	0.856749	0	0.419684	1	1
YDR406W	0.0579315	0.132754	0.65479	0.727326	-0.173569	0.132013	0.169957	0.258833	-0.0674483	0.144129	0.614558	0.74649	-0.158663	0.124753	0.142968	0.274769	-0.203289	0.126174	0.0691944	0.166318	-0.383808	0.132646	0.000982942	0.00463077	-0.261281	0.157314	0.0120807	0.0727336
YDR407C	-0.414152	0.183986	0.018193	0.0336717	-0.0835608	0.177241	0.611128	0.711589	-0.117258	0.192554	0.486402	0.63982	0.144338	0.163992	0.272264	0.43823	0.0492891	0.160013	0.71031	0.831158	0.444159	0.187195	0.00298461	0.0119751	0.182792	0.184972	0.0882753	0.280669
YDR408C	-0.268419	0.133076	0.0387313	0.0659396	-0.495536	0.13278	9.89034e-05	0.000367573	-0.48402	0.148779	0.000401591	0.00180456	0.0945182	0.121566	0.374378	0.546538	0.0977309	0.122995	0.373934	0.556784	-0.104737	0.123661	0.343816	0.512428	-0.0770697	0.116675	0.35145	0.618233
YDR409W	0.246958	0.182597	0.156311	0.223907	0.256823	0.179284	0.121443	0.197016	0.134071	0.195143	0.430525	0.58497	0.016669	0.159594	0.897168	0.941839	0.0295874	0.162171	0.825011	0.904264	0.0362984	0.156168	0.781901	0.867128	-0.0208203	0.137881	0.809805	0.918592
YDR410C	-0.694767	0.109083	9.33826e-11	6.89489e-10	-0.225	0.10587	0.0288294	0.0582365	-0.177187	0.117415	0.113042	0.21662	0.425452	0.111651	2.20536e-05	0.00014558	0.466802	0.108909	2.78897e-06	2.78145e-05	0.913565	0.111056	8.38309e-18	4.0421e-16	0.981516	0.121661	9.23378e-17	2.13339e-14
YDR411C	-0.273566	0.121505	0.0215763	0.0391238	0.120958	0.119587	0.294782	0.404997	-0.0126333	0.131536	0.918713	0.959553	0.104392	0.112545	0.297562	0.467946	-0.00457081	0.112907	0.964522	0.984405	0.486918	0.12405	1.08359e-05	8.67029e-05	0.165819	0.123585	0.0577554	0.213721
YDR412W	-0.420252	0.147776	0.00336869	0.0073512	-0.334961	0.148312	0.0171798	0.0372262	-0.368521	0.165334	0.0136966	0.0388082	-0.155615	0.136982	0.18008	0.324941	-0.0555875	0.133848	0.635521	0.782014	-0.0985561	0.136197	0.408023	0.578365	-0.0288902	0.121851	0.728076	0.884764
YDR414C	-0.791798	0.143586	1.32682e-08	7.26999e-08	-0.52733	0.142369	0.000100602	0.000373634	-0.38287	0.157698	0.00776961	0.023988	0.0684523	0.128016	0.536204	0.69156	-0.0964799	0.130622	0.401955	0.584078	0.28896	0.138283	0.0162871	0.0486333	0.147144	0.139173	0.10943	0.321734
YDR415C	-0.656979	0.142074	1.9478e-06	7.80949e-06	-0.511817	0.143367	0.000176184	0.000625843	-0.257853	0.155487	0.0703233	0.149061	-0.250558	0.138535	0.0323061	0.0877806	-0.151789	0.131215	0.18841	0.345025	-0.138087	0.132899	0.237553	0.394263	0.103885	0.12841	0.232142	0.493568
YDR416W	0.0831135	0.132491	0.520426	0.606252	-0.140634	0.132204	0.266872	0.373688	-0.000568476	0.149877	0.996724	1	0.0732321	0.12244	0.493849	0.655588	-0.0982561	0.125384	0.378497	0.561667	-0.118263	0.122452	0.281306	0.445415	-0.114693	0.125811	0.185131	0.433171
YEL054C	-0.930854	0.102112	2.04484e-20	4.00659e-19	-0.530326	0.101815	9.35138e-08	5.72333e-07	-0.311726	0.11206	0.0035868	0.0122922	-0.650032	0.103946	6.01198e-11	1.15752e-09	-0.607947	0.103903	3.87549e-10	8.26523e-09	-0.24223	0.0990342	0.00847566	0.0285692	-0.0177464	0.092521	0.809662	0.918592
YDR419W	-0.378639	0.192387	0.0380375	0.064858	-0.148603	0.190328	0.394144	0.510301	-0.231028	0.208176	0.19396	0.327289	-0.163966	0.174633	0.231619	0.390183	-0.0762887	0.16726	0.576077	0.736194	-0.000548218	0.167511	0.996808	1	-0.00105181	0.144407	0.990426	0.999372
YDR420W	-0.618553	0.155913	4.0116e-05	0.000127183	-0.024426	0.155714	0.867934	0.911841	-0.0635882	0.167821	0.675301	0.791993	-0.591583	0.167	4.67131e-05	0.000286401	-0.250349	0.147463	0.0462953	0.121219	-0.0220137	0.141437	0.857378	0.914438	0.132009	0.146149	0.156662	0.394608
YDR421W	0.777236	0.234138	0.000310526	0.000840756	0.53459	0.230156	0.00822238	0.0196353	0.0542125	0.237652	0.778789	0.864794	0.04593	0.195109	0.752875	0.857226	0.0661759	0.196922	0.657182	0.796578	-0.0976363	0.190501	0.507861	0.665113	-0.395349	0.293017	0.0134985	0.0786232
YDR422C	-0.749755	0.15887	9.80974e-07	4.15546e-06	-0.517227	0.158537	0.000527154	0.00168574	-0.59993	0.188696	0.000279631	0.00132074	-0.0475197	0.13852	0.685086	0.811299	-0.221027	0.147574	0.0786583	0.183879	0.123041	0.145444	0.324556	0.491309	-0.0883823	0.139849	0.322465	0.593648
YPL071C	0.530659	0.36937	0.0730659	0.115067	0.684775	0.409528	0.0148981	0.0329913	0.125664	0.36792	0.563835	0.707025	-0.279572	0.3478	0.158549	0.297413	-0.402365	0.37893	0.042495	0.113286	-0.132111	0.27983	0.436059	0.603822	-0.496735	0.466994	0.00848497	0.0566621
YDR424C	0.208085	0.210653	0.292557	0.378494	-0.351498	0.211513	0.0639637	0.114857	0.252006	0.223831	0.176681	0.305581	-0.0532398	0.178821	0.700821	0.822257	-0.208409	0.192006	0.160909	0.306928	-0.583389	0.23275	0.000938436	0.00445135	-0.0754628	0.163837	0.422425	0.680071
YDR425W	0.769885	0.183795	1.07015e-05	3.75568e-05	0.534616	0.181206	0.00139854	0.00410312	0.641164	0.209499	0.000327731	0.00150686	0.0789009	0.163211	0.546696	0.699584	0.0847655	0.164821	0.530766	0.698244	-0.0808955	0.155234	0.535664	0.690276	0.0231344	0.134747	0.78766	0.910749
YDR427W	-0.32187	0.111089	0.00320887	0.00704401	-0.564025	0.111694	1.96094e-07	1.1529e-06	-0.328547	0.125179	0.00543735	0.0175189	0.0681311	0.10322	0.466674	0.632073	-0.134384	0.105556	0.16614	0.313894	-0.152517	0.106467	0.11921	0.236754	-0.115399	0.107808	0.151527	0.387554
YDR428C	-0.236023	0.161588	0.129798	0.190766	-0.00146581	0.165041	0.992435	0.997149	0.126325	0.180526	0.431523	0.586038	-0.429272	0.176039	0.00271685	0.0108147	-0.428004	0.167381	0.00205478	0.00957649	-0.200905	0.1519	0.118601	0.236053	-0.0517512	0.133424	0.548847	0.774982
YDR429C	-0.36408	0.107755	0.000596509	0.00151518	-0.286846	0.107738	0.00613616	0.0151897	-0.236686	0.119116	0.0365486	0.0875052	-0.28481	0.107803	0.00310209	0.012208	-0.323608	0.106668	0.000896814	0.00462159	-0.219321	0.104231	0.0225102	0.0633277	-0.165546	0.111456	0.0452668	0.183886
YDR430C	0.554278	0.0941888	2.56026e-09	1.55836e-08	0.332435	0.0946411	0.000329227	0.00110573	0.551337	0.107187	7.28293e-08	7.23725e-07	-0.0579141	0.0906457	0.490539	0.652914	-0.0996917	0.0918616	0.247625	0.422097	-0.262595	0.0908602	0.00209657	0.00886763	-0.0636046	0.0887369	0.377547	0.646341
YDR432W	0.0294249	0.093159	0.74926	0.807668	-0.042043	0.092646	0.642982	0.73764	0.0705714	0.103439	0.478823	0.633518	-0.00125241	0.0882043	0.987829	0.996842	-0.135581	0.0900577	0.109355	0.23376	-0.0672427	0.0890794	0.422871	0.593174	-0.0716441	0.0890182	0.321263	0.593022
YDR434W	-0.583895	0.126378	2.30284e-06	9.12089e-06	-0.153866	0.12567	0.203044	0.300315	-0.0885143	0.137786	0.49215	0.645452	-0.299452	0.126989	0.00635848	0.0225289	-0.224867	0.120683	0.0372932	0.102626	0.0746135	0.11797	0.483992	0.64544	0.141431	0.123761	0.102995	0.309042
YDR435C	0.0679002	0.131875	0.59793	0.677328	-0.109565	0.130857	0.38264	0.498061	0.140064	0.144819	0.297438	0.450091	0.0584354	0.120838	0.58144	0.730422	-0.0170809	0.12251	0.876227	0.932746	-0.093261	0.12176	0.393559	0.564481	0.0363625	0.112173	0.652109	0.845279
YDR436W	-0.383436	0.122715	0.00142108	0.00335602	-0.296723	0.12238	0.0118751	0.0271871	-0.198282	0.135541	0.118274	0.22425	-0.0120467	0.112014	0.904124	0.946097	-0.0221452	0.113836	0.830482	0.908968	0.0558861	0.114689	0.591791	0.732218	0.083825	0.111674	0.30244	0.572096
YDR437W	-0.614028	0.172742	0.00020755	0.000579487	-0.21935	0.168081	0.162182	0.24939	0.112277	0.184187	0.491088	0.644822	0.0287164	0.148159	0.815064	0.894785	-0.280062	0.164076	0.038635	0.105429	0.354091	0.169299	0.0108358	0.0351782	0.245501	0.197518	0.0347564	0.154764
YDR438W	-0.258307	0.116415	0.023785	0.0427652	0.0647965	0.115249	0.561375	0.667558	0.156038	0.128537	0.198051	0.331725	-0.139434	0.109797	0.15544	0.293267	-0.463903	0.119102	1.54045e-05	0.00012768	0.142812	0.110146	0.156168	0.287595	-0.0424955	0.103322	0.585543	0.803075
YDR439W	-0.0558189	0.221529	0.786859	0.839064	-0.124752	0.216606	0.518823	0.628825	0.0331025	0.227326	0.860305	0.920392	-0.0156452	0.184832	0.911818	0.951097	0.0169253	0.186699	0.907113	0.951075	-0.0727296	0.187415	0.618544	0.753477	0.0476443	0.162441	0.605772	0.817664
YDR440W	-0.0314263	0.202771	0.869481	0.904724	0.29843	0.198374	0.0979135	0.164674	0.510598	0.227653	0.00686641	0.0215352	-0.056489	0.173426	0.677864	0.805908	-0.192451	0.184452	0.184859	0.340658	0.204253	0.180277	0.155327	0.286714	0.189443	0.201354	0.0908781	0.286318
YDR441C	-0.268433	0.145172	0.0569128	0.0926546	0.103779	0.142752	0.444957	0.561002	0.102302	0.155853	0.474272	0.629148	-0.116519	0.132362	0.303787	0.473294	-0.257512	0.139067	0.0324024	0.0919035	0.194479	0.135561	0.101057	0.207618	0.041581	0.119511	0.615215	0.821842
YDR443C	0.659611	0.198003	0.000420446	0.00110923	0.575849	0.198029	0.00137477	0.00404195	0.34116	0.209973	0.056431	0.124914	-0.0597708	0.171382	0.657951	0.789684	0.167774	0.177727	0.236884	0.409197	-0.107363	0.168953	0.436124	0.603822	-0.0134055	0.142554	0.878044	0.951125
YDR444W	0.624553	0.199299	0.000901654	0.0022201	0.665039	0.198878	0.000226301	0.000785748	0.474539	0.217482	0.00955651	0.0286282	0.0219253	0.173035	0.87169	0.928273	0.132661	0.178539	0.35025	0.533701	0.0740944	0.164485	0.584652	0.726719	0.0454631	0.145424	0.608384	0.819416
YDR446W	0.772936	0.773778	0.0289289	0.050924	2.40787	1.96931	0.000944721	0.00287197	4.61026	2.04752	6.1489e-05	0.000343014	-0.397051	0.764884	0.0277061	0.0777006	-0.370147	0.759199	0.0243629	0.07366	-0.158988	0.408591	0.335386	0.502626	0.026086	0.294955	0.767368	0.903988
YML024W	-0.986847	0.107173	7.07929e-21	1.42744e-19	-0.574763	0.106906	3.28036e-08	2.17059e-07	-0.34554	0.117799	0.00201963	0.00744606	-0.567309	0.110567	3.44913e-08	3.91914e-07	-0.631368	0.109102	5.2573e-10	1.07571e-08	-0.159518	0.102399	0.092141	0.193972	-0.02102	0.0958605	0.779446	0.90662
YDR448W	-0.0770643	0.173084	0.642407	0.716153	-0.256408	0.172272	0.109662	0.181191	-0.167926	0.186288	0.307007	0.460593	-0.0377884	0.150813	0.76103	0.863396	-0.00829865	0.153009	0.94866	0.976472	-0.19384	0.159207	0.144677	0.271299	-0.0597882	0.139304	0.49661	0.739907
YDR449C	-1.01432	0.167094	2.20508e-10	1.55364e-09	-0.963218	0.174514	2.01437e-09	1.57987e-08	-0.86531	0.205172	1.06448e-06	8.66747e-06	-0.18213	0.152164	0.145323	0.278274	-0.217327	0.152522	0.0911297	0.205579	-0.154361	0.153576	0.233951	0.389947	-0.0812152	0.141774	0.363939	0.631824
YDR451C	0.180986	0.17662	0.284334	0.369927	0.208117	0.170258	0.189694	0.284054	0.0704298	0.185321	0.667268	0.786689	0.2263	0.168948	0.0927054	0.201773	0.197816	0.162678	0.140864	0.281271	0.265254	0.162262	0.0489631	0.118611	0.0711397	0.141651	0.423894	0.681
YDR452W	-0.0214205	0.100707	0.829247	0.874344	0.211637	0.100587	0.0309052	0.061777	0.0395505	0.111613	0.711311	0.816608	-0.133194	0.0966492	0.132191	0.261505	-0.00502288	0.0959598	0.955317	0.978975	0.0775174	0.0954725	0.384787	0.555916	0.0378559	0.0930129	0.608641	0.819416
YDR453C	-0.900224	0.133552	4.41509e-12	3.77221e-11	-0.823428	0.133247	9.33624e-11	8.58532e-10	-0.985929	0.158269	1.11264e-11	1.82532e-10	0.479826	0.13858	7.35509e-05	0.000432491	0.311943	0.128606	0.00594259	0.0232054	0.535047	0.138672	1.03287e-05	8.32452e-05	0.14832	0.131948	0.0982058	0.29934
YDR454C	-0.648081	0.103606	2.15048e-10	1.52097e-09	-0.218047	0.103915	0.0310837	0.0620666	-0.206904	0.115522	0.0603426	0.132025	-0.319801	0.1049	0.000688739	0.0032838	-0.209824	0.0998349	0.0231438	0.0704068	0.0699049	0.0990235	0.44775	0.612601	0.132659	0.103654	0.0932474	0.290798
YDR456W	-0.533123	0.107099	4.24269e-07	1.89723e-06	-0.314167	0.107158	0.00255933	0.00702897	-0.286358	0.1189	0.0112389	0.0327999	-0.132276	0.101267	0.150323	0.286046	0.00568428	0.10062	0.951453	0.976775	0.0543036	0.101689	0.564423	0.712322	0.160908	0.110566	0.0504134	0.197976
YDR457W	-0.338872	0.1209	0.0042362	0.00909397	-0.258224	0.120745	0.0266032	0.0543132	-0.229752	0.133492	0.0665433	0.142574	-0.173118	0.114994	0.0886372	0.194497	-0.187943	0.115114	0.0709247	0.169322	-0.111774	0.113947	0.280613	0.444444	-0.0736632	0.108836	0.358187	0.625164
YDR458C	-0.316089	0.151381	0.0310995	0.0543139	-0.110457	0.150487	0.438111	0.554008	-0.153114	0.164847	0.306012	0.459747	-0.248781	0.148211	0.0430627	0.110496	-0.167018	0.140273	0.168294	0.316483	-0.0803372	0.138125	0.504524	0.662778	-0.0297885	0.123291	0.721124	0.881416
YDR459C	-0.433556	0.140524	0.00151719	0.00355422	0.149694	0.137576	0.254442	0.359644	-0.132326	0.152275	0.345332	0.50088	0.0209954	0.125535	0.847433	0.913837	-0.129535	0.1298	0.257945	0.433688	0.576682	0.14706	6.19234e-06	5.27443e-05	0.0706485	0.120891	0.398988	0.662193
YDR460W	0.766003	0.225768	0.000249522	0.000684274	0.501219	0.224022	0.0114736	0.0264208	0.52119	0.252387	0.00979958	0.0292301	-0.0412713	0.190861	0.774436	0.87069	-0.0347064	0.192071	0.813577	0.896821	-0.218058	0.195017	0.147243	0.274995	-0.0811435	0.170259	0.39686	0.660044
YDR461W	3.48644	2.24007	0.000441813	0.00115871	0.375856	0.616578	0.139092	0.22011	0.0886416	0.491308	0.62421	0.754412	1.90685	2.1738	0.000626109	0.00302947	5.24343	2.38621	2.03917e-05	0.000162227	0.221526	0.492829	0.173246	0.309503	0.124399	0.384811	0.153321	0.390343
YDR461C-A	0.87003	0.274932	0.000363451	0.000971716	0.312703	0.250208	0.145306	0.228013	0.467955	0.27894	0.0280983	0.0705319	0.553274	0.295783	0.00818951	0.0280487	0.626099	0.296026	0.00206317	0.00959589	0.0855766	0.209277	0.578436	0.721535	0.23373	0.259984	0.0724806	0.246373
YDR462W	0.680767	0.154496	5.1242e-06	1.90568e-05	0.787761	0.159408	1.31061e-07	7.85657e-07	0.588304	0.176329	0.000173692	0.000864772	-0.594539	0.168009	4.72895e-05	0.000289426	-0.263706	0.149184	0.0373998	0.102804	-0.444648	0.156114	0.000744708	0.00362865	-0.225556	0.170207	0.0337128	0.151244
YDR463W	0.682943	0.129766	7.03364e-08	3.4979e-07	0.782634	0.130492	3.6338e-10	3.13366e-09	0.529724	0.149214	0.000109939	0.000580585	-0.0223727	0.121542	0.833627	0.905655	-0.091559	0.124562	0.409518	0.59181	0.0717731	0.115137	0.492322	0.652623	-0.135719	0.123616	0.116734	0.335211
YDR464W	0.746507	0.183921	1.99735e-05	6.69609e-05	0.298327	0.179456	0.0722398	0.127327	0.41684	0.203266	0.0170501	0.046757	0.136195	0.167527	0.306881	0.475987	-0.00869076	0.164063	0.948587	0.976472	-0.196736	0.161476	0.142497	0.268392	-0.138892	0.165821	0.159963	0.400202
YDR465C	-0.886015	0.113269	1.55685e-15	1.83285e-14	-0.623385	0.114338	1.82029e-08	1.26011e-07	-0.584151	0.132783	2.39913e-06	1.81242e-05	-0.154536	0.106338	0.106018	0.223354	-0.258843	0.10903	0.00917689	0.0331439	0.0644247	0.108046	0.516005	0.67197	-0.0110994	0.102694	0.886185	0.954462
YDR466W	0.515359	0.158306	0.000744732	0.00186183	0.259182	0.15697	0.0795221	0.137953	-0.01342	0.169502	0.930114	0.966474	0.0252071	0.14209	0.832658	0.904779	0.263985	0.152471	0.0402134	0.108561	-0.174797	0.142703	0.155886	0.287363	-0.110927	0.140266	0.220408	0.479092
YDR468C	0.148515	0.184961	0.399432	0.49012	-0.272043	0.182379	0.105867	0.175968	-0.0596027	0.196136	0.727004	0.82777	0.1702	0.169765	0.206108	0.35793	0.0970534	0.164121	0.471822	0.648135	-0.163033	0.165311	0.231074	0.386168	-0.0396626	0.141907	0.651437	0.845263
YDR469W	0.0401508	0.241087	0.856175	0.89474	-0.0175151	0.231639	0.931365	0.956197	-0.052197	0.25009	0.792368	0.874712	0.0325524	0.198389	0.825006	0.899808	-0.162441	0.210101	0.294284	0.473169	-0.00658077	0.197246	0.964907	0.980647	-0.148245	0.217475	0.182821	0.43014
YDR470C	-0.364248	0.159129	0.0177111	0.0329116	-0.312903	0.158153	0.0354867	0.0695347	0.0582771	0.169002	0.702632	0.811584	-0.160057	0.146473	0.188677	0.335217	-0.209755	0.148394	0.0964515	0.213588	-0.132531	0.145348	0.288388	0.452749	0.0886681	0.135367	0.31484	0.587758
YDR472W	-0.0846213	0.179922	0.622561	0.698381	-0.43302	0.18007	0.00929409	0.0218835	-0.325367	0.198095	0.0580875	0.127714	0.0594003	0.156035	0.640256	0.778327	0.00360403	0.157792	0.978136	0.992454	-0.228024	0.167178	0.0967306	0.201265	-0.146679	0.171121	0.145456	0.378842
YDR473C	0.554939	0.267447	0.0208956	0.0380388	0.0622765	0.252965	0.773367	0.845822	0.304179	0.27732	0.147833	0.26658	0.136188	0.228657	0.39581	0.567563	-0.0546999	0.218885	0.725381	0.843767	-0.189432	0.224663	0.238568	0.395473	-0.0900828	0.199336	0.377523	0.646341
YDR475C	1.41703	0.152552	1.42946e-22	3.23525e-21	0.832293	0.146888	1.98402e-09	1.55827e-08	0.954978	0.171621	7.15725e-10	9.47183e-09	0.275781	0.150989	0.0271354	0.0765729	0.256084	0.145099	0.0391895	0.106627	-0.194391	0.130227	0.0911201	0.192407	-0.0622734	0.118814	0.452969	0.706729
YDR476C	0.371818	0.163972	0.0185356	0.0341575	1.18562	0.174594	1.55107e-13	2.06251e-12	0.0158334	0.172092	0.918558	0.959553	-0.446989	0.177301	0.00200037	0.00835246	0.353054	0.161529	0.00866263	0.031664	0.25286	0.15262	0.0502901	0.121138	0.029637	0.127801	0.725762	0.883635
YDR477W	0.774773	0.126369	3.52061e-10	2.42507e-09	0.625026	0.127384	3.313e-07	1.87646e-06	0.531748	0.141796	5.04864e-05	0.000287125	-0.138416	0.120453	0.189628	0.336369	0.0751544	0.118874	0.482627	0.658056	-0.269605	0.119591	0.0121685	0.0385129	-0.0699433	0.110005	0.384897	0.653275
YDR478W	-0.219597	0.292681	0.392981	0.48424	-0.26972	0.283877	0.246099	0.350351	-0.143609	0.301676	0.5026	0.654513	-0.0157418	0.231532	0.921498	0.958129	-0.317795	0.27398	0.0744418	0.175726	-0.0677105	0.233993	0.672575	0.794848	-0.18476	0.274379	0.138071	0.365967
YDR479C	0.210641	0.143171	0.130113	0.191119	-0.115274	0.139484	0.386216	0.502009	0.0493684	0.151922	0.724385	0.825927	0.356052	0.148029	0.00409641	0.0154416	0.432076	0.144996	0.000550053	0.00302284	0.0597645	0.129129	0.601614	0.740171	0.209086	0.153802	0.0361077	0.158525
YDR480W	0.195202	0.221994	0.345191	0.434921	0.0937886	0.217858	0.629203	0.725301	0.0175906	0.233202	0.926592	0.964039	-0.127866	0.195307	0.383044	0.556161	-0.213224	0.20214	0.163131	0.309675	-0.20372	0.196872	0.177443	0.315359	-0.251669	0.247789	0.0529591	0.203224
YDR481C	-0.607301	0.122822	4.40929e-07	1.96382e-06	-0.643225	0.123075	5.82898e-08	3.68129e-07	-0.380091	0.135942	0.00274738	0.00978434	0.0691318	0.112373	0.490184	0.652598	-0.0385798	0.113748	0.708977	0.830435	0.0309881	0.114557	0.766048	0.856571	0.0919623	0.111919	0.259312	0.525047
YDR482C	1.54941	0.354878	3.5595e-08	1.84634e-07	0.772493	0.302185	0.00146822	0.00428503	0.00709865	0.276722	0.972679	0.9911	0.115025	0.252027	0.493054	0.655317	0.458306	0.303266	0.0182072	0.0582231	-0.319337	0.248962	0.0643747	0.147078	-0.542812	0.361953	0.0053995	0.0396035
YDR483W	-0.513637	0.0801699	1.02084e-10	7.49742e-10	-0.380816	0.0808084	1.685e-06	8.55618e-06	-0.206912	0.0900358	0.0180175	0.0488532	-0.303745	0.0807199	5.53944e-05	0.000333872	-0.277781	0.0792195	0.000222782	0.00138801	-0.180677	0.0788085	0.0163025	0.0486375	0.00377226	0.0784561	0.954917	0.983788
YDR484W	-0.0776923	0.219676	0.704651	0.768395	-0.273003	0.214924	0.15534	0.240404	-0.21773	0.232974	0.254582	0.402296	0.0798467	0.185565	0.573389	0.723094	-0.0545879	0.186151	0.706434	0.828848	-0.0705805	0.186157	0.62772	0.760924	-0.117386	0.187956	0.251067	0.51517
YDR485C	0.256969	0.168577	0.112676	0.168861	0.330124	0.170701	0.0379151	0.0737423	0.313848	0.187077	0.0566627	0.125227	-0.212764	0.164922	0.107818	0.226631	-0.159171	0.157297	0.225455	0.395616	-0.146178	0.150913	0.253991	0.413864	-0.0455842	0.133592	0.596814	0.810713
YDR486C	0.323863	0.192022	0.0755356	0.118418	0.409253	0.199236	0.0237217	0.0492464	0.0755457	0.205469	0.668325	0.787309	-0.650794	0.216524	0.000288195	0.00149897	-0.157233	0.174228	0.261781	0.43758	-0.508084	0.203485	0.00143289	0.00642311	-0.261201	0.222355	0.0365045	0.159941
YDR487C	-0.183442	0.121112	0.122221	0.181499	-0.266107	0.120515	0.0220802	0.0461669	-0.26047	0.135317	0.0397397	0.0938486	0.0694305	0.111604	0.485951	0.648676	-0.0735845	0.113359	0.475153	0.65117	-0.00549845	0.112771	0.957354	0.975261	-0.111565	0.114979	0.178746	0.425647
YDR488C	0.874421	0.327264	0.00148835	0.00349552	0.50655	0.289729	0.031904	0.0634533	-0.288995	0.29172	0.178055	0.307192	0.608359	0.348381	0.00845166	0.0287546	1.76262	0.381576	1.25921e-08	1.91296e-07	0.29078	0.262482	0.0973014	0.201922	0.113921	0.225294	0.294245	0.564539
YDR489W	-0.413208	0.150709	0.00465182	0.00990185	-0.229593	0.14855	0.102827	0.171584	-0.0584117	0.16314	0.693899	0.804279	0.0292721	0.133186	0.797277	0.884357	-0.0791256	0.13661	0.506222	0.678481	0.176015	0.139741	0.14681	0.274372	0.138036	0.144063	0.137441	0.364996
YDR490C	0.905161	0.167579	1.73216e-08	9.33413e-08	1.01442	0.174436	2.55675e-10	2.25392e-09	0.37887	0.181641	0.0185328	0.0499827	-0.108557	0.154281	0.389578	0.56197	0.178252	0.156062	0.17242	0.322561	-0.0225163	0.14214	0.854668	0.912952	-0.132147	0.149949	0.160888	0.401857
YDR492W	-0.71001	0.110745	6.85859e-11	5.14627e-10	-0.340552	0.110554	0.00150234	0.00437525	-0.27135	0.124988	0.0216067	0.0568085	-0.131738	0.104009	0.161044	0.29966	-0.37516	0.110608	0.000188397	0.0011939	0.187945	0.106638	0.0551465	0.130678	0.00747302	0.100106	0.92232	0.972612
YDR493W	0.511331	0.149386	0.00041259	0.00108995	0.872084	0.15898	4.38165e-09	3.29664e-08	0.840599	0.180471	1.53913e-07	1.4564e-06	-0.827695	0.158938	3.05385e-08	3.51319e-07	-0.489041	0.157973	0.000269672	0.00162807	-0.413015	0.149369	0.00119417	0.00545893	-0.0941496	0.129745	0.278917	0.548439
YDR494W	0.683887	0.13713	3.01497e-07	1.37484e-06	0.756015	0.143229	2.64929e-08	1.78065e-07	0.773595	0.165071	1.95786e-07	1.82123e-06	-0.624155	0.150133	3.89311e-06	2.99823e-05	-0.529009	0.146565	3.39318e-05	0.00025952	-0.517046	0.140618	2.41797e-05	0.000178963	-0.348112	0.175834	0.0031674	0.0264109
YDR495C	0.197195	0.22839	0.351845	0.441209	0.0723779	0.220645	0.712114	0.795958	-0.0914234	0.235385	0.633968	0.761675	0.0200506	0.189854	0.888892	0.938149	0.0442914	0.192149	0.763559	0.866176	-0.0620225	0.189859	0.673068	0.795261	-0.10296	0.1858	0.306108	0.575574
YDR496C	-0.744011	0.150565	3.2894e-07	1.49261e-06	-0.686981	0.151832	1.64981e-06	8.39285e-06	-0.705296	0.176308	6.69622e-06	4.59536e-05	-0.0982551	0.134792	0.392275	0.564578	-0.108821	0.136482	0.36013	0.544566	-0.0685581	0.137278	0.567282	0.713456	-0.0727975	0.127961	0.395693	0.659225
YDR497C	0.327478	0.119433	0.0051676	0.0108787	1.27537	0.123607	4.56983e-27	1.56418e-25	0.847066	0.137967	3.69941e-11	5.81111e-10	-0.52921	0.125704	3.07207e-06	2.41969e-05	-0.35178	0.118911	0.000964512	0.00493378	0.351719	0.117676	0.000902983	0.0043127	0.0945063	0.108726	0.240228	0.504552
YDR498C	-0.201842	0.131723	0.116539	0.173945	0.466904	0.132154	0.000229271	0.000794566	0.311965	0.146344	0.0211624	0.055932	-0.305542	0.134833	0.00786465	0.0271541	-0.230752	0.127078	0.04013	0.108388	0.292699	0.126454	0.00916995	0.0305573	0.172963	0.13587	0.0599968	0.220319
YDR499W	0.129846	0.199667	0.491323	0.57818	-0.371018	0.204522	0.0446646	0.0847879	-0.0828224	0.214665	0.648193	0.771957	-0.0931106	0.174988	0.496314	0.657758	-0.124406	0.177541	0.379356	0.562591	-0.583886	0.221978	0.000646161	0.00323372	-0.213881	0.215122	0.0697508	0.240827
YDR500C	-0.942166	0.133853	4.7077e-13	4.43949e-12	-0.699416	0.134309	5.09066e-08	3.25204e-07	-0.604142	0.1514	1.27869e-05	8.28312e-05	-0.383095	0.138029	0.00117625	0.00523459	-0.417312	0.134078	0.00038686	0.00221834	-0.165378	0.125408	0.139031	0.264016	-0.0930777	0.11915	0.267056	0.53404
YDR501W	-0.0445866	0.24163	0.840777	0.883812	0.103709	0.231611	0.610001	0.710749	0.0814456	0.242299	0.676336	0.792537	0.00580023	0.197632	0.968494	0.984834	0.0442545	0.199693	0.767892	0.868086	0.115257	0.201714	0.447752	0.612601	0.0848609	0.18414	0.390579	0.656621
YDR502C	-1.21513	0.160446	2.07109e-15	2.39754e-14	-1.09708	0.164135	5.62621e-13	6.94818e-12	-1.02685	0.186368	7.70706e-10	1.0151e-08	-0.0965397	0.140203	0.41378	0.58553	-0.0526639	0.140854	0.665254	0.803008	-0.0112022	0.140946	0.926954	0.957731	0.0467522	0.125783	0.579601	0.798804
YDR503C	0.00272939	0.174735	0.986992	0.994164	-0.0967871	0.168377	0.538246	0.647413	-0.0664853	0.182319	0.681216	0.79523	0.287713	0.173211	0.0366666	0.0972234	0.339185	0.169988	0.0148002	0.048966	0.197439	0.157984	0.135359	0.258905	0.18139	0.175291	0.0825997	0.268159
YDR505C	0.0813224	0.226086	0.698602	0.763756	0.0903797	0.217884	0.64175	0.736751	-0.140478	0.229288	0.457701	0.613183	-0.0212101	0.186556	0.88131	0.935023	0.124538	0.193257	0.400806	0.582932	-0.010401	0.188482	0.943329	0.968122	-0.0310963	0.159951	0.733144	0.886342
YDR506C	1.04516	0.365037	0.00034344	0.000922663	0.562715	0.319648	0.0242135	0.0501546	0.265227	0.305618	0.223245	0.363872	0.314569	0.324143	0.112437	0.233682	0.830368	0.412558	0.000881822	0.00456555	0.0350319	0.237103	0.827092	0.896501	0.111911	0.231448	0.305259	0.575229
YDR507C	-0.288046	0.158618	0.0599845	0.0970852	0.174868	0.14969	0.217281	0.316143	-0.0533774	0.165378	0.722037	0.824315	0.721012	0.162038	1.14765e-06	9.80542e-06	0.446355	0.159321	0.000891258	0.0046101	1.23031	0.159317	6.03602e-16	2.40072e-14	0.685541	0.188346	1.98667e-05	0.000345332
YDR508C	-0.583912	0.154184	8.97561e-05	0.000269317	-0.130121	0.151139	0.362818	0.478209	-0.479187	0.170073	0.001685	0.00637768	-0.172425	0.142889	0.149544	0.284975	0.0625053	0.138616	0.603413	0.757853	0.192759	0.142998	0.118127	0.235403	0.0686759	0.127656	0.42182	0.680071
YDR510W	-0.0193222	0.10641	0.853687	0.892813	0.0798452	0.108239	0.447696	0.563556	0.260262	0.120504	0.0228518	0.0593226	-0.5273	0.113093	3.70308e-07	3.49805e-06	-0.482421	0.110074	1.64312e-06	1.69352e-05	-0.412493	0.10776	2.79269e-05	0.000202955	-0.144057	0.107879	0.0749833	0.252295
YDR511W	0.970172	0.170383	2.5534e-09	1.55637e-08	1.174	0.188264	6.82117e-12	7.48977e-11	1.38998	0.203107	1.05901e-13	2.08976e-12	-0.593986	0.194934	0.000271065	0.00141798	-0.233612	0.164556	0.0846233	0.19406	-0.374581	0.16186	0.00547698	0.0200197	0.0532369	0.130443	0.534385	0.766118
YDR512C	0.559111	0.221482	0.00669647	0.0136766	0.490765	0.226036	0.0139506	0.0312522	0.00332485	0.227408	0.9859	0.998505	-0.475136	0.245758	0.0091471	0.0307771	0.0145023	0.187186	0.920467	0.95921	-0.499775	0.232868	0.00388055	0.0149014	-0.326131	0.266821	0.0237392	0.118301
YDR513W	0.19027	0.0912931	0.0350303	0.0602864	-0.394408	0.0932953	1.57806e-05	6.73102e-05	-0.0228269	0.102427	0.817202	0.889204	-0.239813	0.0911266	0.00421529	0.0157824	-0.132221	0.0886541	0.113411	0.239842	-0.848568	0.0945785	1.1383e-20	7.79245e-19	-0.301101	0.113007	0.000503579	0.00596655
YDR514C	0.293918	0.166169	0.0659787	0.105494	0.0669281	0.164315	0.663811	0.756129	0.0733837	0.177797	0.643966	0.768738	-0.111108	0.150036	0.369502	0.54189	-0.0623553	0.14933	0.622842	0.773669	-0.308576	0.159594	0.0206334	0.0587634	-0.156399	0.161079	0.113376	0.329145
YDR515W	0.573624	0.143656	3.94211e-05	0.000125459	0.57784	0.14329	2.25348e-05	9.36598e-05	0.366678	0.159423	0.011537	0.0334935	-0.00589574	0.130223	0.958063	0.979279	-0.048667	0.132978	0.676711	0.808583	0.0091417	0.128005	0.93594	0.963928	-0.129745	0.13394	0.147509	0.382052
YDR516C	1.79211	0.163697	9.8776e-32	4.24584e-30	1.78775	0.158949	1.26051e-31	5.33551e-30	1.56946	0.175906	4.87903e-21	1.81572e-19	0.135766	0.140767	0.251557	0.414527	0.639052	0.160147	4.39961e-06	4.18453e-05	0.13125	0.13705	0.272606	0.435244	0.386434	0.193126	0.00264627	0.0228917
YDR517W	0.127005	0.131549	0.322771	0.412189	0.29508	0.129413	0.0174994	0.0377859	-0.0954694	0.141075	0.467828	0.622535	0.250274	0.129083	0.0241455	0.0692995	0.4663	0.133893	7.72416e-05	0.000534713	0.424586	0.131463	0.000242688	0.00137317	0.175467	0.134547	0.0554378	0.208267
YDR518W	-0.184916	0.158444	0.226801	0.307034	0.158352	0.152443	0.271698	0.379011	0.00798541	0.164918	0.957466	0.984301	0.212058	0.150081	0.0870716	0.191592	0.445032	0.15937	0.00092399	0.0047484	0.565398	0.164446	4.53504e-05	0.000308929	0.646436	0.191776	4.52054e-05	0.000718235
YDR519W	-0.55938	0.126637	6.25993e-06	2.28214e-05	-0.497738	0.125258	3.69346e-05	0.000146707	-0.304801	0.137885	0.0178274	0.0485286	0.365515	0.129644	0.0011173	0.00500034	0.27742	0.122125	0.0108427	0.0380282	0.412349	0.127132	0.000252424	0.001421	0.492165	0.161818	0.000100501	0.00148213
YDR520C	-0.39023	0.223162	0.0602125	0.0973406	-0.191704	0.218562	0.324717	0.438519	-0.0491646	0.230159	0.795282	0.875663	-0.180393	0.200814	0.228381	0.386324	-0.259561	0.205081	0.0938211	0.209604	-0.0486633	0.188669	0.73971	0.838791	-0.00871236	0.158663	0.923322	0.973083
YDR522C	1.7442	2.32549	0.00519836	0.0109276	0.0457504	0.66161	0.786934	0.855598	0.0045231	0.613708	0.973281	0.991156	0.0496859	0.508796	0.596102	0.744121	0.0692194	0.491048	0.416857	0.597434	-0.298431	0.798323	0.0414423	0.103699	-0.11299	0.529246	0.0808725	0.264594
YDR523C	0.0794079	0.242854	0.721593	0.784248	-0.542943	0.250291	0.0114944	0.0264468	-0.137153	0.255764	0.494549	0.647526	0.10045	0.205609	0.505105	0.665433	-0.0588614	0.203597	0.697324	0.82357	-0.394854	0.247917	0.0242598	0.0674626	-0.148674	0.220423	0.183918	0.431763
YDR524C	-0.875813	0.175049	1.6063e-07	7.59979e-07	-0.563103	0.174607	0.000514753	0.00165084	-0.600027	0.207862	0.000719061	0.00305065	-0.0650053	0.149536	0.598748	0.745913	-0.155434	0.155326	0.232575	0.403859	0.158242	0.159829	0.234806	0.390991	0.00160291	0.137147	0.985161	0.998928
YDR525W-A	0.317865	0.162726	0.0426477	0.0717879	0.504443	0.161459	0.000877172	0.00268725	0.128531	0.171712	0.405514	0.562707	0.0132697	0.142672	0.911686	0.951097	0.19703	0.150841	0.122669	0.254281	0.179828	0.148321	0.155508	0.286858	0.0345552	0.127651	0.682775	0.862216
YDR527W	0.266761	0.158387	0.0811155	0.126238	-0.246874	0.154844	0.0909415	0.154637	-0.172643	0.170778	0.261668	0.410336	0.376285	0.165537	0.00538619	0.0194532	0.295074	0.15338	0.0224937	0.0687963	-0.0767537	0.141012	0.529942	0.685771	-0.054914	0.129154	0.52035	0.757687
YDR528W	-0.208353	0.160088	0.177378	0.249571	0.270111	0.157329	0.0681941	0.121276	0.054301	0.170421	0.723801	0.825901	-0.0617375	0.141861	0.604333	0.75051	0.014259	0.143124	0.9078	0.95156	0.350523	0.155692	0.00751872	0.0260392	0.161066	0.157188	0.100245	0.303583
YDR529C	0.642849	0.0896082	4.01809e-13	3.81512e-12	0.962995	0.0912184	2.93433e-27	1.0298e-25	1.069	0.103154	6.78058e-27	3.35699e-25	-0.771368	0.090906	5.0041e-18	2.8028e-16	-0.677266	0.0917012	1.02499e-14	5.98273e-13	-0.429999	0.089901	3.29958e-07	3.7263e-06	-0.201381	0.0974674	0.00864012	0.057308
YDR530C	0.136994	0.235509	0.528407	0.613873	-0.105286	0.228854	0.601398	0.703534	-0.10034	0.242036	0.606892	0.74022	0.0179825	0.194669	0.901712	0.944286	0.0387289	0.196588	0.794708	0.886116	-0.158393	0.202276	0.299185	0.465092	-0.0821607	0.182009	0.402891	0.665323
YDR531W	-0.716432	0.0993393	2.60353e-13	2.51947e-12	-0.560561	0.099568	8.17482e-09	5.96439e-08	-0.524866	0.114025	1.27307e-06	1.01836e-05	-0.0509528	0.0928859	0.55248	0.704577	-0.236042	0.0963666	0.00840071	0.0309309	0.0816815	0.0953653	0.359277	0.528064	-0.0590195	0.0940908	0.428096	0.684485
YDR532C	0.28356	0.203391	0.139169	0.203077	0.105804	0.199815	0.559894	0.666369	0.191321	0.222577	0.303167	0.456314	-0.000464427	0.174902	0.997288	1	-0.200197	0.189991	0.175223	0.326483	-0.127785	0.174664	0.363766	0.532905	-0.149961	0.190641	0.156236	0.393965
YKR039W	-0.195107	0.432613	0.530052	0.615398	-0.573081	0.462799	0.0445818	0.0846596	0.0294225	0.382098	0.889862	0.941554	0.0866562	0.332023	0.627973	0.768847	-0.281838	0.372969	0.117017	0.244761	-0.156752	0.341077	0.366926	0.536836	-0.0709703	0.275069	0.486631	0.733746
YOL140W	-0.0853294	0.545539	0.768246	0.823651	-1.42893	1.18936	0.0023826	0.00660246	-0.190985	0.516643	0.323294	0.477325	0.248172	0.462872	0.150865	0.286882	-0.069395	0.378868	0.608871	0.761798	-0.226152	0.475043	0.177539	0.315428	-0.101312	0.353142	0.239263	0.503688
YLR438W	0.15338	0.52848	0.607252	0.685926	0.0271704	0.474332	0.910276	0.941159	-0.0195868	0.451941	0.918328	0.959512	-0.0898826	0.396151	0.582974	0.73152	-0.213598	0.423036	0.168149	0.316483	-0.155231	0.413115	0.341486	0.50929	-0.187134	0.412971	0.0768066	0.256104
YLR098C	0.122502	0.474884	0.69266	0.758582	-0.425081	0.484604	0.120379	0.195519	0.00987925	0.410935	0.961646	0.986216	-0.0933245	0.362673	0.594801	0.742831	-0.424703	0.484653	0.0328601	0.0929638	-0.631125	0.600978	0.013149	0.0409845	-0.30591	0.461507	0.0277668	0.132844
YAL033W	0.871275	1.3977	0.0267468	0.0476118	0.00775912	0.636127	0.964461	0.980014	-0.0355236	0.584872	0.8043	0.881821	0.0297152	0.485226	0.76716	0.866586	0.0937566	0.484825	0.327439	0.509585	-0.265481	0.700423	0.0680183	0.153472	-0.0839548	0.428827	0.185814	0.433828
YEL065W	0	1.13362	NA	NA	0	0.957669	NA	NA	0	0.93292	NA	NA	0	0.637196	NA	NA	0	0.640307	NA	NA	0	0.610666	NA	NA	0	0.453037	NA	NA
YOL161C	0	1.13362	NA	NA	0	0.957669	NA	NA	0	0.93292	NA	NA	0	0.637196	NA	NA	0	0.640307	NA	NA	0	0.610666	NA	NA	0	0.453037	NA	NA
YOL158C	-0.171237	0.732709	0.46492	0.554261	-0.120945	0.656731	0.512135	0.622215	0.0480985	0.580356	0.741889	0.8376	-0.0202294	0.468019	0.852971	0.917146	-0.0249532	0.437274	0.791644	0.884168	-0.0120862	0.488944	0.908206	0.946973	0.0420232	0.377263	0.455461	0.709055
YLR032W	0	0.921431	1	1	-0.0212936	0.810414	0.867245	0.911289	-0.00628951	0.777033	0.952288	0.980836	0.00831964	0.565204	0.893433	0.939786	0.00668341	0.537846	0.905393	0.950755	0	0.566892	1	1	0	0.419684	1	1
YOL157C	7.34034	0.531359	6.92351e-45	5.64571e-43	5.71566	0.497445	3.59176e-31	1.48629e-29	4.18984	0.553686	3.33877e-15	7.84468e-14	0.397708	0.400924	0.064927	0.151843	1.22334	0.609923	0.000192699	0.00121647	-0.241239	0.326175	0.187624	0.330068	-0.338529	0.392369	0.0316526	0.144575
YPR196W	5.18291	0.702066	1.65028e-14	1.78378e-13	2.07214	0.795601	2.45183e-05	0.000100931	0.793597	0.637237	0.00889885	0.0269346	0.498588	0.497789	0.0266767	0.0753937	0.523786	0.535766	0.0159822	0.052284	-0.360964	0.426001	0.0767504	0.168147	-0.44024	0.508745	0.0105676	0.0657776
YBR298C	3.56385	0.291711	4.11765e-35	2.17451e-33	2.87234	0.299761	5.55139e-24	1.56256e-22	2.94154	0.33472	2.48387e-20	8.82889e-19	0.0961456	0.217588	0.536286	0.69156	-0.124247	0.218343	0.4278	0.609025	-0.280369	0.240152	0.0958889	0.199889	-0.444326	0.328087	0.0108464	0.0672746
YBR299W	9.80634	0.669887	2.33902e-50	2.19828e-48	8.43092	0.665506	4.65424e-38	2.77503e-36	8.29401	0.733806	1.45243e-30	8.13508e-29	-0.0806734	0.363895	0.642889	0.780048	-0.113364	0.349892	0.462329	0.639944	-0.769362	0.567152	0.00545957	0.0199824	-0.65868	0.613076	0.00251983	0.0222138
YJL219W	0.114101	0.892365	0.548987	0.633271	0.0863614	0.787278	0.557992	0.665247	0	0.722921	1	1	0	0.540002	1	1	0	0.508341	1	1	-0.00598007	0.543782	0.938065	0.964591	-0.0177038	0.41099	0.636833	0.834611
YJL219W	0.403039	0.771283	0.156353	0.223909	0.788981	0.893708	0.0183304	0.0393657	0.0725341	0.565637	0.637212	0.763801	0.165877	0.50817	0.214227	0.368402	-0.0179491	0.43103	0.853517	0.920128	0.520215	0.713044	0.021488	0.0607602	-0.067141	0.364467	0.333744	0.602426
YOL157C	1.52271	1.29513	0.00339282	0.00739512	1.00856	1.06495	0.00878172	0.0208632	0.331491	0.613988	0.120519	0.227692	-0.0238227	0.433419	0.858362	0.919817	0.0065044	0.397948	0.955969	0.97926	-0.106968	0.381576	0.507625	0.665113	-0.121838	0.350766	0.198851	0.450973
YJL218W	2.36027	0.308774	4.36659e-17	5.90555e-16	0.805088	0.267418	0.000332614	0.00111508	0.318909	0.261154	0.118358	0.22425	0.271836	0.261617	0.12522	0.252396	0.627635	0.297707	0.00207684	0.00962081	-0.756491	0.270278	0.000201071	0.00116261	-0.707911	0.313696	0.000730383	0.00798811
YPL274W	-0.717254	0.207223	0.000226485	0.000627302	-0.201306	0.203329	0.273843	0.381715	-0.365607	0.225416	0.0511665	0.115239	-0.439472	0.219687	0.00870578	0.029453	-0.24782	0.188939	0.0935337	0.209469	-0.00886416	0.177312	0.950096	0.97234	-0.0197713	0.151469	0.824679	0.926041
YPL273W	-0.272934	0.123922	0.0244753	0.0438925	-0.325265	0.125167	0.00692418	0.0168842	-0.14738	0.136582	0.248975	0.395747	-0.443024	0.130897	0.000110302	0.000628595	-0.33428	0.122881	0.00224772	0.0103347	-0.496426	0.12876	1.35301e-05	0.000105967	-0.166712	0.12765	0.0606956	0.221947
YPL272C	2.32814	0.71293	1.83835e-06	7.39207e-06	0.813492	0.462142	0.00661374	0.0162127	2.27908	0.790577	7.57417e-06	5.10934e-05	0.261937	0.3814	0.181313	0.326528	-0.0555655	0.323981	0.720426	0.840694	-0.192133	0.304084	0.276052	0.439102	-0.0298012	0.231804	0.766999	0.903988
YPL271W	1.04967	0.170806	1.16519e-10	8.49013e-10	0.872113	0.174069	5.66522e-08	3.58604e-07	0.881877	0.201675	4.84501e-07	4.22414e-06	-0.416412	0.179667	0.00403165	0.0152701	-0.390185	0.169501	0.00516146	0.0207394	-0.576288	0.1789	9.48177e-05	0.000600874	-0.480721	0.220937	0.00138526	0.0135952
YPL270W	0.705344	0.168919	1.35199e-05	4.6738e-05	1.50719	0.181474	4.51602e-19	9.78177e-18	0.621208	0.192139	0.000206176	0.00100549	-0.428235	0.182407	0.00354473	0.0136497	-0.0417994	0.15075	0.743233	0.853786	0.218747	0.153626	0.0918016	0.193551	-0.0374526	0.130553	0.660517	0.850617
YPL269W	0.491213	0.222445	0.0176557	0.0328306	0.370142	0.225586	0.0633335	0.113873	0.95236	0.291498	3.33297e-05	0.000199582	-0.208964	0.213481	0.180208	0.32496	-0.440123	0.238724	0.0112059	0.0390306	-0.294595	0.20489	0.0585055	0.136645	-0.0143274	0.154869	0.873288	0.94945
YPL268W	0.114586	0.224198	0.582683	0.663173	-0.247839	0.220994	0.20671	0.304195	-0.167745	0.236191	0.383609	0.538373	0.0624794	0.188975	0.662754	0.793045	0.0465175	0.189649	0.750501	0.858755	-0.212059	0.200225	0.164422	0.298631	-0.109026	0.187464	0.282533	0.551441
YPL267W	0.195184	0.25327	0.397101	0.488016	-0.133921	0.247545	0.529742	0.639953	0.0442038	0.258874	0.826452	0.89663	-0.187064	0.227766	0.246168	0.40795	-0.424957	0.257323	0.0178729	0.0574191	-0.501014	0.272619	0.00806831	0.0275146	-0.454845	0.330716	0.00997094	0.0635848
YPL266W	-0.0587916	0.158435	0.700773	0.76522	-0.30159	0.15774	0.0422073	0.0808706	-0.254308	0.172473	0.100568	0.197482	-0.0961071	0.141944	0.419923	0.591367	-0.157981	0.145709	0.204795	0.366201	-0.321394	0.154333	0.0136154	0.0422482	-0.288681	0.193441	0.0152443	0.0859914
YPL265W	0.486546	0.14107	0.000390701	0.00103657	0.192378	0.139178	0.147197	0.230438	0.523657	0.157307	0.000253319	0.00120882	0.00654151	0.126297	0.952417	0.977448	-0.19621	0.132924	0.0919769	0.206985	-0.238987	0.133504	0.0414349	0.103699	-0.084496	0.12194	0.317036	0.58913
YPL264C	-0.235559	0.201366	0.215231	0.294244	-0.312736	0.200077	0.0849846	0.14603	-0.32929	0.219433	0.0738398	0.155092	-0.121173	0.176451	0.378913	0.551607	-0.0941542	0.174649	0.501404	0.674335	-0.200629	0.182576	0.165859	0.299964	-0.134016	0.182044	0.190576	0.438846
YPL263C	0.614113	0.168334	0.000145373	0.000419839	0.167309	0.166066	0.281421	0.389633	-0.0022872	0.179387	0.988586	1	-0.0827284	0.14956	0.503104	0.6636	-0.0630358	0.150746	0.621293	0.772264	-0.486084	0.173659	0.000661659	0.00329641	-0.628996	0.213042	0.000153944	0.00214478
YPL262W	2.62129	0.115628	5.46311e-115	2.01953e-112	2.90941	0.117242	4.17082e-138	2.31272e-135	2.98349	0.1301	8.98081e-118	6.22482e-115	-0.732945	0.118321	1.04936e-10	1.91405e-09	-0.653167	0.119236	2.90829e-09	5.00821e-08	-0.429094	0.112205	2.50686e-05	0.000184113	-0.244614	0.128091	0.00758224	0.0518415
YPL260W	1.12203	0.127287	1.32368e-19	2.30812e-18	0.801572	0.128409	7.10418e-11	6.68806e-10	0.547135	0.142902	3.40547e-05	0.000203047	-0.137134	0.120325	0.193421	0.341241	-0.00571162	0.118675	0.957413	0.979855	-0.432688	0.125132	0.000100943	0.000636057	-0.492634	0.159692	8.70368e-05	0.00130438
YPL259C	0.255499	0.137733	0.0568588	0.0925939	-0.0764725	0.138047	0.561811	0.667791	-0.190547	0.153743	0.177397	0.306342	-0.12328	0.128432	0.265881	0.430272	-0.0763048	0.127914	0.500749	0.673945	-0.440515	0.140205	0.000293293	0.0016236	-0.491021	0.183876	0.000327723	0.00420654
YPL258C	0.225185	0.321642	0.41096	0.501712	0.0532228	0.295662	0.822526	0.878618	0.157933	0.306007	0.46325	0.617927	0.241587	0.290485	0.190723	0.337771	0.117979	0.255326	0.471464	0.648115	0.121989	0.251376	0.459937	0.623412	0.0674518	0.217526	0.511213	0.752103
YPL256C	-0.0845396	0.170248	0.605066	0.683875	0.0577776	0.162301	0.704481	0.790031	-0.06229	0.175833	0.692369	0.803513	0.548593	0.18171	0.000317714	0.00163876	0.626191	0.177209	2.83071e-05	0.000219222	0.697523	0.181272	5.05251e-06	4.41199e-05	0.62814	0.211018	0.000143734	0.00203837
YPL255W	0.228073	0.213773	0.254661	0.337579	0.222584	0.210523	0.239123	0.342266	0.285366	0.226832	0.129317	0.240181	-0.0855907	0.185277	0.545842	0.699036	-0.0426313	0.183729	0.767027	0.867461	-0.0820265	0.180527	0.566778	0.713296	0.024148	0.15295	0.787615	0.910749
YPL254W	0.168506	0.139839	0.215698	0.294666	0.0589742	0.139907	0.658518	0.751798	0.0696644	0.15511	0.624763	0.754588	-0.111551	0.130087	0.318767	0.48963	-0.137575	0.131725	0.234696	0.406304	-0.210088	0.131383	0.0696853	0.156186	-0.149178	0.138637	0.104337	0.311381
YPL253C	0.284231	0.241392	0.199864	0.275273	-0.327098	0.236444	0.112928	0.185788	-0.150625	0.25195	0.449888	0.605786	0.197337	0.219422	0.212195	0.366154	0.00924786	0.20088	0.950916	0.976775	-0.260955	0.219051	0.104236	0.21234	-0.233812	0.256688	0.0710553	0.243211
YPL252C	-0.0928242	0.214667	0.644146	0.717948	-0.352251	0.210185	0.0621012	0.11213	-0.481655	0.236241	0.0127733	0.0366036	0.193949	0.195371	0.188479	0.335069	0.206418	0.191864	0.164702	0.312016	-0.0126643	0.181328	0.92962	0.959379	-0.0810532	0.166944	0.393911	0.657561
YPL250C	-0.241423	0.34968	0.401276	0.492164	-0.299717	0.316025	0.22327	0.322908	-0.611988	0.407983	0.0169289	0.0464937	0.71249	0.378458	0.00403597	0.0152761	0.656701	0.390371	0.0040692	0.0170421	0.594234	0.389314	0.00975804	0.0322265	0.088169	0.244347	0.409864	0.671402
YMR194W	-0.405897	0.118746	0.0004913	0.001276	-0.372056	0.118466	0.00115517	0.00344192	-0.232819	0.129387	0.056028	0.124121	-0.751047	0.120437	8.31508e-11	1.55243e-09	-0.658395	0.122007	4.50121e-09	7.51783e-08	-0.714882	0.124682	3.68568e-10	6.78974e-09	-0.483296	0.150305	5.46274e-05	0.000848484
YPL249C	1.3681	0.223477	1.23164e-11	1.00878e-10	0.24338	0.201858	0.18324	0.275731	0.337066	0.218035	0.0661316	0.142058	0.384528	0.221248	0.020173	0.0599139	0.5697	0.223292	0.000935964	0.00480127	-0.530286	0.216667	0.00145791	0.00652469	-0.12645	0.176471	0.208253	0.463574
YPL248C	0.620826	0.168678	0.000126431	0.000369367	0.266838	0.160521	0.0767158	0.133854	0.472035	0.183284	0.00351899	0.0121149	0.565098	0.182343	0.00023626	0.00125125	0.285321	0.163093	0.0344281	0.0966112	0.213858	0.149737	0.0933592	0.195793	0.135372	0.151037	0.153	0.390083
YPL247C	0.464272	0.186032	0.0087519	0.0174817	-0.240892	0.182006	0.151491	0.235762	-0.170136	0.193811	0.314688	0.468914	0.188602	0.171323	0.164104	0.303379	0.191517	0.168738	0.163719	0.310579	-0.394645	0.185586	0.00768021	0.0265008	-0.252087	0.208771	0.0359457	0.15819
YPL246C	0.395926	0.201817	0.0375785	0.0641542	-0.0842264	0.195501	0.636684	0.732376	0.000904631	0.206172	0.995916	1	0.0219556	0.169566	0.869902	0.927795	-0.0652076	0.173496	0.64002	0.784729	-0.368054	0.198457	0.0168666	0.0499068	-0.303876	0.239017	0.0236704	0.118139
YPL245W	-0.242055	0.151229	0.0984669	0.149753	-0.859471	0.157446	5.49659e-09	4.09658e-08	-0.613543	0.176384	9.01684e-05	0.000487313	-0.13185	0.138236	0.259335	0.423319	-0.119635	0.138305	0.319023	0.499947	-0.775716	0.165028	9.02281e-08	1.16082e-06	-0.484059	0.203487	0.000779633	0.00841063
YPL244C	-0.489432	0.159419	0.00146276	0.00343978	-0.252364	0.156883	0.0876041	0.149696	-0.253518	0.170467	0.0985151	0.194332	-0.0465383	0.139944	0.693355	0.817142	-0.171971	0.14638	0.168841	0.316827	0.134205	0.145018	0.281564	0.445696	-0.00425567	0.124645	0.959361	0.985486
YPL243W	-0.205534	0.116087	0.0712945	0.112693	-0.543183	0.117847	1.88778e-06	9.51611e-06	-0.568445	0.13534	6.38668e-06	4.39381e-05	-0.194952	0.112016	0.050105	0.124477	-0.241264	0.112608	0.0180944	0.0579644	-0.541562	0.121539	7.06792e-07	7.42265e-06	-0.641143	0.139644	5.06703e-07	1.28884e-05
YPL242C	0.160818	0.134907	0.221551	0.300661	-0.538483	0.133685	2.6134e-05	0.000107105	-0.194736	0.144114	0.14556	0.263166	0.511249	0.142852	4.3981e-05	0.000270671	0.664556	0.13876	1.05163e-07	1.35296e-06	-0.147271	0.125024	0.186721	0.328792	0.213588	0.146795	0.0286187	0.135633
YPL241C	0.15295	0.228083	0.469735	0.558585	0.240781	0.223022	0.223129	0.322874	0.36376	0.246367	0.0661976	0.142108	-0.102225	0.195925	0.485627	0.648556	-0.227056	0.207961	0.14396	0.285559	-0.0299679	0.189061	0.837995	0.903848	-0.00725314	0.159253	0.936207	0.977691
YMR186W	2.19863	0.174651	1.85777e-39	1.18406e-37	0.706233	0.164513	4.34336e-06	2.03756e-05	0.541869	0.18197	0.000745276	0.00315222	0.182202	0.152495	0.14577	0.27901	0.261136	0.15551	0.0453224	0.119049	-1.13333	0.168929	9.78029e-13	2.68474e-11	-1.11516	0.182645	4.49536e-11	2.42007e-09
YPL239W	0.404807	0.185534	0.0219624	0.0397071	0.00410235	0.182326	0.980559	0.991096	-0.0497676	0.196374	0.770859	0.858833	-0.126251	0.165809	0.34018	0.510085	-0.156951	0.167596	0.251282	0.426495	-0.499542	0.194567	0.00122773	0.0055985	-0.563579	0.246664	0.000949859	0.00999425
YPL237W	-0.219839	0.139532	0.105535	0.159409	-0.228969	0.138569	0.0832326	0.143554	-0.243705	0.15178	0.0810341	0.166543	-0.354831	0.143834	0.00345454	0.0133487	-0.420262	0.141083	0.000592481	0.00323039	-0.367189	0.138637	0.00230412	0.00959904	-0.438357	0.183562	0.000776876	0.00839722
YPL236C	-0.0670785	0.171809	0.684077	0.751279	-0.848198	0.176583	1.85768e-07	1.09685e-06	-0.623985	0.199238	0.000285787	0.00134557	0.444426	0.182167	0.00256833	0.0102975	0.364325	0.168919	0.00869363	0.0316934	-0.242344	0.161191	0.070681	0.158098	-0.089874	0.145342	0.321943	0.593172
YPL235W	0.253014	0.134044	0.0529876	0.0870309	-0.0942052	0.13306	0.459804	0.575014	-0.249214	0.147407	0.0674747	0.144236	-0.103775	0.123488	0.335039	0.505101	-0.0332012	0.123619	0.763678	0.866176	-0.433224	0.135868	0.000263169	0.001477	-0.509953	0.173594	0.000144983	0.00204861
YPL234C	-0.156058	0.143743	0.263906	0.347509	-0.093562	0.141627	0.487959	0.599868	0.00532809	0.15338	0.969886	0.98988	-0.254089	0.140753	0.031936	0.0869343	-0.274011	0.13843	0.0223519	0.0684381	-0.204171	0.135018	0.0842054	0.181007	-0.0854196	0.124242	0.315659	0.588235
YPL233W	0.141345	0.275067	0.5651	0.647949	0.291068	0.264517	0.191363	0.286009	0.282701	0.282711	0.18171	0.312139	-0.0080695	0.222159	0.958864	0.979893	-0.0720772	0.224548	0.646827	0.788969	0.109739	0.220961	0.486836	0.647364	0.0423167	0.187137	0.661612	0.850759
YPL232W	0.745028	0.163998	2.31256e-06	9.14632e-06	0.120322	0.16093	0.426047	0.541718	0.0969222	0.173563	0.533996	0.681945	-0.0126821	0.143633	0.915971	0.954351	0.0503471	0.14667	0.687659	0.816678	-0.585368	0.173583	5.21566e-05	0.000351408	-0.470661	0.21568	0.00137565	0.0135248
YPL231W	-0.0923127	0.159844	0.549539	0.633776	-0.175992	0.156879	0.233644	0.335549	-0.211774	0.16926	0.165402	0.29079	-0.140763	0.145284	0.244986	0.406599	-0.239736	0.150451	0.0599317	0.14869	-0.223201	0.149219	0.079173	0.172298	-0.307338	0.195115	0.0112717	0.0692155
YPL230W	5.11975	0.58641	2.92275e-19	4.94106e-18	1.23331	0.595669	0.000579213	0.00184054	1.89997	0.745368	2.68517e-05	0.00016323	0.212549	0.368917	0.262631	0.42719	0.456884	0.44995	0.0275422	0.0816256	-2.22512	0.612755	3.20361e-07	3.63272e-06	-0.430497	0.447312	0.0139343	0.0807372
YPL229W	0.34864	0.168392	0.0311988	0.054453	0.256208	0.164553	0.096292	0.162242	-0.329312	0.187577	0.0459081	0.105583	0.107947	0.152416	0.388358	0.561524	0.26459	0.160947	0.0476408	0.123906	0.0495111	0.14603	0.692709	0.806609	-0.249133	0.196343	0.0321352	0.146538
YPL228W	0.742826	0.19754	6.8043e-05	0.000207878	0.219142	0.191604	0.21127	0.309755	0.22179	0.207447	0.211314	0.348524	0.134073	0.175581	0.329018	0.499802	0.0459592	0.17142	0.739863	0.851503	-0.253775	0.179153	0.077027	0.16862	-0.234509	0.213251	0.0499424	0.196832
YPL227C	-0.153816	0.159601	0.317993	0.406658	-0.272037	0.160608	0.0712776	0.125951	-0.410122	0.181525	0.0107221	0.0316414	-0.172975	0.14913	0.16069	0.299448	-0.0826814	0.144184	0.503982	0.675999	-0.292056	0.154507	0.0250264	0.0690894	-0.267846	0.193707	0.0222411	0.112937
YPL226W	-1.02363	0.104703	2.61631e-23	6.30758e-22	-0.969219	0.106134	3.97739e-21	9.84581e-20	-0.880992	0.120976	1.18968e-14	2.57651e-13	-0.209682	0.101074	0.021949	0.0642255	-0.310831	0.102667	0.000988155	0.00503594	-0.16819	0.100492	0.0711551	0.158647	-0.146406	0.105103	0.0665157	0.233881
YPL225W	-0.0832653	0.14758	0.560899	0.64455	-0.407794	0.147631	0.00359377	0.00948927	-0.115178	0.158558	0.426966	0.581929	-0.214943	0.141329	0.0702003	0.160851	-0.257961	0.14127	0.0341463	0.0959174	-0.552698	0.156007	3.27277e-05	0.000234767	-0.225434	0.164533	0.0307543	0.141992
YPL224C	0.573218	0.18399	0.0010745	0.00260292	0.151147	0.17759	0.358359	0.473796	-0.0129261	0.189	0.93802	0.971665	0.298379	0.184379	0.0381452	0.100435	0.603405	0.193809	0.000139687	0.00091556	-0.0351972	0.157877	0.789817	0.872113	0.0364389	0.137995	0.674886	0.858512
YPL223C	6.45932	0.981153	2.23761e-12	1.97258e-11	0.774815	0.684483	0.0167188	0.0363695	0.840951	0.815902	0.00898551	0.027182	0.251935	0.469831	0.142338	0.273955	0.301337	0.500474	0.0668576	0.161818	-2.55701	1.02402	1.39912e-05	0.000108963	-0.674838	0.819635	0.00235665	0.0209417
YPL222W	0.849023	0.222737	3.92059e-05	0.000124973	0.32909	0.212178	0.083613	0.144031	-0.131368	0.223758	0.480878	0.635274	0.365676	0.22836	0.0295245	0.0816568	0.514823	0.230094	0.00292367	0.0129384	-0.0292647	0.181284	0.838278	0.903977	-0.198871	0.218259	0.0893664	0.283002
YPL221W	0.887449	0.185207	4.45929e-07	1.98449e-06	0.445724	0.181251	0.00775294	0.0186185	0.368508	0.196955	0.031066	0.0766285	0.137164	0.165405	0.299445	0.469193	0.225604	0.170609	0.103694	0.225032	-0.184033	0.16392	0.174226	0.310737	-0.0794937	0.146611	0.379744	0.648901
YPL220W	-0.86583	0.1255	1.64759e-12	1.48551e-11	-0.848118	0.126709	2.77657e-12	3.19421e-11	-0.860429	0.145124	1.27308e-10	1.88246e-09	-0.174629	0.118332	0.0930199	0.202273	-0.19605	0.118678	0.0659609	0.159997	-0.172223	0.118322	0.106659	0.216559	-0.155209	0.124181	0.0754072	0.253261
YPL219W	0.320567	0.191278	0.0775297	0.121099	-0.273359	0.19609	0.125946	0.203279	0.0085781	0.203173	0.960901	0.98612	-0.186783	0.179959	0.181966	0.327067	-0.0282942	0.167697	0.835908	0.910513	-0.839604	0.215815	3.22721e-06	2.97752e-05	-0.181406	0.192326	0.0961304	0.296374
YPL218W	-0.481919	0.144178	0.000579191	0.00147525	-0.586716	0.14404	1.84007e-05	7.75318e-05	-0.398022	0.15761	0.00561655	0.0180334	-0.121563	0.131467	0.280893	0.448346	-0.302371	0.139915	0.0124127	0.0424082	-0.229239	0.136287	0.0541401	0.128899	-0.188205	0.149793	0.0530723	0.203376
YPL217C	0.304867	0.171573	0.0640377	0.102865	0.210513	0.167819	0.179195	0.270819	-0.211496	0.182396	0.191033	0.323346	0.131004	0.154351	0.29935	0.469193	0.19782	0.158014	0.133266	0.269497	0.0688842	0.151473	0.591848	0.732218	-0.162903	0.166745	0.106026	0.315574
YPL216W	0.518582	0.154921	0.000535216	0.00137397	-0.169461	0.15153	0.236951	0.339616	-0.172768	0.168539	0.256364	0.404421	0.365641	0.161617	0.00582266	0.0208435	0.210287	0.146131	0.0920231	0.207005	-0.232507	0.143552	0.0601075	0.139338	-0.334719	0.197953	0.00738522	0.0508709
YPL215W	0.636755	0.137743	2.04825e-06	8.17678e-06	0.571995	0.139389	1.70145e-05	7.21295e-05	0.823134	0.162029	1.9773e-08	2.19282e-07	-0.677005	0.144719	3.87386e-07	3.65316e-06	-0.560525	0.143906	9.28633e-06	8.17344e-05	-0.720421	0.145912	2.99475e-08	4.12056e-07	-0.273038	0.163781	0.0109354	0.067675
YPL214C	-0.155424	0.135759	0.240243	0.321775	-0.0488021	0.135603	0.706716	0.791642	-0.239722	0.151799	0.0861757	0.174269	-0.122469	0.126437	0.263475	0.427809	0.0319371	0.124882	0.774161	0.872261	-0.0383194	0.124875	0.731247	0.832088	-0.0381968	0.116169	0.640491	0.837624
YPL213W	0.21216	0.210089	0.282089	0.367783	-0.018256	0.215363	0.924468	0.951474	-0.0364841	0.224813	0.845185	0.911025	-0.563058	0.238138	0.0023022	0.00943509	-0.264228	0.198687	0.0828133	0.191493	-0.828456	0.242753	2.09072e-05	0.000156875	-0.422515	0.281515	0.00878054	0.0580311
YPL212C	0.0677225	0.132432	0.600352	0.679656	-0.43401	0.134411	0.00074447	0.00231265	-0.503188	0.155071	0.000376481	0.00170974	-0.0848291	0.121833	0.426187	0.595015	-0.161527	0.125182	0.146681	0.288726	-0.582085	0.14056	2.32682e-06	2.21307e-05	-0.771189	0.156552	1.32915e-07	3.81871e-06
YPL211W	-0.672463	0.137434	5.00365e-07	2.2143e-06	-0.746678	0.138784	1.59217e-08	1.11472e-07	-0.696553	0.15865	1.27264e-06	1.01836e-05	-0.148408	0.127253	0.177184	0.320549	-0.260497	0.13168	0.0241143	0.0730676	-0.229827	0.130753	0.0463607	0.113698	-0.251289	0.160238	0.0162343	0.0898394
YPL210C	0.00719647	0.133355	0.955896	0.971408	-0.0906729	0.132817	0.476073	0.58961	-0.269686	0.149894	0.0509775	0.11486	-0.134213	0.124492	0.214903	0.369271	-0.225147	0.12809	0.0465803	0.121834	-0.228587	0.127086	0.0428475	0.106638	-0.506173	0.176536	0.000180246	0.00246782
YPL209C	0.555501	0.257318	0.0171922	0.0320332	0.230837	0.24413	0.274125	0.381916	0.117986	0.255637	0.556513	0.700978	0.154878	0.225455	0.331812	0.502283	0.150219	0.219187	0.340172	0.523087	-0.0475843	0.203025	0.753721	0.847573	-0.0632261	0.182808	0.514883	0.754335
YPL208W	-0.317789	0.178751	0.0629211	0.101218	-0.414445	0.177697	0.011816	0.0270875	-0.263619	0.191288	0.11552	0.220198	0.0103793	0.15335	0.934162	0.965864	0.0440483	0.156553	0.736374	0.850396	-0.0781218	0.158445	0.555076	0.705399	0.0303243	0.136923	0.725889	0.883635
YPL207W	-0.0407199	0.118938	0.727032	0.788666	0.000375476	0.117964	0.997373	1	-0.163835	0.130613	0.182653	0.313101	-0.182838	0.113948	0.0700101	0.160681	-0.139844	0.112507	0.171546	0.321141	-0.150566	0.112585	0.142007	0.268107	-0.203671	0.130086	0.0252131	0.123517
YPL206C	0.174073	0.170851	0.288509	0.374568	-0.480996	0.1697	0.00237637	0.00659179	-0.185638	0.180057	0.246586	0.39336	0.253447	0.16564	0.0568025	0.137182	0.150507	0.154598	0.246213	0.419947	-0.297521	0.163397	0.0280438	0.0760033	-0.0973782	0.144438	0.284096	0.55313
YPL204W	0.68668	0.132947	1.17968e-07	5.69305e-07	0.329082	0.132796	0.00967141	0.0227045	0.0541695	0.1454	0.688113	0.800249	-0.00658035	0.122273	0.950963	0.976773	0.156135	0.126038	0.162908	0.309464	-0.315507	0.127239	0.00517132	0.0191166	-0.348531	0.170673	0.00264321	0.0228917
YPL203W	0.908403	0.111713	1.18575e-16	1.5507e-15	-0.0824127	0.113683	0.454279	0.570033	0.115669	0.123233	0.322091	0.477029	-0.0955226	0.10688	0.320769	0.490936	0.223918	0.109193	0.0245178	0.0739669	-1.11194	0.113508	7.64866e-24	6.73204e-22	-0.495266	0.13928	1.67047e-05	0.000299318
YPL202C	-0.0937347	0.172151	0.570322	0.652941	-0.256163	0.175609	0.11591	0.189705	0.147197	0.188658	0.375083	0.529624	-0.357149	0.180753	0.0127756	0.0409957	-0.480196	0.180264	0.00111285	0.00555924	-0.533178	0.186001	0.000401849	0.00214052	-0.146254	0.165222	0.140423	0.370784
YPL201C	7.34693	0.833864	3.94775e-20	7.32117e-19	6.00704	0.697718	1.49356e-18	3.03363e-17	7.49586	0.887996	4.65817e-18	1.47598e-16	0.140907	0.409139	0.397725	0.569572	-0.0623523	0.380397	0.641032	0.785267	-0.206334	0.346616	0.251447	0.410806	-0.049447	0.259138	0.624285	0.826961
YPL200W	5.4838	1.3874	1.63775e-06	6.67743e-06	6.09307	1.29659	1.58644e-07	9.43863e-07	5.85079	1.44345	1.42676e-06	1.1302e-05	0	0.454644	1	1	0	0.422898	1	1	0.0874606	0.33053	0.600675	0.739672	-0.00602487	0.266353	0.950054	0.982956
YPL199C	-0.169914	0.149685	0.241592	0.323113	-0.0184548	0.14968	0.896466	0.931749	-0.304796	0.167752	0.0440995	0.102357	-0.307893	0.152711	0.0146856	0.0460586	-0.125099	0.137784	0.296056	0.474871	-0.173323	0.139511	0.152603	0.28291	-0.19553	0.162254	0.0544749	0.205791
YPL196W	0.872059	0.209919	8.83252e-06	3.1496e-05	0.442301	0.205771	0.0172193	0.0372535	0.544684	0.232587	0.00448743	0.0148643	0.0215623	0.176986	0.875518	0.931291	0.0835159	0.180878	0.558721	0.722001	-0.288677	0.190876	0.0533655	0.127329	-0.051878	0.152579	0.566403	0.790115
YPL195W	0.0559711	0.129677	0.65868	0.730038	-0.130479	0.131176	0.299513	0.410074	-0.154698	0.144711	0.249457	0.396116	-0.121566	0.122037	0.254295	0.417635	0.0361214	0.120682	0.738899	0.851451	-0.29874	0.126628	0.0078879	0.0270491	-0.106137	0.120995	0.210695	0.466257
YPL194W	0.625618	0.250578	0.00610844	0.0125977	0.0470132	0.236613	0.819904	0.877	-0.206084	0.262851	0.312165	0.466564	0.215732	0.230892	0.186691	0.332755	0.0814254	0.209295	0.59544	0.750902	-0.187055	0.210555	0.230558	0.385771	-0.561861	0.33814	0.00382875	0.0309482
YPL193W	0.243781	0.178664	0.15353	0.22078	0.0325447	0.177715	0.843395	0.894363	-0.0935213	0.193563	0.580253	0.720813	-0.0322864	0.15769	0.800823	0.887038	0.0793599	0.160095	0.549994	0.715225	-0.201899	0.161918	0.133034	0.256583	-0.122006	0.161204	0.206202	0.461231
YPL192C	1.31959	1.32894	0.00683828	0.0139559	-0.324633	0.573762	0.193271	0.288307	-0.224043	0.572918	0.23878	0.383445	0.647422	0.964171	0.00798885	0.0274632	0.301407	0.586622	0.0492365	0.126984	-0.224914	0.483252	0.174609	0.31112	-0.176438	0.472759	0.0629074	0.225774
YPL191C	1.04359	0.184354	2.19561e-09	1.35424e-08	0.574044	0.184758	0.000734275	0.00229125	0.548218	0.204613	0.00177409	0.00665134	-0.0610373	0.164111	0.642145	0.779316	0.117506	0.166312	0.387747	0.570004	-0.459924	0.178918	0.00155385	0.00690392	-0.136083	0.160799	0.162202	0.403686
YPL190C	0.144158	0.125096	0.239006	0.320505	0.105292	0.122753	0.373456	0.489323	-0.0603449	0.136337	0.636543	0.763395	0.190128	0.119889	0.0701042	0.160698	0.183709	0.118913	0.0854935	0.195167	0.163659	0.116781	0.121305	0.239713	0.000902335	0.106919	0.990875	0.999527
YPL189C-A	0.333749	0.155195	0.0261445	0.0465995	-0.123445	0.158508	0.407891	0.524283	-0.0272339	0.168003	0.857755	0.918614	-0.90369	0.160287	2.75888e-09	3.9125e-08	-0.326188	0.153047	0.0116127	0.040195	-1.40978	0.163604	2.25806e-19	1.30427e-17	-0.702136	0.186896	1.36363e-05	0.000251207
YPL189W	-0.747023	0.158476	1.01508e-06	4.29009e-06	-0.707239	0.159194	2.19873e-06	1.0876e-05	-0.81722	0.187934	7.55856e-07	6.33115e-06	0.113286	0.140983	0.339347	0.509212	0.315846	0.151676	0.0138737	0.046709	0.134976	0.144982	0.278723	0.442082	0.138561	0.149756	0.142843	0.374676
YPL188W	0.325338	0.119587	0.0055257	0.0115231	0.303474	0.120149	0.00886154	0.0210168	0.134363	0.13301	0.282195	0.432975	-0.110335	0.113555	0.274185	0.440173	-0.0186886	0.11306	0.855842	0.921272	-0.128197	0.111392	0.207309	0.357107	-0.125264	0.115245	0.132955	0.359102
YPL187W	4.20247	1.69676	5.70672e-05	0.000175604	0.0288012	0.539184	0.89281	0.929347	0.00147768	0.511075	0.992871	1	0.0224815	0.430953	0.867904	0.926912	-0.0267876	0.40205	0.81803	0.899282	-2.58441	1.86206	0.000172752	0.00102341	-2.15613	2.28172	0.000222855	0.00297577
YPL186C	4.25153	0.373823	9.48478e-31	3.86714e-29	2.28312	0.428848	3.05547e-10	2.66392e-09	3.05263	0.408036	1.29513e-15	3.27921e-14	-0.182493	0.3024	0.319672	0.49016	0.0763909	0.26285	0.638921	0.78452	-2.09038	0.340892	7.70188e-13	2.12472e-11	-0.542642	0.356937	0.0052471	0.0387935
YPL184C	-0.146263	0.14106	0.286497	0.372305	-0.108534	0.138408	0.411323	0.527715	-0.21973	0.152438	0.117127	0.222496	0.162966	0.131487	0.147979	0.282363	0.14337	0.13062	0.212609	0.37605	0.197526	0.13206	0.089388	0.189471	0.0392467	0.117003	0.63233	0.832105
YPL183W-A	0.416397	0.179163	0.015011	0.0284275	0.332768	0.178413	0.0439093	0.0835829	0.735198	0.21063	4.24233e-05	0.000245807	-0.453465	0.193292	0.00326814	0.0127619	-0.379246	0.178979	0.00871502	0.0316934	-0.510217	0.188232	0.000750535	0.00365063	-0.0344941	0.136132	0.689799	0.866699
YPL183C	-0.619419	0.113349	2.63631e-08	1.38826e-07	-0.538028	0.115031	1.38167e-06	7.11359e-06	-0.355538	0.130973	0.00382636	0.012961	-0.1369	0.106585	0.153234	0.289993	-0.33063	0.112232	0.00114283	0.00568849	-0.0765978	0.10845	0.441325	0.607383	-0.0758451	0.106704	0.339925	0.607049
YPL181W	1.27849	0.211726	4.71489e-11	3.58138e-10	0.564572	0.201826	0.00200576	0.00569481	0.530614	0.227033	0.00489655	0.0159902	0.0603947	0.174179	0.657854	0.789684	0.0142623	0.175412	0.918993	0.958669	-0.499856	0.208014	0.00195886	0.00836174	-0.483561	0.263872	0.00337605	0.0278161
YPL180W	0.721712	0.244623	0.001245	0.00297694	-0.0166746	0.232957	0.934919	0.959313	-0.244718	0.253633	0.222378	0.362993	0.121399	0.208104	0.424529	0.594179	0.0973422	0.20403	0.521507	0.690981	-0.447692	0.248105	0.0116203	0.0371167	-0.742815	0.315805	0.000534246	0.00628958
YPL179W	-0.331336	0.14389	0.0177911	0.0330491	-0.526807	0.143124	0.000110269	0.0004079	-0.524038	0.160276	0.000310987	0.00144763	0.349346	0.147466	0.00469374	0.0173166	0.0857945	0.13136	0.458054	0.63609	0.156006	0.133362	0.183145	0.323009	-0.0703117	0.121742	0.402502	0.665154
YPL178W	-0.384919	0.149684	0.00797266	0.0160816	-0.650233	0.153298	6.97325e-06	3.1694e-05	-0.406941	0.169378	0.00753779	0.0233242	-0.237771	0.145227	0.0496511	0.123645	-0.317016	0.146397	0.0112782	0.0392331	-0.517476	0.158971	0.000117926	0.000731008	-0.311351	0.190751	0.00955942	0.0616979
YPL177C	1.00235	0.207936	2.37565e-07	1.09684e-06	0.641197	0.204707	0.000515174	0.00165124	0.476989	0.221519	0.0100962	0.0299699	0.0974996	0.177094	0.479571	0.643236	0.429239	0.206434	0.00710027	0.0268012	-0.14164	0.176541	0.317323	0.483527	0.0327929	0.147272	0.711618	0.875899
YPL176C	0.0537032	0.140544	0.694547	0.760129	-0.147299	0.140272	0.270556	0.377703	-0.156035	0.155177	0.273199	0.422917	-0.122598	0.129899	0.27257	0.438479	-0.178344	0.132514	0.124855	0.257656	-0.31181	0.137029	0.00903778	0.0301713	-0.330274	0.18134	0.00530529	0.0391715
YPL174C	0.192516	0.155166	0.199491	0.274895	0.0540048	0.15581	0.713268	0.797072	-0.124326	0.173461	0.42473	0.579938	-0.092796	0.142501	0.437388	0.605119	-0.0235779	0.141943	0.847248	0.917228	-0.213178	0.144052	0.0855686	0.183338	-0.224505	0.177444	0.0384023	0.165071
YPL173W	1.29461	0.12013	1.48262e-28	5.30396e-27	1.57373	0.13034	6.64092e-36	3.37834e-34	1.33311	0.140909	5.55554e-23	2.26511e-21	-0.89787	0.129597	8.3207e-13	2.18492e-11	-0.422908	0.126398	0.000165256	0.00106181	-0.628099	0.119484	7.38682e-09	1.10404e-07	-0.351314	0.147616	0.000941854	0.00992886
YPL172C	0.265248	0.127664	0.0335889	0.0581846	0.213743	0.126809	0.0794435	0.137876	0.18906	0.13838	0.143517	0.260577	-0.139298	0.119613	0.184452	0.330143	0.0237589	0.118285	0.823748	0.904073	-0.184301	0.120405	0.0886051	0.188315	-0.0177676	0.107997	0.822646	0.924893
YPL171C	-0.693463	0.280128	0.00524436	0.0110151	-1.47424	0.33352	5.4035e-08	3.44e-07	-0.685843	0.329908	0.00391343	0.0132235	0.09565	0.226118	0.546617	0.699584	-0.138245	0.227752	0.386124	0.56807	-0.375782	0.273295	0.0398154	0.101088	-0.130316	0.224857	0.238273	0.502176
YPL170W	0.230776	0.184074	0.188474	0.262453	-0.242317	0.184318	0.153416	0.238022	-0.150857	0.197698	0.379469	0.534049	-0.132591	0.165746	0.31644	0.48727	-0.0969522	0.16359	0.471382	0.648115	-0.607422	0.201492	0.000167369	0.000992581	-0.385759	0.242157	0.00793674	0.0539991
YPL169C	-0.217953	0.134431	0.0964522	0.147092	-0.250034	0.134786	0.0523928	0.0973077	-0.0838419	0.147005	0.538136	0.685998	-0.254928	0.132634	0.0244591	0.0699699	-0.266182	0.130161	0.0200569	0.0627273	-0.294883	0.131067	0.0106692	0.0347595	-0.103134	0.122702	0.226276	0.486129
YPL168W	0.281809	0.214808	0.160996	0.229492	0.408919	0.213867	0.0326353	0.0646757	0.13871	0.227215	0.460931	0.615608	-0.152524	0.193746	0.296698	0.467252	-0.204672	0.196004	0.173233	0.323862	-0.0446112	0.179871	0.754741	0.848204	-0.193559	0.21673	0.0955881	0.295449
YPL167C	0.714019	0.160584	3.93136e-06	1.49005e-05	-0.0818519	0.155067	0.575901	0.681692	0.110834	0.171647	0.473114	0.627912	0.439865	0.172715	0.00189662	0.00802195	0.240492	0.153685	0.0629899	0.154685	-0.260268	0.14739	0.0389184	0.0991284	-0.165014	0.157124	0.0929406	0.290341
YPL166W	0.371778	0.235711	0.0872283	0.13488	-0.11257	0.228617	0.576183	0.681804	0.0348525	0.236279	0.856222	0.918327	0.0940489	0.200752	0.526831	0.683609	0.219289	0.210919	0.160683	0.306746	-0.260765	0.213178	0.0997658	0.205804	-0.00664628	0.161755	0.941843	0.980004
YPL165C	0.446163	0.422138	0.151794	0.218677	0.833854	0.437349	0.00459835	0.0117882	-0.192306	0.391245	0.382516	0.537519	0.367817	0.396934	0.0815771	0.181665	0.217289	0.339153	0.20768	0.370365	0.953984	0.493413	0.00106078	0.00493046	-0.109996	0.288456	0.310758	0.582147
YPL164C	0.391067	0.195399	0.0345798	0.0596594	-0.0327732	0.192321	0.852252	0.901858	0.206168	0.209879	0.24901	0.395747	0.0504932	0.169802	0.706734	0.82633	-0.0438951	0.172565	0.752082	0.859491	-0.281006	0.181364	0.0523051	0.125446	-0.0894375	0.159144	0.340891	0.608186
YPL163C	-0.141764	0.177808	0.404559	0.495315	-0.3231	0.173203	0.0448096	0.0850049	-0.353513	0.188841	0.0329297	0.0799453	1.51413	0.188533	9.46364e-19	5.83065e-17	1.35728	0.190554	6.05326e-15	3.62442e-13	1.34059	0.184236	1.31202e-14	4.38262e-13	1.01227	0.197531	2.22395e-08	7.16967e-07
YPL162C	-0.49241	0.147573	0.000581332	0.00148002	-0.165968	0.145376	0.229333	0.330557	-0.235378	0.160572	0.107689	0.208716	-0.102333	0.133238	0.368878	0.541405	-0.238625	0.139906	0.0484348	0.125325	0.158993	0.136595	0.182669	0.32258	-0.027282	0.120418	0.741546	0.891243
YPL161C	-0.0072882	0.13252	0.955067	0.971002	0.0240548	0.133803	0.851086	0.900969	0.0110947	0.147286	0.935187	0.969981	-0.256348	0.132914	0.0239006	0.0688103	-0.143676	0.125227	0.197019	0.356433	-0.231193	0.12673	0.0400911	0.101509	-0.0836499	0.119005	0.316845	0.589016
YPL160W	-0.69093	0.11432	7.42856e-10	4.86321e-09	-0.200403	0.114032	0.0694769	0.12328	-0.228843	0.125794	0.0541854	0.120957	-0.631824	0.117898	1.11991e-08	1.41779e-07	-0.518284	0.116788	1.05179e-06	1.12373e-05	-0.138948	0.108776	0.163285	0.296955	-0.0632535	0.103084	0.417637	0.676343
YPL159C	0.4184	0.144129	0.00280549	0.00625008	0.27058	0.14456	0.0488296	0.0917521	0.0624876	0.158134	0.665876	0.785592	-0.114612	0.134168	0.316559	0.487319	-0.0132706	0.13289	0.909449	0.952363	-0.241129	0.135174	0.041521	0.103849	-0.240617	0.166496	0.0232564	0.116703
YPL158C	0.723381	0.215081	0.000315884	0.000853594	-0.420436	0.210099	0.0259223	0.053158	-0.892563	0.268232	3.45346e-05	0.000205246	0.510499	0.232702	0.00420544	0.0157562	0.833202	0.234818	1.00475e-05	8.73252e-05	-0.502092	0.223972	0.00299166	0.0119948	-0.671348	0.279526	0.000597026	0.00681643
YPL157W	-0.121756	0.252637	0.596621	0.676122	-0.278108	0.245858	0.189842	0.284199	-0.30549	0.266584	0.138544	0.253372	0.0344482	0.205059	0.818337	0.896163	0.0308412	0.205851	0.839092	0.912307	-0.0863599	0.208957	0.574736	0.717934	-0.0861718	0.193929	0.392555	0.657561
YPL156C	2.55184	0.221923	2.83316e-32	1.237e-30	2.72531	0.222223	6.65838e-37	3.65552e-35	2.42918	0.249867	4.6036e-25	2.05863e-23	-0.111287	0.190182	0.44001	0.606929	-0.059572	0.185885	0.680858	0.811905	0.000230841	0.161564	0.998626	1	-0.078362	0.150035	0.390329	0.656621
YPL155C	0.386669	0.181792	0.0258268	0.0461222	0.0452876	0.177671	0.783339	0.852692	-0.124839	0.193867	0.460852	0.615608	0.0768594	0.159825	0.551717	0.703944	0.143194	0.164051	0.288597	0.467505	-0.183835	0.162929	0.172999	0.309346	-0.1894	0.186716	0.0802146	0.263814
YPL154C	0.595574	0.143056	1.82532e-05	6.17534e-05	0.152879	0.140681	0.254065	0.359231	0.223131	0.152955	0.112559	0.216075	-0.125499	0.130809	0.263807	0.428223	-0.025387	0.12994	0.824881	0.904264	-0.549585	0.149686	2.01361e-05	0.000151499	-0.262736	0.166868	0.0147058	0.0837899
YPL153C	0.753011	0.157167	6.83181e-07	2.94346e-06	0.254384	0.153238	0.078735	0.136861	-0.137785	0.169814	0.368347	0.523043	0.226418	0.153819	0.0727028	0.165424	0.362688	0.157671	0.00611574	0.0237145	-0.172951	0.139645	0.153777	0.284421	-0.367254	0.203317	0.00481128	0.0366463
YPL152W	0.081193	0.175364	0.628804	0.704079	-0.306941	0.178236	0.0628571	0.113204	-0.0696556	0.190518	0.676961	0.792766	-0.128543	0.159123	0.318398	0.489256	-0.147089	0.160055	0.268079	0.444395	-0.508834	0.187081	0.000735438	0.00359555	-0.195805	0.185986	0.071415	0.24399
YPL151C	0.455963	0.166262	0.00435281	0.00932624	-0.0468673	0.161483	0.757313	0.833691	-0.0584583	0.176983	0.711797	0.816777	0.287741	0.166464	0.0316943	0.0864462	0.229698	0.156585	0.0795502	0.185572	-0.126555	0.147938	0.316698	0.482973	-0.124013	0.150071	0.186204	0.434189
YPL150W	0.605406	0.188079	0.000706565	0.0017696	0.059923	0.186163	0.726458	0.807938	0.0386826	0.198636	0.822324	0.893725	-0.0357418	0.163892	0.785313	0.876875	0.0952505	0.167207	0.485144	0.660316	-0.521879	0.196951	0.000843794	0.00405094	-0.259311	0.215102	0.0345776	0.154126
YPL149W	0.0361305	0.180445	0.833971	0.878323	-0.395898	0.179096	0.0168881	0.0366801	0.213014	0.191874	0.20467	0.339687	0.159219	0.163959	0.226004	0.383943	-0.091826	0.160345	0.489617	0.664121	-0.189204	0.164231	0.162984	0.296603	0.0416041	0.138646	0.633128	0.832105
YPL148C	0.501407	0.186846	0.00479439	0.0101819	0.0571411	0.181025	0.73272	0.813058	0.338356	0.206248	0.0554263	0.122985	0.179022	0.173706	0.190362	0.337346	-0.134496	0.170537	0.330502	0.512562	-0.157935	0.163579	0.242779	0.400657	-0.139071	0.170635	0.164581	0.407411
YPL147W	3.58503	0.226855	4.99465e-57	5.89263e-55	3.06178	0.213136	8.30268e-49	6.48427e-47	2.6341	0.230576	1.74325e-32	1.06223e-30	0.238411	0.218439	0.13338	0.263014	0.4912	0.23533	0.00482106	0.0195558	-0.0998611	0.152607	0.439307	0.606261	-0.108909	0.149596	0.240675	0.504552
YPL146C	-0.0634941	0.203806	0.741011	0.800957	-0.434921	0.202261	0.0175709	0.0379185	-0.41982	0.224816	0.0249268	0.0639904	0.0833666	0.174237	0.541264	0.695244	-0.00298864	0.174036	0.98292	0.995554	-0.210136	0.184443	0.149295	0.277426	-0.246767	0.227471	0.0477016	0.190429
YPL145C	-0.861591	0.144156	7.09011e-10	4.64986e-09	-0.809503	0.145881	4.42898e-09	3.32774e-08	-0.589077	0.161954	5.72019e-05	0.000320712	-0.355341	0.147536	0.00407358	0.0153764	-0.295473	0.138934	0.0140387	0.0470539	-0.314094	0.13991	0.00962166	0.0318368	-0.0609838	0.120424	0.464575	0.715574
YPL144W	0.0239973	0.19195	0.895217	0.9275	-0.399385	0.197058	0.0259616	0.0532189	-0.0756306	0.206412	0.668941	0.787532	-0.313879	0.195831	0.0366977	0.0972234	-0.330409	0.188112	0.0260989	0.0780357	-0.805735	0.21835	7.55332e-06	6.28876e-05	-0.35585	0.248636	0.0130861	0.0769483
YPL141C	-0.213586	0.22904	0.314408	0.402631	-0.374926	0.222623	0.05748	0.105065	-0.189331	0.232409	0.320982	0.47564	0.310566	0.225701	0.0589688	0.14094	0.299407	0.212854	0.0595258	0.148147	0.15122	0.19688	0.314783	0.482042	0.179278	0.217517	0.118205	0.337756
YPL140C	0.595004	0.180373	0.000547955	0.00140246	0.0606145	0.171572	0.704545	0.790031	0.162796	0.189784	0.328669	0.483157	0.415367	0.19311	0.00640094	0.0226649	0.238193	0.17039	0.0856971	0.195391	-0.0411979	0.15273	0.749818	0.845301	-0.0456709	0.137621	0.59989	0.813497
YPL139C	0.211456	0.163259	0.178832	0.251298	-0.121813	0.162029	0.423103	0.538839	0.0498579	0.176506	0.752201	0.844152	-0.0354214	0.144261	0.768893	0.866784	-0.136642	0.149887	0.282281	0.460231	-0.32586	0.158552	0.0141058	0.0435184	-0.185864	0.169557	0.0717195	0.244729
YPL138C	0.711859	0.192933	9.77314e-05	0.000290886	0.174615	0.185986	0.307369	0.419173	0.216228	0.201472	0.213712	0.351706	0.217357	0.183968	0.126649	0.25426	0.240407	0.180517	0.0943837	0.210607	-0.186887	0.168028	0.174429	0.31091	-0.06251	0.147044	0.486241	0.733746
YPL137C	-0.368451	0.139214	0.00655012	0.0134123	-0.453172	0.138854	0.000629258	0.0019893	-0.465322	0.155351	0.00103483	0.00417703	0.0078063	0.124579	0.94265	0.970893	0.0737682	0.127389	0.513785	0.684647	-0.0729306	0.128168	0.521627	0.677865	-0.0255907	0.115499	0.753374	0.897299
YPL135W	1.30784	0.162543	2.30161e-17	3.1986e-16	0.49487	0.156446	0.000792193	0.00244856	0.488208	0.173648	0.0016422	0.00625412	0.290738	0.158044	0.024366	0.0697881	0.39467	0.158508	0.00303029	0.0133675	-0.378434	0.155285	0.00386152	0.0148592	-0.175237	0.157086	0.076219	0.254969
YPL134C	5.01448	0.231993	1.75539e-104	5.40759e-102	4.45142	0.227297	4.42119e-86	8.45363e-84	4.61666	0.252985	3.00819e-75	7.58199e-73	0.150136	0.197551	0.309891	0.47985	0.0470394	0.189159	0.747481	0.8564	-0.217213	0.184098	0.13579	0.25955	-0.135743	0.179367	0.182865	0.43014
YPL133C	0.665247	0.164806	2.70501e-05	8.88583e-05	-0.00368717	0.160928	0.980548	0.991096	0.299768	0.179144	0.0600096	0.131523	0.207778	0.15776	0.105396	0.222297	0.0526443	0.149252	0.677869	0.809211	-0.34689	0.158236	0.00891159	0.0298218	-0.135837	0.151423	0.152164	0.388645
YPL132W	1.10558	0.160242	5.89084e-13	5.54579e-12	0.897361	0.169921	1.15693e-08	8.25634e-08	1.10334	0.194013	2.31661e-10	3.31927e-09	-0.625102	0.178084	5.18244e-05	0.000314061	-0.357536	0.162619	0.00816717	0.0302115	-0.830942	0.166208	1.93658e-08	2.71857e-07	-0.272906	0.184455	0.0172282	0.0934741
YPL131W	-0.602668	0.134604	4.36801e-06	1.63653e-05	-0.770014	0.135565	2.58522e-09	1.99931e-08	-0.628537	0.151587	5.70866e-06	3.97171e-05	-0.269148	0.132732	0.017631	0.0533937	-0.23956	0.128395	0.0345024	0.0967707	-0.445956	0.136704	0.000186073	0.00108608	-0.232113	0.150794	0.0202687	0.105136
YPL130W	1.30411	1.19093	0.00572607	0.0118784	-2.72195	2.06876	0.000660808	0.00207956	0.223148	0.648824	0.21444	0.352631	0.320504	0.549967	0.0666058	0.15495	-0.151866	0.48604	0.193622	0.352043	-3.7725	1.98289	3.28952e-05	0.00023536	-0.263898	0.611396	0.0232246	0.116649
YPL128C	-0.0893405	0.12071	0.450193	0.539978	0.00803264	0.119068	0.94433	0.966466	-0.264249	0.134404	0.0358447	0.0861547	0.0401304	0.111192	0.686437	0.812269	0.13213	0.113709	0.200374	0.360628	0.127493	0.112994	0.215202	0.366829	-0.0258058	0.105791	0.742759	0.891868
YPL127C	0.553114	0.140165	4.9797e-05	0.000154952	0.647938	0.140013	1.19591e-06	6.20909e-06	0.324797	0.151748	0.0198835	0.0530066	0.0101026	0.126522	0.92667	0.961164	0.273409	0.135635	0.0206376	0.0641096	0.102018	0.127346	0.367495	0.537383	0.0658609	0.118176	0.426841	0.683069
YPL126W	-0.847615	0.135264	1.21314e-10	8.81634e-10	-0.567406	0.135291	1.16884e-05	5.0953e-05	-0.512428	0.152519	0.000240495	0.00115659	-0.210308	0.128807	0.0577587	0.138833	-0.262818	0.129384	0.0210854	0.0652084	0.0142391	0.124603	0.898282	0.940982	-0.0046198	0.11301	0.954324	0.983788
YPL125W	-0.230822	0.124792	0.058789	0.0952894	-0.195426	0.127105	0.109574	0.1811	-0.236597	0.14186	0.0729705	0.153498	-0.411872	0.132234	0.000331696	0.00169673	-0.331312	0.12434	0.00269983	0.0121219	-0.375385	0.125989	0.000792587	0.00382165	-0.299336	0.159625	0.00537714	0.0394931
YPL124W	0.385925	0.308558	0.147661	0.213836	-0.039387	0.285048	0.865585	0.911289	-0.256507	0.310964	0.240946	0.386253	0.329398	0.29983	0.0882991	0.193919	0.179565	0.25556	0.281559	0.459325	0.0169789	0.235396	0.915443	0.951414	-0.186654	0.27647	0.135653	0.362155
YPL123C	1.10702	0.216596	3.09051e-08	1.61517e-07	-0.368687	0.21372	0.0539327	0.0996014	0.141893	0.218678	0.439891	0.595361	0.0702139	0.181899	0.616173	0.759702	0.153859	0.187691	0.292694	0.471388	-1.45121	0.226492	3.20883e-12	8.16191e-11	-0.573297	0.276416	0.0015639	0.014982
YPL122C	0.00968217	0.153457	0.948021	0.965609	-0.162961	0.15203	0.256829	0.362371	0.214393	0.168009	0.157775	0.280455	0.0508934	0.137059	0.661669	0.79243	-0.136301	0.142282	0.265932	0.441891	-0.0930039	0.139048	0.441932	0.607917	0.0321461	0.124028	0.700815	0.873066
YPL121C	-0.0220543	0.802939	0.909947	0.938471	-0.0376641	0.727892	0.803838	0.867513	-0.0566329	0.703927	0.652185	0.775379	-0.0309515	0.528749	0.702028	0.822961	-0.000331717	0.48511	0.996289	1	-0.0451526	0.543323	0.595766	0.735915	-0.0146745	0.39758	0.72171	0.881416
YPL120W	0.671551	0.24048	0.00233461	0.00528383	0.610052	0.251901	0.00468383	0.0119907	0.0908944	0.242598	0.641541	0.767	-0.347353	0.255629	0.0522292	0.128773	0.132822	0.206311	0.385644	0.567515	-0.368425	0.229656	0.0278085	0.0754762	-0.159987	0.215612	0.153977	0.391293
YPL119C	0.863097	0.263704	0.00026272	0.000718334	-0.0498019	0.240989	0.811831	0.871454	0.00815269	0.250734	0.967239	0.988642	0.596891	0.285495	0.0042588	0.0159238	0.555608	0.276336	0.00391605	0.0165129	-0.15982	0.212668	0.30635	0.473373	-0.0599321	0.180808	0.534606	0.766118
YPL118W	0.639887	0.13381	9.35842e-07	3.98254e-06	0.62332	0.135312	1.45678e-06	7.48644e-06	0.6069	0.152827	1.36305e-05	8.75794e-05	-0.510207	0.143568	4.85804e-05	0.000296999	-0.421145	0.136591	0.000417103	0.00236486	-0.500635	0.137439	3.08874e-05	0.00022243	-0.37216	0.172554	0.00174461	0.0163134
YPL117C	-0.256461	0.125692	0.0370399	0.0633126	-0.741144	0.127611	1.41206e-09	1.12016e-08	-0.525184	0.143172	7.1862e-05	0.000397283	0.0216663	0.114413	0.83126	0.903615	-0.0913067	0.117102	0.387889	0.570063	-0.428913	0.128051	0.000153986	0.000923082	-0.317073	0.159757	0.003592	0.029377
YPL116W	0.557834	0.13838	3.45747e-05	0.000111334	0.458403	0.137398	0.000480673	0.00155322	0.157901	0.149084	0.251629	0.39888	0.0436754	0.126296	0.690257	0.814876	0.277681	0.134753	0.0181573	0.0580971	-0.0274661	0.124316	0.804882	0.882902	-0.0329647	0.114346	0.68485	0.864442
YPL115C	-0.121944	0.128156	0.330402	0.420298	-0.110852	0.127103	0.364243	0.479403	-0.171086	0.143058	0.198317	0.331925	0.00104086	0.116868	0.991966	0.999384	-0.0867502	0.119703	0.420188	0.60112	0.00751128	0.118299	0.943984	0.968614	-0.0967522	0.11828	0.24766	0.511911
YPL113C	0.481299	0.176121	0.00429542	0.00921041	-0.215624	0.174736	0.183883	0.276548	0.0975201	0.187227	0.554644	0.699614	-0.0128584	0.152833	0.918304	0.956229	-0.111062	0.158278	0.399454	0.5822	-0.68407	0.192424	1.71339e-05	0.000131226	-0.368023	0.227073	0.00783975	0.0535362
YPL112C	1.01234	0.17081	5.34435e-10	3.55329e-09	1.23813	0.18339	1.53594e-13	2.04731e-12	1.00637	0.204999	2.13259e-08	2.34162e-07	-0.453997	0.186668	0.00254454	0.0102095	-0.184937	0.158194	0.160703	0.306746	-0.242252	0.154788	0.0632781	0.145231	-0.105718	0.144067	0.246643	0.511224
YPL111W	0.588812	0.299452	0.0240186	0.0431573	-0.0238593	0.279945	0.917495	0.946337	-0.255006	0.296476	0.236089	0.380225	-0.056668	0.23628	0.725896	0.836993	-0.145556	0.242376	0.371744	0.554714	-0.582033	0.333268	0.00666482	0.0234753	-1.01525	0.382305	7.21771e-05	0.00110254
YPL110C	1.24917	0.231523	2.46254e-09	1.50549e-08	0.206276	0.207035	0.269024	0.375942	-0.0695773	0.223216	0.708419	0.814854	0.587645	0.244445	0.00194494	0.00820753	0.515772	0.232957	0.00308128	0.0135495	-0.27331	0.193324	0.0691206	0.155234	-0.540068	0.286417	0.00260502	0.022712
YPL109C	1.00437	0.16686	3.16183e-10	2.18881e-09	0.108305	0.165135	0.483634	0.59568	0.625811	0.187958	0.000143552	0.000732287	-0.0323695	0.147765	0.791678	0.88132	0.133692	0.152194	0.297852	0.477062	-0.927281	0.174056	3.54751e-09	5.70171e-08	-0.074086	0.133472	0.395228	0.658721
YIL033C	0.223737	0.808563	0.339871	0.430073	0.0284481	0.644822	0.868942	0.912036	0.0441268	0.626344	0.745351	0.839839	0.0273979	0.493472	0.774719	0.870832	-0.0109971	0.46036	0.892438	0.943663	-0.0547734	0.499017	0.609849	0.745341	-0.0339291	0.380718	0.517185	0.755676
YPL108W	0.336838	0.264787	0.158069	0.225842	0.0692644	0.255264	0.750204	0.828002	-0.101143	0.26737	0.621313	0.752059	-0.0596646	0.217742	0.700474	0.822038	-0.023331	0.215138	0.879981	0.935775	-0.246849	0.235312	0.136324	0.260302	-0.251298	0.280073	0.0648687	0.230132
YPL107W	0.760463	0.212542	0.000129693	0.0003783	0.41215	0.212802	0.0306345	0.0613465	0.247851	0.224859	0.18518	0.31655	-0.163732	0.194683	0.264472	0.428927	-0.0440363	0.183134	0.759185	0.864595	-0.461812	0.215134	0.0048175	0.0179644	-0.321419	0.254714	0.0222754	0.113007
YPL106C	-0.156967	0.13991	0.249027	0.331061	-0.0792776	0.137613	0.546395	0.654093	-0.271549	0.150917	0.0506929	0.114312	-0.260017	0.1374	0.0254505	0.0722228	-0.256097	0.134013	0.028695	0.084148	-0.195378	0.131385	0.091663	0.193406	-0.337947	0.17671	0.00399021	0.0316987
YPL105C	0.692241	0.139862	3.58821e-07	1.6163e-06	0.64095	0.140317	1.63453e-06	8.32274e-06	0.281232	0.153698	0.0462015	0.10617	-0.0773415	0.128217	0.48506	0.64811	-0.0588766	0.129496	0.60683	0.760545	-0.113137	0.127036	0.316629	0.482973	-0.351737	0.179239	0.00328371	0.0272986
YPL104W	0.817936	0.13687	8.14753e-10	5.29638e-09	0.737277	0.142162	4.77418e-08	3.0711e-07	0.799345	0.162221	5.02282e-08	5.11038e-07	-0.484436	0.151645	0.000195717	0.00105262	-0.240908	0.134362	0.0400189	0.108246	-0.546803	0.140307	8.16558e-06	6.74786e-05	-0.162914	0.135499	0.0747759	0.251903
YPL103C	0.060106	0.142489	0.664398	0.7352	0.410725	0.141031	0.00224499	0.00627126	0.429967	0.158366	0.00286486	0.0101571	-0.0230651	0.128324	0.835264	0.906368	-0.131179	0.132804	0.260138	0.435718	0.288919	0.135488	0.0147213	0.0448515	0.147701	0.137603	0.106337	0.316027
YPL101W	-0.101337	0.139735	0.456241	0.545305	0.0399699	0.139091	0.763326	0.838978	-0.0446151	0.15532	0.754382	0.846086	-0.174761	0.132647	0.123141	0.249546	-0.282279	0.136801	0.0175851	0.05679	-0.0583395	0.128074	0.60806	0.744796	-0.164295	0.143548	0.0807689	0.264538
YPL100W	0.627873	0.184503	0.000351469	0.000941041	-0.11411	0.182513	0.498108	0.608908	0.211628	0.195466	0.213751	0.351706	0.0538202	0.161217	0.678507	0.806327	0.11324	0.165163	0.403144	0.585039	-0.619128	0.198891	0.000113097	0.000703843	-0.108995	0.156724	0.249136	0.513636
YPL099C	0.68876	0.200303	0.000265907	0.000725975	0.278582	0.204564	0.131732	0.210932	0.421565	0.223623	0.0238378	0.0614508	-0.380513	0.217294	0.0198816	0.0591752	-0.204046	0.185803	0.161848	0.308188	-0.825381	0.221772	6.4737e-06	5.48878e-05	-0.278414	0.231644	0.0313407	0.143623
YPL098C	0.616391	0.14495	1.18242e-05	4.13659e-05	0.422697	0.144529	0.00209812	0.00591765	0.294987	0.157654	0.040542	0.0954994	-0.184198	0.137292	0.113042	0.234303	-0.127561	0.134105	0.277034	0.454072	-0.355707	0.142057	0.00374105	0.0144861	-0.334208	0.182905	0.00513205	0.0382489
YPL097W	1.08948	0.136385	1.76651e-16	2.27797e-15	1.64497	0.148482	7.54258e-31	3.0307e-29	1.7286	0.163583	2.22924e-28	1.15525e-26	-0.952457	0.145677	1.02797e-11	2.253e-10	-0.787694	0.148867	4.93593e-09	8.19453e-08	-0.40476	0.132125	0.000491077	0.00254965	-0.125112	0.124285	0.147664	0.382259
YPL096C-A	0.0771976	0.221643	0.70856	0.772032	-0.0904864	0.214023	0.636751	0.732376	-0.0434645	0.226658	0.816945	0.889204	0.0528205	0.184957	0.708759	0.827557	-0.116333	0.190475	0.428871	0.609773	-0.068998	0.186927	0.636168	0.767693	-0.131558	0.192544	0.208124	0.463574
YPL096W	0.876732	0.192075	1.38079e-06	5.70526e-06	0.750877	0.198835	3.01228e-05	0.000122181	0.543975	0.216433	0.00288037	0.010186	-0.214351	0.187172	0.136196	0.266952	-0.00361596	0.169339	0.979003	0.992789	-0.31262	0.176377	0.0282544	0.0764214	-0.126442	0.165405	0.196306	0.446662
YPL095C	-0.343884	0.384462	0.253341	0.33599	-2.18498	0.567701	2.88284e-07	1.6548e-06	-1.78924	0.740629	4.57404e-05	0.00026283	0.846128	0.429796	0.0016314	0.00701795	0.557044	0.409949	0.0115223	0.039932	-0.171287	0.31613	0.328509	0.495399	-0.128757	0.293575	0.252424	0.516073
YPL094C	-0.0114001	0.156788	0.940023	0.959402	-0.275417	0.155286	0.0599536	0.108926	-0.349627	0.170504	0.022528	0.0586193	-0.0948861	0.140345	0.422164	0.592933	0.0309483	0.140657	0.799113	0.887933	-0.339574	0.153591	0.00892119	0.029836	-0.207842	0.168211	0.0463899	0.187239
YPL093W	-0.356118	0.110296	0.00102615	0.0024989	-0.272095	0.109919	0.010741	0.0249855	-0.467255	0.123483	6.03526e-05	0.000337695	-0.154835	0.104809	0.101294	0.216112	-0.0760324	0.103945	0.427944	0.609073	-0.088337	0.104449	0.359312	0.528064	-0.149039	0.110806	0.0696528	0.240826
YPL092W	0.399791	0.171557	0.015139	0.0286115	-0.0558382	0.167616	0.721536	0.804204	0.0913642	0.181177	0.570539	0.712853	0.100742	0.15221	0.420374	0.591467	-0.0479032	0.152406	0.709397	0.830614	-0.265794	0.161137	0.0474623	0.115734	-0.20676	0.181613	0.0562039	0.209724
YPL091W	0.0449097	0.123756	0.710926	0.774172	-0.128328	0.123031	0.27899	0.386749	0.0410214	0.135793	0.74721	0.840593	-0.0693137	0.11406	0.494101	0.655609	-0.253622	0.120259	0.0184265	0.0587551	-0.229379	0.118504	0.031757	0.0842144	-0.190938	0.132491	0.0368199	0.160884
YPL090C	-0.50169	0.122743	2.9946e-05	9.78494e-05	-0.560185	0.123053	2.3462e-06	1.15436e-05	-0.411079	0.13587	0.00118598	0.00470405	-0.554202	0.128631	1.95297e-06	1.6067e-05	-0.530474	0.125861	2.72999e-06	2.73245e-05	-0.614433	0.128999	1.04788e-07	1.31758e-06	-0.444784	0.158691	0.000208895	0.00282518
YPL089C	0.650543	0.152587	1.04671e-05	3.67809e-05	0.403992	0.152406	0.00504686	0.012827	0.508041	0.175633	0.00116099	0.00461481	-0.0169794	0.138269	0.884659	0.935721	-0.192821	0.146884	0.123767	0.255976	-0.214119	0.139043	0.0764008	0.167713	-0.19828	0.161247	0.0508516	0.198633
YPL088W	0.579696	0.18398	0.000941432	0.0023078	0.0495798	0.177583	0.763292	0.838978	0.164684	0.192229	0.327597	0.481709	0.314302	0.185723	0.0301845	0.0831047	0.203577	0.168822	0.139045	0.278441	-0.111145	0.160611	0.405322	0.5754	-0.0556683	0.141801	0.528577	0.76341
YPL087W	1.27691	0.164251	2.65942e-16	3.36678e-15	1.09063	0.167872	2.07745e-12	2.44056e-11	1.28648	0.189047	1.55328e-13	3.04344e-12	-0.407735	0.169066	0.00318793	0.0124926	-0.211124	0.149516	0.096054	0.213036	-0.585445	0.16947	3.8281e-05	0.000268354	-0.132377	0.145887	0.155274	0.392349
YPL086C	-0.508696	0.124022	2.78413e-05	9.12952e-05	-0.639639	0.126755	1.53075e-07	9.12688e-07	-0.433943	0.140898	0.000903725	0.00371197	-0.393262	0.129282	0.000464657	0.00230252	-0.337207	0.122747	0.00203747	0.00950993	-0.534422	0.130793	3.94654e-06	3.54845e-05	-0.231578	0.143801	0.0173967	0.0938371
YPL085W	0.182407	0.121164	0.124501	0.18444	0.0232463	0.120546	0.841655	0.893457	-0.10772	0.134237	0.392469	0.547895	-0.0796725	0.112704	0.427439	0.596264	-0.0713123	0.113892	0.49056	0.664595	-0.224495	0.115771	0.0322353	0.0851977	-0.289469	0.150128	0.00496563	0.0374618
YPL084W	0.501916	0.135332	0.000141874	0.000411449	0.0352521	0.135363	0.785448	0.85415	0.0237548	0.148373	0.862619	0.921404	-0.0842667	0.125207	0.438721	0.606206	0.0317212	0.125594	0.776602	0.873504	-0.529913	0.140222	1.47686e-05	0.000114695	-0.337294	0.173679	0.00368149	0.0299763
YPL083C	0.0281312	0.177658	0.868534	0.904248	-0.186967	0.181165	0.263842	0.3701	-0.151684	0.196853	0.375409	0.529816	-0.290911	0.180459	0.0400426	0.104438	-0.252639	0.169519	0.0675922	0.163382	-0.517271	0.191024	0.000726013	0.00356696	-0.371755	0.237853	0.00896025	0.0586595
YPL082C	-0.358803	0.139267	0.0081276	0.0163585	0.116499	0.138947	0.379518	0.495159	-0.0816066	0.152122	0.560372	0.704265	-0.41365	0.147502	0.000935345	0.00427575	-0.20303	0.131621	0.0789356	0.184372	0.0216951	0.127744	0.848487	0.910031	0.0149236	0.115836	0.854616	0.941182
YPL081W	-0.369221	0.131094	0.00392241	0.00847283	-0.202476	0.131131	0.107196	0.178017	-0.356967	0.147082	0.00857642	0.0261874	-0.397648	0.137271	0.000741273	0.00349223	-0.37759	0.131317	0.00107109	0.00537974	-0.238385	0.125933	0.0333971	0.0876002	-0.345635	0.170801	0.00281964	0.0242027
YBR191W	-0.668575	0.114524	2.73252e-09	1.65413e-08	-0.532419	0.114276	1.53395e-06	7.84665e-06	-0.307272	0.125187	0.00935121	0.0281196	-0.596079	0.118546	6.11522e-08	6.67498e-07	-0.634961	0.117292	4.431e-09	7.42293e-08	-0.448568	0.11614	1.85807e-05	0.000141331	-0.232215	0.129462	0.0113687	0.0696567
YPL078C	1.11848	0.101344	2.99811e-29	1.10096e-27	1.65675	0.104654	9.84558e-59	9.74888e-57	1.4208	0.116237	4.46636e-36	3.05753e-34	-0.982587	0.103124	2.89262e-22	3.02633e-20	-0.698746	0.104387	1.34889e-12	5.08817e-11	-0.444999	0.101068	1.81568e-06	1.7663e-05	-0.368126	0.126668	0.000153524	0.00214431
YPL077C	0.733388	0.219577	0.000332746	0.000896103	0.0926585	0.212988	0.627389	0.72371	0.150305	0.227175	0.424305	0.5795	0.0829805	0.189576	0.56348	0.714661	0.102272	0.19075	0.486731	0.661741	-0.416974	0.215283	0.0103975	0.0340342	-0.201595	0.218787	0.0861891	0.275775
YPL076W	-0.593779	0.138188	1.01441e-05	3.58047e-05	-0.155495	0.135891	0.231228	0.33277	-0.272064	0.152517	0.0522968	0.117356	-0.0449622	0.123881	0.677259	0.805707	-0.211613	0.130416	0.0651364	0.158622	0.330754	0.135179	0.00513779	0.019018	0.0235894	0.115701	0.772194	0.904679
YPL075W	0.159669	0.145177	0.257452	0.340695	0.617938	0.144474	6.77214e-06	3.08052e-05	0.463037	0.161545	0.00156778	0.00600369	-0.0423224	0.131193	0.707282	0.826354	-0.0486389	0.133393	0.677594	0.809056	0.369773	0.140852	0.00242192	0.0100146	0.172836	0.146202	0.0698757	0.240852
YPL074W	0.60674	0.15763	6.67878e-05	0.000204156	0.0507097	0.158743	0.734299	0.814175	0.0283309	0.173325	0.855625	0.918042	-0.0620149	0.143634	0.605831	0.751962	0.0144581	0.144416	0.907103	0.951075	-0.59005	0.166157	2.58065e-05	0.000188782	-0.454222	0.212262	0.00157816	0.0150877
YPL072W	0.676883	0.161184	1.30672e-05	4.53142e-05	0.303434	0.159769	0.043275	0.0826105	0.376165	0.180891	0.0190124	0.0511331	0.0483386	0.145224	0.689776	0.814725	-0.102397	0.149827	0.420305	0.601133	-0.247627	0.147343	0.0493931	0.119392	-0.239653	0.181932	0.0308814	0.142174
YPL071C	0.12622	0.18809	0.480541	0.56863	-0.1914	0.187822	0.267061	0.373764	-0.134719	0.205286	0.44454	0.600188	-0.0823655	0.164932	0.532026	0.687826	-0.205178	0.174292	0.143916	0.285559	-0.36502	0.186476	0.0137381	0.0425813	-0.394273	0.252101	0.00830008	0.0559222
YPL070W	0.663272	0.203386	0.000531903	0.00136736	0.109774	0.19602	0.538985	0.648161	-0.0573881	0.21225	0.750108	0.842998	0.182089	0.187043	0.204049	0.355244	0.148285	0.180814	0.300266	0.480374	-0.22915	0.181011	0.112174	0.225201	-0.349574	0.254143	0.0152816	0.0861143
YPL069C	-0.722727	0.166348	6.11469e-06	2.23654e-05	-0.358258	0.166966	0.0216824	0.0454723	-0.429165	0.189852	0.00982523	0.0292908	-0.365856	0.171835	0.00830966	0.0283908	-0.391387	0.165476	0.00433943	0.0179702	-0.0592559	0.150058	0.642529	0.773115	-0.109881	0.150233	0.237591	0.501118
YPL068C	0.0122249	0.299531	0.962682	0.976636	0.596012	0.319033	0.016984	0.0368596	0.522363	0.35152	0.0284033	0.0712332	-0.656164	0.345321	0.00515332	0.0186888	-0.611054	0.345688	0.00458003	0.0187426	-0.0780817	0.237376	0.627951	0.760924	-0.0341848	0.200234	0.72803	0.884764
YPL067C	-0.000977202	0.22646	0.996293	1	-0.0479165	0.22129	0.807422	0.869808	-0.0538536	0.231794	0.777156	0.864073	-0.142704	0.199375	0.336779	0.506592	-0.0257942	0.189861	0.860062	0.924054	-0.184499	0.199372	0.224241	0.378514	-0.040189	0.163562	0.663016	0.851418
YPL066W	0.373519	0.163892	0.0179532	0.0333056	0.290467	0.163284	0.0576666	0.105358	0.271762	0.177886	0.086599	0.174997	-0.0280798	0.147345	0.818425	0.896163	0.0713175	0.149562	0.574164	0.734935	-0.0869796	0.143641	0.482386	0.644693	0.0133529	0.126791	0.873768	0.94945
YPL065W	0.404667	0.211955	0.04169	0.0704145	-0.363837	0.218921	0.0618848	0.111848	-0.294429	0.238743	0.129319	0.240181	-0.0256631	0.18146	0.85429	0.917735	-0.00342943	0.183079	0.980943	0.994029	-0.796143	0.244357	3.88514e-05	0.000271666	-0.632775	0.294219	0.00114359	0.0115848
YPL064C	0.491313	0.200826	0.00953482	0.0188891	0.328135	0.198015	0.0683846	0.121575	0.179849	0.213261	0.31976	0.474299	-0.0198081	0.17217	0.883629	0.935721	-0.0558609	0.175663	0.690747	0.818592	-0.12905	0.172597	0.35565	0.52435	-0.176309	0.196401	0.107595	0.317686
YPL063W	0.868223	0.119757	1.31134e-13	1.31016e-12	0.942438	0.123306	1.49466e-15	2.39535e-14	0.909551	0.140143	2.74718e-12	4.83591e-11	-0.514449	0.128432	7.62542e-06	5.55624e-05	-0.291707	0.118611	0.00609316	0.0236601	-0.419817	0.119076	8.60818e-05	0.000553739	-0.177107	0.12318	0.0430761	0.178251
YPL061W	-1.321	0.154734	3.34829e-19	5.60915e-18	-0.584087	0.149964	3.90025e-05	0.000154367	-1.35284	0.176429	2.75193e-16	7.40751e-15	0.314504	0.151597	0.0122748	0.0396411	0.255039	0.142996	0.0379175	0.103983	1.08344	0.156137	2.00301e-13	5.97132e-12	0.156281	0.146177	0.0981423	0.299339
YPL060W	1.06931	0.282149	1.44751e-05	4.98227e-05	0.512457	0.263203	0.0211492	0.0444549	0.726809	0.322333	0.00208639	0.00766668	0.136138	0.235145	0.402901	0.575202	0.0541252	0.223469	0.72998	0.846605	-0.201871	0.219806	0.205608	0.355442	-0.0457334	0.178174	0.631168	0.831116
YPL059W	0.195234	0.138724	0.148363	0.214685	0.302659	0.138788	0.0222479	0.0464299	0.551225	0.156658	0.000110294	0.000581905	-0.433636	0.14761	0.000557703	0.00273046	-0.386763	0.139878	0.0014254	0.00692714	-0.309403	0.134749	0.00870419	0.0292009	-0.0200975	0.114286	0.804221	0.916603
YPL058C	-0.283148	0.16598	0.0762234	0.119294	-0.552991	0.16576	0.00036271	0.00120145	-0.622004	0.189002	0.00016799	0.000842226	-0.111655	0.148054	0.362776	0.53496	-0.079421	0.148152	0.528782	0.697454	-0.369164	0.164417	0.0067627	0.0237637	-0.367864	0.213143	0.005961	0.0427051
YPL057C	-0.153812	0.147465	0.28238	0.36799	-0.382103	0.145216	0.00561676	0.01408	-0.556155	0.165976	0.000197298	0.000965591	0.474621	0.156124	0.000345377	0.00175538	0.500119	0.150814	0.000117793	0.000787894	0.229102	0.138519	0.0572429	0.134496	0.0521149	0.122059	0.533039	0.765397
YPL055C	0.980635	0.239076	6.88191e-06	2.4925e-05	0.540654	0.229939	0.00747867	0.0180458	-0.0722868	0.238544	0.708607	0.814854	0.145855	0.208219	0.33864	0.508465	0.255374	0.21607	0.108317	0.232167	-0.13352	0.191535	0.367425	0.537383	-0.528115	0.308548	0.00393697	0.0314339
YPL054W	6.0548	0.971465	2.7683e-11	2.18664e-10	3.08914	0.781538	2.94451e-07	1.68323e-06	1.66225	0.940737	0.000320688	0.00148265	3.97024	1.21434	2.67278e-06	2.12329e-05	5.11897	1.00227	2.39762e-08	3.47123e-07	0.57406	0.538238	0.0182339	0.0530466	0.323779	0.448441	0.0266849	0.129229
YPL053C	-0.0969743	0.124263	0.425365	0.515777	-0.0680665	0.125589	0.573302	0.679038	0.0203398	0.137481	0.874369	0.93059	-0.624115	0.130919	2.36211e-07	2.32232e-06	-0.443387	0.127214	8.74256e-05	0.000597014	-0.580307	0.131277	6.59299e-07	6.96345e-06	-0.263324	0.149609	0.00932137	0.0605944
YPL052W	0.243299	0.246977	0.281442	0.367113	0.152926	0.243051	0.467388	0.581613	0.180264	0.252564	0.366788	0.521765	-0.216029	0.230743	0.185949	0.331966	-0.0737501	0.206297	0.628296	0.777136	-0.277526	0.227014	0.0903971	0.191225	-0.0435233	0.174024	0.644717	0.840375
YPL051W	0.367955	0.192562	0.0439832	0.0737226	-0.676896	0.195748	0.000143073	0.000517847	-0.544008	0.226023	0.00381542	0.0129398	0.446167	0.206322	0.00556637	0.0200036	0.278319	0.182349	0.0549218	0.13906	-0.481185	0.201161	0.00225332	0.0094228	-0.498637	0.26512	0.00290213	0.0247956
YPL050C	-0.00019781	0.12066	0.998666	1	0.0549803	0.120943	0.637574	0.733057	0.13485	0.133113	0.280776	0.431873	-0.477632	0.128248	2.64044e-05	0.000172047	-0.385841	0.121867	0.000391211	0.00224097	-0.408726	0.12175	0.000173285	0.00102438	-0.183944	0.127924	0.0399258	0.169257
YPL049C	2.59517	0.331618	5.69957e-17	7.59714e-16	-0.0894954	0.238295	0.666299	0.758723	-0.14655	0.248368	0.458887	0.613879	3.24015	0.318145	4.15618e-25	5.48714e-23	3.49588	0.323185	7.15664e-29	2.20464e-26	0.310739	0.235023	0.0638759	0.146179	0.297817	0.28152	0.0377824	0.163292
YPL048W	0.663527	0.204928	0.000575848	0.00146808	-0.552635	0.203219	0.00263688	0.00720982	-0.32019	0.214385	0.0775214	0.161539	0.497745	0.220044	0.00362239	0.0139197	0.648278	0.217859	0.000174342	0.00111502	-0.613359	0.223667	0.000398458	0.00212651	-0.157524	0.188618	0.137139	0.364564
YPL047W	0.184538	0.183052	0.290572	0.376417	-0.511821	0.186764	0.00286085	0.00774958	0.0520067	0.195618	0.760221	0.850158	0.0126702	0.157963	0.921222	0.958117	-0.145139	0.165771	0.2853	0.464063	-0.650112	0.20319	7.31382e-05	0.000478245	-0.160528	0.177669	0.120909	0.341531
YPL046C	0.203597	0.28825	0.423333	0.513987	-0.412003	0.285185	0.0777733	0.135316	-0.0252977	0.28346	0.903697	0.949933	0.103663	0.237344	0.524239	0.681572	-0.0868909	0.232731	0.585555	0.745283	-0.35641	0.280753	0.0525751	0.125905	-0.149892	0.24541	0.196264	0.446662
YPL045W	0.70015	0.189732	0.000100633	0.00029888	0.189585	0.185652	0.266996	0.373764	-0.0468289	0.200666	0.787216	0.870933	0.0679148	0.165781	0.607473	0.75306	0.124271	0.169622	0.366902	0.549803	-0.329555	0.179111	0.0221437	0.0624869	-0.44754	0.252111	0.00423181	0.0330964
YPL043W	-0.210079	0.177355	0.21569	0.294666	-0.737335	0.181007	9.64816e-06	4.25609e-05	-0.665709	0.208544	0.000183366	0.000908636	0.0575952	0.153557	0.646968	0.78243	-0.0484067	0.155941	0.710701	0.831225	-0.396852	0.178786	0.00602018	0.0215785	-0.460121	0.238456	0.00276939	0.0238451
YPL042C	0.441777	0.173398	0.00785324	0.0158581	0.246917	0.174649	0.127882	0.205538	-0.0770703	0.186571	0.639711	0.765472	-0.138374	0.161157	0.28694	0.455239	0.148188	0.158727	0.261916	0.43758	-0.302907	0.163895	0.0256434	0.0704972	-0.190994	0.180188	0.0732158	0.248078
YPL041C	-0.139337	0.185666	0.430778	0.52086	-0.48055	0.18155	0.00414721	0.0107812	-0.817784	0.230792	2.21481e-05	0.000136175	0.398395	0.193166	0.0086254	0.0292276	0.49873	0.188734	0.00106729	0.00537036	0.0770375	0.161886	0.565956	0.712872	-0.0750956	0.153104	0.412987	0.673732
YPL040C	0.97219	0.135115	1.35242e-13	1.34154e-12	0.764849	0.13927	7.79145e-09	5.70721e-08	0.435435	0.150956	0.0016774	0.00635326	-0.352724	0.144398	0.0037441	0.014318	0.010252	0.126044	0.927137	0.963271	-0.553827	0.137372	4.42189e-06	3.9231e-05	-0.404409	0.174273	0.000991084	0.0102913
YPL039W	0.416735	0.252962	0.0702218	0.11122	-0.0622676	0.243675	0.767719	0.841337	0.0246717	0.249752	0.900896	0.948509	-0.0245637	0.206041	0.870214	0.927943	0.145107	0.213835	0.351554	0.535099	-0.404945	0.253642	0.0226981	0.0638239	-0.0625336	0.181307	0.518107	0.756824
YPL038W	-0.0425664	0.213634	0.831564	0.87612	0.144708	0.215623	0.452633	0.568483	-0.152954	0.23276	0.422932	0.578232	-0.653151	0.238768	0.000657374	0.00315323	-0.50958	0.226931	0.00295357	0.0130499	-0.407379	0.218387	0.0129161	0.0404859	-0.610792	0.296741	0.00148021	0.0143242
YPL037C	-0.0161655	0.127769	0.897044	0.929219	-0.132739	0.126714	0.275864	0.383183	-0.138802	0.138352	0.282971	0.433925	-0.639154	0.132795	1.92464e-07	1.92637e-06	-0.556313	0.131711	2.31859e-06	2.33979e-05	-0.758107	0.134865	6.68486e-10	1.19573e-08	-0.70187	0.146522	2.4208e-07	6.54798e-06
YPL036W	-0.373772	0.224244	0.0730441	0.115065	-0.634512	0.220275	0.00117308	0.00349341	-0.488172	0.248508	0.0144963	0.0408652	0.744593	0.235239	0.000150693	0.000823245	0.318492	0.209867	0.0440143	0.116219	0.391884	0.221778	0.0174898	0.0513669	0.0838501	0.175253	0.387297	0.654744
YPL034W	0.0231291	0.206328	0.905188	0.935607	-0.490137	0.207823	0.00881257	0.0209275	-0.133684	0.220097	0.468616	0.623435	0.0623579	0.175234	0.648711	0.783853	-0.212497	0.188512	0.148762	0.29117	-0.360705	0.204231	0.0212321	0.0601902	-0.274809	0.242323	0.036848	0.160884
YPL033C	-0.914574	0.61992	0.0102249	0.0200627	-0.732413	0.568724	0.0182008	0.0391479	-0.684651	0.912325	0.019444	0.0521359	0.131062	0.349759	0.469937	0.634955	-0.0585279	0.322097	0.707436	0.82933	0.147627	0.383617	0.378978	0.549681	-0.0783118	0.34006	0.338261	0.606223
YPL032C	0.406691	0.116535	0.000376627	0.00100415	0.409814	0.116733	0.000285482	0.000971164	0.263257	0.128444	0.0296009	0.0737363	-0.0993995	0.110126	0.313028	0.483225	0.0861885	0.110391	0.3926	0.57557	-0.0935022	0.10837	0.346881	0.515672	-0.0150031	0.101622	0.845886	0.936402
YPL031C	0.761084	0.157965	5.84948e-07	2.56609e-06	0.540699	0.159109	0.000302895	0.00102287	0.62416	0.181214	9.60482e-05	0.000515194	-0.30001	0.160835	0.0219036	0.0641263	-0.218414	0.149564	0.0851895	0.194634	-0.504961	0.162721	0.000216986	0.00125071	-0.216282	0.170457	0.0406257	0.171307
YPL030W	-0.229623	0.162814	0.143314	0.208178	-0.567131	0.165026	0.000241154	0.000834186	-0.427153	0.182604	0.00813667	0.0250238	-0.11055	0.146068	0.363075	0.535012	-0.0958154	0.146572	0.44392	0.623392	-0.436591	0.167748	0.00164837	0.00725992	-0.225903	0.182696	0.0402769	0.170225
YPL029W	1.03017	0.172576	3.79237e-10	2.60579e-09	0.811164	0.177539	7.13661e-07	3.86073e-06	0.996948	0.209201	4.5576e-08	4.69846e-07	-0.28662	0.17525	0.038914	0.102119	-0.258367	0.165865	0.0580046	0.144946	-0.487124	0.173223	0.00063101	0.00316647	-0.181047	0.169568	0.0784	0.26016
YPL028W	-0.865349	0.127935	4.21875e-12	3.6156e-11	-0.515288	0.126998	2.47223e-05	0.000101695	-0.642672	0.144348	1.33276e-06	1.06181e-05	-0.0781211	0.116544	0.448431	0.615191	-0.176201	0.120171	0.10198	0.222543	0.212373	0.121287	0.0510112	0.122671	-0.00926713	0.107661	0.906775	0.965238
YPL027W	0.225328	0.48827	0.467328	0.556558	0.317162	0.454545	0.231182	0.33277	-0.0108357	0.419949	0.957364	0.984301	0.100499	0.37377	0.562166	0.713814	0.0807257	0.347031	0.591962	0.749413	0.191603	0.377654	0.276963	0.440299	-0.0197159	0.282124	0.831154	0.928061
YPL026C	-0.65477	0.137577	1.01453e-06	4.29009e-06	-0.517859	0.137228	7.868e-05	0.000297802	-0.574602	0.15637	5.37625e-05	0.000303577	-0.0123759	0.122911	0.908278	0.949368	0.0735433	0.125558	0.510384	0.681845	0.0910823	0.127261	0.420885	0.59139	0.0683523	0.118887	0.411028	0.672515
YPL024W	0.270103	0.260113	0.251147	0.333639	0.313524	0.257284	0.15188	0.236234	-0.0907782	0.260191	0.653501	0.776278	-0.353867	0.2674	0.0543488	0.132818	0.00099346	0.211082	0.994831	1	-0.277241	0.237837	0.0979472	0.202656	-0.169748	0.236776	0.148117	0.382991
YPL023C	-0.0661849	0.118322	0.56853	0.651342	-0.249568	0.119091	0.0299527	0.0602204	-0.248862	0.1339	0.0474172	0.108157	-0.0613622	0.109886	0.533092	0.688722	-0.106923	0.111932	0.29418	0.473169	-0.233528	0.114239	0.0243143	0.0675803	-0.229547	0.137866	0.0156877	0.0877663
YPL022W	0.386011	0.142367	0.0052878	0.0111022	0.164741	0.141042	0.220104	0.319246	0.241277	0.155728	0.0908486	0.182256	0.0370698	0.129528	0.739912	0.846988	0.0582796	0.131748	0.615091	0.767307	-0.14182	0.129919	0.217136	0.36933	-0.0245357	0.116602	0.764011	0.902331
YPL021W	0.167681	1.02046	0.352012	0.441209	0	0.807905	1	1	0	0.776685	1	1	0	0.564416	1	1	0	0.537064	1	1	-0.063786	0.596164	0.33469	0.50199	-0.0249384	0.434691	0.434961	0.690681
YPL020C	0.790863	0.205394	4.11386e-05	0.000130276	0.399506	0.198076	0.0265416	0.0542075	0.437808	0.223827	0.0190147	0.0511331	0.231199	0.195763	0.119004	0.243317	0.0447275	0.178052	0.751862	0.859491	-0.0450498	0.169401	0.744044	0.841641	-0.0934253	0.162864	0.325358	0.596005
YPL019C	-0.108556	0.12509	0.375234	0.466453	-0.444694	0.12954	0.000351202	0.00116962	-0.212228	0.143139	0.110577	0.213047	-0.224522	0.123114	0.035974	0.0958097	-0.245615	0.122002	0.0240569	0.0729336	-0.575463	0.134011	1.21486e-06	1.21377e-05	-0.305115	0.161864	0.00506094	0.0378717
YPL018W	0.0612646	0.178368	0.719466	0.782243	-0.324343	0.174692	0.0455576	0.0863057	0.0325299	0.189008	0.844858	0.910896	0.291792	0.177502	0.0372849	0.0985907	0.0809758	0.158659	0.539558	0.705459	-0.0338301	0.15554	0.795866	0.876654	0.0370133	0.137567	0.66979	0.856744
YPL017C	1.16697	0.346618	3.3695e-05	0.000108655	-0.151161	0.303494	0.529851	0.639953	-0.207249	0.300562	0.335566	0.49051	-0.240739	0.287157	0.189994	0.336801	0.749923	0.365612	0.00120933	0.00598726	-1.96407	0.3998	1.40154e-09	2.3839e-08	-0.242736	0.301456	0.0769119	0.256257
YPL016W	0.0401264	0.163244	0.798632	0.847761	0.209252	0.159931	0.163784	0.251226	-0.192368	0.179616	0.228975	0.370923	0.0246799	0.144043	0.837628	0.908044	0.0217744	0.146546	0.861892	0.925434	0.172217	0.14739	0.171861	0.308205	-0.119795	0.14975	0.200053	0.452774
YDR457W	1.0072	0.788201	0.00895969	0.0178646	0.00895814	0.450855	0.971214	0.98471	0.113886	0.439107	0.574284	0.715452	0.281325	0.456876	0.125032	0.252109	0.233036	0.428379	0.143038	0.284485	-0.194634	0.402462	0.262424	0.423129	-0.0474864	0.293252	0.607039	0.818495
YPL015C	0.124257	0.207467	0.524222	0.610289	-0.374763	0.204134	0.0422416	0.0809083	-0.235738	0.21648	0.196595	0.330339	0.224447	0.194531	0.128317	0.256773	0.283174	0.194153	0.0601288	0.148979	-0.166131	0.182878	0.250902	0.410329	-0.0172336	0.149478	0.846132	0.936487
YPL014W	0.569344	0.179034	0.000871364	0.00214934	-0.499644	0.177564	0.00238949	0.00661493	-0.308075	0.189359	0.0637484	0.137436	0.461842	0.191383	0.00262311	0.0104641	0.874415	0.190626	1.11743e-07	1.42768e-06	-0.505955	0.18709	0.000784628	0.00379317	-0.00737727	0.133727	0.931238	0.976127
YPL013C	0.727336	0.181636	2.64716e-05	8.72162e-05	0.599684	0.183117	0.000378525	0.00124787	0.587685	0.206061	0.000856959	0.00354988	-0.563224	0.197655	0.000541242	0.00266063	-0.361255	0.179404	0.0124403	0.04243	-0.663471	0.197123	3.78749e-05	0.000265844	-0.362887	0.22955	0.00883172	0.0582305
YPL012W	-1.0277	0.121725	5.47553e-18	8.29558e-17	-0.642644	0.121529	4.18505e-08	2.71416e-07	-0.771428	0.140772	3.01934e-09	3.7205e-08	-0.265523	0.119352	0.0110355	0.0361014	-0.253064	0.116581	0.0159048	0.0521228	0.0615128	0.113507	0.551647	0.702629	-0.0348838	0.105743	0.657497	0.848852
YPL011C	0.0155373	0.173412	0.925543	0.949165	-0.148894	0.172464	0.353563	0.468796	0.0745355	0.186479	0.650642	0.774208	-0.0862116	0.153818	0.493523	0.655588	-0.166096	0.159216	0.209595	0.372383	-0.231935	0.161674	0.0842197	0.181007	-0.0644364	0.140371	0.465928	0.716863
YPL010W	-0.12879	0.136761	0.333859	0.423821	-0.607667	0.138748	4.43998e-06	2.07936e-05	-0.205526	0.149968	0.13741	0.251548	-0.161914	0.128281	0.143207	0.275055	-0.252106	0.131588	0.0289889	0.0847355	-0.659425	0.146631	3.17304e-07	3.60543e-06	-0.279188	0.166612	0.0102721	0.0645776
YPL009C	0.612574	0.154858	4.26284e-05	0.00013461	0.201878	0.152934	0.162248	0.249422	0.0985034	0.166483	0.513677	0.664723	0.0206891	0.137762	0.859335	0.919953	0.0241503	0.140321	0.842318	0.914337	-0.320976	0.148753	0.0114178	0.03666	-0.351038	0.198396	0.00562136	0.0409248
YPL008W	0.427815	0.145722	0.00249318	0.00561523	-0.327722	0.147313	0.0189978	0.0406573	0.201589	0.160797	0.168938	0.295487	0.122517	0.135231	0.287018	0.455239	-0.033257	0.134926	0.778053	0.874275	-0.571517	0.153806	1.48636e-05	0.00011511	-0.137028	0.138682	0.133439	0.359708
YPL007C	0.560896	0.210533	0.00449779	0.0096183	0.473072	0.207495	0.0113712	0.0262601	0.500591	0.233941	0.0092268	0.0277756	0.0279737	0.178046	0.839537	0.909153	-0.0411169	0.181101	0.773369	0.87188	-0.0147849	0.175152	0.916288	0.95182	-0.013479	0.149072	0.879181	0.951974
YPL006W	0.180791	0.160485	0.242912	0.324487	0.249851	0.158198	0.0931982	0.157748	0.191021	0.170981	0.214606	0.352695	-0.0602746	0.141846	0.612904	0.757156	-0.105401	0.145283	0.396752	0.579821	0.000725676	0.143107	0.995313	1	-0.0465375	0.128112	0.583786	0.801857
YPL005W	0.712458	0.172576	1.62848e-05	5.55347e-05	0.379534	0.171021	0.017207	0.0372481	0.255369	0.187336	0.121588	0.229321	0.0383252	0.154049	0.761045	0.863396	0.0640057	0.156667	0.624885	0.774819	-0.214681	0.153552	0.0978825	0.202597	-0.186128	0.174529	0.0753008	0.253116
YPL004C	0.381921	0.108186	0.00033379	0.000898477	-0.735858	0.109619	4.46734e-12	5.00433e-11	-0.208185	0.118549	0.0648375	0.139567	-0.335325	0.110373	0.000647562	0.00311966	-0.0826295	0.102378	0.382836	0.565482	-1.50932	0.110646	5.02695e-44	2.53404e-41	-0.67972	0.122918	6.06404e-09	2.16936e-07
YPL003W	0.585278	0.180953	0.000699757	0.00175414	-0.244863	0.179033	0.139316	0.220392	0.00956159	0.188512	0.954045	0.981911	0.0178037	0.155971	0.888563	0.938149	0.195549	0.165543	0.15006	0.292677	-0.793149	0.198259	2.16227e-06	2.07436e-05	-0.173838	0.177509	0.0962608	0.296374
YPL002C	0.377653	0.198088	0.0437796	0.0734073	0.0926402	0.198994	0.608555	0.709388	0.317419	0.217891	0.0834161	0.170052	-0.223626	0.191969	0.126475	0.254161	-0.247569	0.188196	0.0931028	0.208757	-0.495107	0.208533	0.00217991	0.00917811	-0.157518	0.187549	0.136197	0.363432
YPL001W	-0.0904439	0.125909	0.462846	0.55205	-0.200303	0.130631	0.109767	0.181295	-0.0628751	0.144227	0.638959	0.764737	-0.484147	0.136281	5.14248e-05	0.000312323	-0.46066	0.130978	7.00971e-05	0.000493259	-0.59727	0.13528	6.16726e-07	6.57644e-06	-0.399419	0.171816	0.000986633	0.0102643
YPR001W	2.31899	0.303599	3.33678e-17	4.53492e-16	1.28734	0.273581	2.44121e-08	1.65281e-07	1.66045	0.305749	2.85658e-10	4.05108e-09	0.35586	0.276933	0.0578042	0.138875	0.281809	0.249353	0.0980945	0.21619	-0.226849	0.194813	0.13166	0.254859	-0.0161197	0.15414	0.857411	0.942138
YPR002W	4.906	0.250542	3.1542e-86	8.32858e-84	4.57552	0.245984	7.2245e-78	1.21393e-75	4.28309	0.247033	2.73941e-68	5.84233e-66	-0.072756	0.222567	0.643151	0.780158	0.110086	0.217726	0.481062	0.656532	-0.382373	0.16228	0.00466408	0.0174982	-0.248744	0.187322	0.0283653	0.134778
YPR003C	0.449373	0.127279	0.000305095	0.000826857	0.105605	0.126479	0.385245	0.500864	-0.0960624	0.140294	0.462941	0.617663	0.0104099	0.117022	0.919868	0.957253	0.0972374	0.119506	0.36553	0.548142	-0.29066	0.122436	0.00795571	0.027248	-0.353302	0.165079	0.00194688	0.0179327
YPR004C	-0.0786527	0.148609	0.585256	0.665363	-0.302417	0.147183	0.0302801	0.0607684	-0.0621972	0.158157	0.667373	0.786689	-0.00656366	0.131722	0.953704	0.978045	-0.135208	0.136617	0.255712	0.431635	-0.203319	0.139042	0.0924789	0.194402	-0.082038	0.126757	0.338476	0.606286
YPR005C	3.22739	0.177908	2.38216e-74	4.261e-72	2.47796	0.167477	6.27659e-52	5.11819e-50	2.41984	0.188447	1.76654e-40	1.50699e-38	0.966719	0.178018	7.38531e-09	9.68122e-08	0.959125	0.188318	6.09862e-09	9.83047e-08	0.261547	0.145282	0.0360113	0.0930054	0.148472	0.146505	0.114913	0.332879
YPR006C	4.74433	0.307524	1.61394e-54	1.75476e-52	3.98043	0.294492	1.27517e-42	8.62295e-41	4.6787	0.323758	3.55465e-48	4.19373e-46	0.0843294	0.242703	0.607459	0.75306	-0.0205747	0.236549	0.897061	0.946026	-0.408568	0.229495	0.0153814	0.0464036	-0.0391723	0.161658	0.669635	0.856744
YPR007C	2.91497	0.822613	1.58362e-06	6.47629e-06	1.15287	0.448704	0.000207017	0.000724689	0.906284	0.501775	0.00239112	0.00865453	2.57716	0.966563	3.97057e-06	3.05365e-05	1.45378	0.863388	0.00017719	0.00113064	1.03748	0.44951	0.00036042	0.00194221	0.252156	0.335735	0.0717923	0.244827
YPR008W	1.01712	0.182774	4.32906e-09	2.54556e-08	0.293752	0.177857	0.0745041	0.130612	0.123925	0.191454	0.460093	0.615195	0.110581	0.162575	0.397277	0.569391	0.168402	0.165898	0.215503	0.380388	-0.486894	0.18293	0.0010028	0.00470436	-0.546509	0.236459	0.000903436	0.00959685
YPR009W	0.772242	0.156167	2.99363e-07	1.36623e-06	0.812852	0.156386	3.00881e-08	2.00527e-07	0.581343	0.174678	0.000186002	0.000919173	0.190157	0.147578	0.120365	0.245087	0.178019	0.145262	0.152103	0.295727	0.245794	0.143471	0.0467703	0.114449	0.0391454	0.123433	0.639832	0.837497
YPR010C	-0.884128	0.132783	8.1626e-12	6.81651e-11	-0.887691	0.134589	4.21294e-12	4.74812e-11	-0.86923	0.154212	6.9661e-10	9.26308e-09	-0.117041	0.121645	0.271289	0.436915	-0.131435	0.122967	0.231415	0.402952	-0.132884	0.123503	0.22911	0.384043	-0.0961388	0.118331	0.25067	0.514994
YPR010C-A	0.741055	0.116228	8.02562e-11	5.98506e-10	1.04609	0.120137	1.05591e-19	2.3898e-18	0.961799	0.135901	3.71637e-14	7.63233e-13	-0.931987	0.117909	5.28742e-16	2.25529e-14	-0.698608	0.120262	3.72178e-10	7.96807e-09	-0.6045	0.120618	3.07903e-08	4.18461e-07	-0.431709	0.148603	0.000147032	0.00206404
YPR011C	0.927877	0.154123	4.31021e-10	2.93064e-09	1.25891	0.165261	2.35525e-16	4.03082e-15	1.17784	0.184503	2.82327e-12	4.9385e-11	-0.551206	0.170069	0.00014662	0.000803367	-0.346837	0.155101	0.00792455	0.0294452	-0.22537	0.141009	0.0648811	0.147991	-0.0780735	0.127655	0.362914	0.630437
YPR013C	0.462245	0.157629	0.00239218	0.00539919	0.47869	0.15804	0.00129541	0.00383095	0.285454	0.171151	0.0635725	0.137274	-0.0874758	0.144209	0.467837	0.632722	0.0954887	0.14464	0.441246	0.621898	-0.0664116	0.138901	0.582732	0.724887	-0.00973669	0.123489	0.906924	0.965238
YPR015C	0.338239	0.444041	0.280105	0.365799	0.587904	0.453992	0.0392782	0.0760201	-0.0287932	0.374803	0.892787	0.942954	0.0807922	0.342701	0.649301	0.784225	0.320988	0.393518	0.0829805	0.191695	0.285605	0.369742	0.135127	0.258728	0.0479241	0.262208	0.632967	0.832105
YPR016C	-0.79564	0.146415	2.06052e-08	1.09861e-07	-0.724455	0.146979	1.9342e-07	1.13855e-06	-0.655718	0.166181	1.13377e-05	7.40487e-05	-0.160762	0.135246	0.162158	0.300926	-0.363201	0.144527	0.00343637	0.0148055	-0.1179	0.134108	0.316626	0.482973	-0.19925	0.154511	0.0451083	0.183511
YPR017C	0.253433	0.147144	0.0759094	0.11887	0.0615279	0.145477	0.656235	0.749809	0.0171984	0.15963	0.906125	0.951603	-0.020721	0.132065	0.854845	0.917921	-0.0118226	0.134363	0.919947	0.959035	-0.180918	0.136213	0.128565	0.250401	-0.140473	0.140943	0.127377	0.35039
YPR018W	0.806698	0.263179	0.000646366	0.00163062	1.07011	0.296139	9.03227e-06	4.01673e-05	0.472797	0.28785	0.0291094	0.0726097	-0.416555	0.278093	0.0300607	0.0828875	-0.234456	0.233132	0.152777	0.296516	-0.182338	0.219136	0.250933	0.410329	-0.305398	0.291706	0.0369267	0.160974
YPR019W	-0.220319	0.118518	0.0580665	0.0942836	-0.243404	0.121	0.036979	0.0721069	-0.184353	0.133417	0.140966	0.25687	-0.477691	0.12616	2.04914e-05	0.000136897	-0.325074	0.117861	0.00212112	0.00981769	-0.497593	0.123666	6.62794e-06	5.60243e-05	-0.24409	0.140782	0.011686	0.0711091
YPR020W	1.02351	0.122046	9.02966e-18	1.31762e-16	1.52199	0.129446	2.90366e-34	1.37613e-32	1.45977	0.143035	3.04325e-26	1.45472e-24	-1.28315	0.126601	1.1383e-25	1.66101e-23	-1.07934	0.129247	6.73292e-19	7.61919e-17	-0.804943	0.12612	6.10029e-12	1.49014e-10	-0.634446	0.141586	7.92162e-07	1.9436e-05
YPR021C	0.650858	0.13443	6.79516e-07	2.92995e-06	0.268268	0.135848	0.038786	0.075225	0.493387	0.153677	0.000444474	0.0019812	-0.171443	0.129699	0.1241	0.250778	-0.228981	0.131372	0.0471241	0.122752	-0.543692	0.138715	7.5812e-06	6.30251e-05	-0.27679	0.16188	0.00957912	0.0616979
YPR022C	0.110195	0.149684	0.44759	0.537671	-0.000273017	0.150434	0.998471	1	-0.103018	0.16495	0.491367	0.645035	-0.251098	0.148788	0.0417472	0.107669	-0.117351	0.138386	0.328566	0.510621	-0.358399	0.148398	0.00467597	0.0175309	-0.238875	0.173823	0.0274912	0.131868
YPR023C	0.762534	0.155822	3.98977e-07	1.78991e-06	0.208249	0.152975	0.149491	0.233237	0.277051	0.168824	0.0687732	0.146559	0.143021	0.143806	0.234125	0.392924	0.0579658	0.141665	0.635287	0.781946	-0.309888	0.147888	0.01418	0.0436661	-0.244076	0.176461	0.0259679	0.12655
YPR024W	1.19498	0.133826	2.99318e-20	5.68397e-19	1.30564	0.1377	1.74563e-23	4.81568e-22	1.22569	0.154018	2.97647e-17	8.55158e-16	-0.121036	0.123791	0.261526	0.425893	-0.0791823	0.123657	0.473263	0.649387	-0.0396414	0.119735	0.713387	0.82001	-0.0332917	0.110032	0.67729	0.859005
YPR025C	0.66478	0.144896	2.27607e-06	9.02131e-06	0.392699	0.149708	0.005615	0.01408	0.0584696	0.162871	0.693224	0.804	-0.311611	0.153706	0.0140149	0.0441799	-0.108187	0.136845	0.363872	0.546411	-0.583389	0.150892	7.52097e-06	6.27124e-05	-0.688002	0.176423	8.27849e-06	0.000161067
YPR026W	1.03713	0.146239	2.15073e-13	2.09592e-12	0.315058	0.145384	0.022496	0.0469126	0.243679	0.156708	0.0893103	0.179755	-0.118304	0.134494	0.30204	0.471566	0.221402	0.138257	0.064751	0.157961	-0.846792	0.152112	8.96359e-10	1.55322e-08	-0.408029	0.188353	0.0015644	0.014982
YIR013C	2.89087	2.1447	0.000865814	0.00213755	-0.0906382	0.553794	0.669584	0.76114	-0.00409375	0.506026	0.980499	0.995581	0.299934	0.673565	0.0536907	0.131613	0.306797	0.702757	0.0371343	0.102239	-0.393799	0.68704	0.0401647	0.101649	-0.104554	0.382222	0.190467	0.438777
YPR027C	0.381894	0.915178	0.155168	0.222615	-0.118886	0.666246	0.513099	0.62284	0	0.608341	1	1	0.0596693	0.493606	0.562526	0.713931	-0.0463851	0.465611	0.589188	0.747285	-0.190889	0.617379	0.133513	0.2568	-0.0955106	0.47221	0.128738	0.352171
YPR028W	-0.0434894	0.145761	0.758635	0.815239	-0.61399	0.14602	9.45262e-06	4.18314e-05	-0.237872	0.15645	0.09678	0.19212	-0.0592612	0.130351	0.597238	0.744701	-0.17833	0.135756	0.131794	0.267593	-0.62341	0.155199	3.25559e-06	2.99787e-05	-0.322169	0.181862	0.00629803	0.044601
YPR029C	0.0810617	0.117425	0.481736	0.569679	-0.186716	0.118972	0.104054	0.173423	-0.123138	0.132638	0.3232	0.477325	-0.0913824	0.110566	0.355293	0.527047	-0.0797656	0.11137	0.432207	0.613095	-0.346161	0.116602	0.000999476	0.00469594	-0.211575	0.133065	0.0220766	0.112307
YPR030W	2.84451	0.169146	2.02053e-64	2.94838e-62	4.12434	0.199925	2.16811e-95	4.65257e-93	3.45163	0.190907	3.5131e-74	8.46964e-72	-1.29518	0.212822	1.92956e-11	4.05282e-10	-0.431406	0.186735	0.0039508	0.0166089	-0.143302	0.130694	0.21444	0.366206	0.0245648	0.11614	0.763403	0.901804
YPR031W	0.47579	0.159346	0.00197149	0.00451545	0.137834	0.160736	0.361307	0.476785	0.322021	0.178786	0.0429609	0.100345	-0.0973602	0.14698	0.425151	0.594179	-0.14493	0.150139	0.254652	0.43037	-0.400304	0.157874	0.00254346	0.010447	-0.162623	0.157699	0.0978353	0.298628
YPR032W	0.193941	0.169149	0.232696	0.313712	-0.248299	0.169142	0.115544	0.189385	-0.161925	0.183185	0.318561	0.472938	-0.0239232	0.1483	0.845604	0.912765	0.0109865	0.150749	0.931388	0.966239	-0.420208	0.171925	0.00287051	0.0116013	-0.216691	0.185741	0.0494555	0.196159
YPR033C	-0.122968	0.116983	0.284125	0.369829	0.170054	0.116213	0.130232	0.208952	0.0758618	0.127763	0.529472	0.677572	-0.269847	0.116392	0.00842241	0.0286869	-0.347789	0.116502	0.000906213	0.00466569	-0.00555848	0.109262	0.955747	0.974606	-0.111272	0.110122	0.170869	0.416611
YPR034W	1.18957	0.18397	6.42022e-12	5.41859e-11	0.361466	0.176904	0.027496	0.0558685	0.397731	0.194859	0.0189648	0.0510486	0.132199	0.162335	0.311266	0.481174	0.150254	0.163067	0.263694	0.439887	-0.563445	0.187952	0.000220442	0.00126271	-0.391422	0.229705	0.00587558	0.0422961
YPR035W	1.13255	0.117199	4.57565e-23	1.08427e-21	0.68639	0.117228	1.36975e-09	1.09442e-08	0.876583	0.13649	5.07693e-12	8.63546e-11	-0.145407	0.111026	0.141909	0.273503	-0.411157	0.119165	0.000121223	0.000808883	-0.576294	0.11958	9.68133e-08	1.23126e-06	-0.657269	0.133443	1.1893e-07	3.47089e-06
YPR036W	0.418221	0.166092	0.00885364	0.0176595	-0.102903	0.162595	0.49995	0.610622	-0.0981791	0.174433	0.530302	0.678009	-0.0614401	0.145632	0.612578	0.757156	0.0248244	0.147426	0.843422	0.91522	-0.55247	0.175977	0.000144071	0.000874039	-0.374635	0.213283	0.00537733	0.0394931
YPR036W-A	4.36298	0.332864	4.99354e-40	3.29633e-38	2.76039	0.339823	2.16481e-18	4.30247e-17	3.26757	0.373898	9.26097e-20	3.27083e-18	1.01032	0.317486	5.59119e-05	0.000336625	0.259159	0.260464	0.131589	0.267371	-0.101421	0.230745	0.526597	0.682742	-0.195123	0.262604	0.118352	0.337756
YPR037C	1.06334	0.196912	8.55102e-09	4.81864e-08	0.447016	0.191485	0.0107318	0.0249822	0.481309	0.213006	0.00766595	0.0237076	0.0659056	0.168691	0.621997	0.764405	0.137018	0.173462	0.326523	0.508444	-0.415536	0.190194	0.00582515	0.0209743	-0.163831	0.181374	0.117697	0.337275
YPR040W	1.28755	0.237214	1.49294e-09	9.45018e-09	0.788005	0.228458	8.40933e-05	0.000316563	0.397612	0.239074	0.0410482	0.0964867	0.0977228	0.194956	0.503693	0.664032	0.192976	0.201753	0.205441	0.367119	-0.226854	0.191946	0.128479	0.250401	-0.304847	0.255532	0.0279389	0.133323
YPR041W	-0.0808929	0.11006	0.45489	0.543965	0.000521365	0.10916	0.996077	1	0.0119216	0.120017	0.916804	0.958705	-0.429798	0.11482	2.85429e-05	0.000184265	-0.420067	0.111218	3.24777e-05	0.00024943	-0.341918	0.108818	0.000581711	0.00296197	-0.27815	0.132399	0.00336737	0.0277858
YPR042C	-0.0176695	0.18609	0.92058	0.946	0.0285939	0.181222	0.864439	0.910842	0.101699	0.194211	0.548543	0.695081	0.0071948	0.159398	0.955478	0.978337	0.0673157	0.163002	0.616134	0.768435	0.0441232	0.161648	0.742058	0.840766	0.107787	0.158256	0.255876	0.519719
YPR045C	0.222274	0.163793	0.158866	0.226864	-0.0150967	0.163119	0.921411	0.948886	-0.280288	0.183742	0.0846159	0.171825	-0.0745976	0.14702	0.541275	0.695244	0.00763028	0.147405	0.951585	0.976775	-0.280205	0.155633	0.0323984	0.0855881	-0.411244	0.223006	0.00384966	0.0309817
YPR046W	-0.15979	0.253119	0.487957	0.574952	-0.494828	0.252976	0.0222385	0.0464278	-0.262754	0.27445	0.207887	0.344305	0.122426	0.213752	0.427654	0.596414	-0.242872	0.228528	0.135927	0.273681	-0.127611	0.213543	0.413188	0.582836	-0.277247	0.289351	0.0502428	0.197446
YPR047W	0.76743	0.12502	3.42569e-10	2.36262e-09	0.777213	0.130602	4.96901e-10	4.21303e-09	0.851579	0.149277	5.1361e-10	7.04943e-09	-0.606621	0.136607	1.09109e-06	9.39455e-06	-0.386051	0.129373	0.00071795	0.00382065	-0.571757	0.128557	6.0993e-07	6.5165e-06	-0.218054	0.137956	0.0211028	0.108447
YPR048W	-0.259093	0.180803	0.133465	0.195478	-0.435437	0.183418	0.010011	0.0234322	-0.544133	0.214087	0.00266552	0.00952339	-0.148623	0.163779	0.257929	0.421644	-0.125835	0.161533	0.346165	0.528973	-0.321556	0.177262	0.0245621	0.0681324	-0.36286	0.240902	0.0106371	0.0661241
YPR049C	0.347611	0.190593	0.0548178	0.0896651	0.0247978	0.190924	0.887264	0.925485	0.226636	0.208271	0.202718	0.337661	-0.0831522	0.169649	0.535501	0.691029	-0.138282	0.174034	0.323052	0.504456	-0.359607	0.186169	0.0150551	0.0456602	-0.122538	0.1687	0.212863	0.469127
YPR051W	0.382159	0.222331	0.0648695	0.10402	0.246147	0.222478	0.212139	0.310536	0.298751	0.239268	0.124305	0.23294	-0.397722	0.238535	0.0225086	0.0655171	-0.337907	0.217759	0.0368223	0.101576	-0.509078	0.236999	0.00367099	0.0142646	-0.243058	0.241513	0.0567123	0.21077
YPR052C	-0.112514	0.162393	0.472252	0.560986	-0.521426	0.162174	0.000612151	0.00194075	-0.267606	0.173658	0.0856045	0.173556	-0.178681	0.150676	0.150277	0.286046	-0.175338	0.149187	0.166262	0.3139	-0.604751	0.174381	3.30342e-05	0.000235726	-0.268601	0.190189	0.02069	0.106821
YPR054W	-0.220817	0.407859	0.471855	0.560745	-0.379681	0.397614	0.154996	0.240003	-0.512583	0.498925	0.0452029	0.104264	0.10263	0.316315	0.567874	0.718591	0.0842784	0.297819	0.603155	0.757853	-0.0244134	0.302006	0.882717	0.931365	-0.1096	0.296015	0.305773	0.57553
YPR055W	-0.0111991	0.189578	0.950443	0.967721	-0.402408	0.189521	0.0205389	0.0434853	-0.20229	0.203515	0.248062	0.394806	0.0301158	0.162077	0.817179	0.895757	-0.0636325	0.165852	0.639177	0.784615	-0.295547	0.1811	0.0412213	0.103426	-0.158791	0.182788	0.129185	0.353221
YPR056W	-0.00102034	0.156482	0.994617	1	-0.419372	0.159057	0.00506387	0.0128627	-0.385251	0.176282	0.0142623	0.0402464	-0.136063	0.143755	0.257573	0.421344	-0.0167472	0.14095	0.89063	0.942801	-0.55693	0.167925	7.46688e-05	0.000487678	-0.320524	0.200493	0.00997634	0.0635848
[truncated: 4,139 more rows]
