# Supplementary material for: Ploidy evolution in a wild yeast is linked to an interaction between cell type and metabolism
Source: PLoS Biol. 2023 Nov 9;21(11):e3001909. doi: 10.1371/journal.pbio.3001909 (PMC10635434; doi:10.1371/journal.pbio.3001909)
Supplement: S5 Table — (TXT) [file pbio.3001909.s014.txt]

Transcription Factor	Position
Abf1pÊ	-405
Arg81pÊ	-450
Ash1pÊ	-296
Ash1pÊ	-94
Ash1pÊ	-520
Azf1pÊ	-656
Azf1pÊ	-654
Cat8pÊSip4pÊ	-496
Cup2pÊ	-644
Fkh1pÊFkh2pÊ	-503
Fkh1pÊFkh2pÊ	-186
Gcr1pÊ	-421
Gcr1pÊ	-319
Gcr1pÊ	-143
Gcr1pÊ	-685
Gcr1pÊ	-421
Gcr1pÊ	-319
Gcr1pÊ	-143
Gcr1pÊ	-685
Gis1pÊMsn2pÊMsn4pÊRph1pÊCom2pÊUsv1pÊ	-256
Gln3pÊ	-216
Hac1pÊ	-469
Mal63pÊ	-642
Mal63pÊ	-222
Mal63pÊ	-699
Mal63pÊ	-629
Mig1pÊMig2pÊ	-404
Mig1pÊ	-629
Mig1pÊ	-404
Mig1pÊ	-613
Mig1pÊ	-698
Mot3pÊ	-580
Mot3pÊ	-128
Mot3pÊ	-673
Msn2pÊMsn4pÊNrg1pÊRph1pÊ	-256
Msn2pÊ	-256
Ndt80pÊ	-401
Ndt80pÊ	-27
Ndt80pÊ	-275
Nrg1pÊ	-267
Pdr1pÊPdr3pÊ	-632
Pho4pÊ	-124
Rgt1pÊ	-686
Rgt1pÊ	-700
Rox1pÊ	-245
Rox1pÊ	-5
Rox1pÊ	-444
Rox1pÊ	-481
Rtg1pÊRtg3pÊ	-554
Rtg1pÊRtg3pÊ	-624
Rtg1pÊRtg3pÊ	-578
Rtg1pÊRtg3pÊ	-577
Stb5pÊ	-628
Stb5pÊ	-385
Stb5pÊ	-413
Stb5pÊ	-452
Stb5pÊ	-489
Stb5pÊ	-663
Stb5pÊ	-698
Ste12pÊ	-188
Ste12pÊ	-189
Ste12pÊ	-188
Tec1pÊ	-184
Xbp1pÊ	-180
Yap1pÊ	-82
Usv1pÊ	-581
Pho2pÊ	-669
Pho2pÊ	-591
Pho2pÊ	-572
Pho2pÊ	-236
Pho2pÊ	-12
Pho2pÊ	-593
Haa1pÊ	-385
