# Supplementary material for: Ploidy evolution in a wild yeast is linked to an interaction between cell type and metabolism
Source: PLoS Biol. 2023 Nov 9;21(11):e3001909. doi: 10.1371/journal.pbio.3001909 (PMC10635434; doi:10.1371/journal.pbio.3001909)
Supplement: S1 Data — (XLSX) [file pbio.3001909.s015.xlsx]

## Sheet: 1A
Hours	Anc_OD600	Evol1_OD600	Evol2_OD600		Strain	AUC.OD
0	0.026	0.028	0.026		Anc	32.2
1	0.026	0.028	0.026		Anc	22.8
2	0.026	0.028	0.026		Anc	17
3	0.026	0.029	0.026		Anc	17.6
4	0.026	0.029	0.026		Anc	10.6
5	0.026	0.029	0.026		Anc	15.5
6	0.026	0.028	0.026		Evol1	99.9
7	0.027	0.029	0.026		Evol1	102
8	0.026	0.029	0.026		Evol1	104
9	0.026	0.029	0.026		Evol1	63.4
10	0.026	0.029	0.026		Evol1	83.3
11	0.026	0.029	0.025		Evol1	85.5
12	0.026	0.031	0.027		Evol2	87.8
13	0.026	0.029	0.026		Evol2	101
14	0.026	0.03	0.026		Evol2	97
15	0.027	0.03	0.026		Evol2	76
16	0.027	0.031	0.027		Evol2	70.3
17	0.027	0.031	0.026		Evol2	81.4
18	0.026	0.031	0.026
19	0.027	0.03	0.026
20	0.026	0.032	0.028
21	0.027	0.031	0.027
22	0.027	0.032	0.027
23	0.027	0.032	0.027
24	0.027	0.033	0.028
25	0.027	0.033	0.027
26	0.028	0.035	0.028
27	0.027	0.034	0.027
28	0.028	0.037	0.028
29	0.029	0.038	0.029
30	0.029	0.039	0.029
31	0.03	0.032	0.03
32	0.029	0.032	0.031
33	0.03	0.033	0.03
34	0.03	0.033	0.031
35	0.032	0.032	0.032
36	0.032	0.034	0.034
37	0.032	0.034	0.034
38	0.032	0.035	0.036
39	0.033	0.036	0.037
40	0.033	0.037	0.04
41	0.034	0.039	0.042
42	0.034	0.041	0.044
43	0.032	0.043	0.048
44	0.033	0.045	0.05
45	0.033	0.045	0.054
46	0.036	0.05	0.055
47	0.037	0.051	0.06
48	0.036	0.054	0.063
49	0.04	0.06	0.071
50	0.039	0.065	0.079
51	0.037	0.066	0.084
52	0.038	0.059	0.094
53	0.037	0.064	0.103
54	0.038	0.07	0.113
55	0.041	0.077	0.125
56	0.042	0.09	0.141
57	0.041	0.1	0.155
58	0.04	0.116	0.169
59	0.044	0.139	0.181
60	0.049	0.166	0.193
61	0.051	0.195	0.209
62	0.048	0.222	0.223
63	0.049	0.252	0.239
64	0.053	0.285	0.256
65	0.054	0.325	0.277
66	0.052	0.361	0.299
67	0.054	0.404	0.325
68	0.051	0.444	0.349
69	0.052	0.487	0.377
70	0.056	0.539	0.406
71	0.059	0.586	0.445
72	0.062	0.637	0.479
73	0.066	0.683	0.516
74	0.065	0.735	0.552
75	0.068	0.775	0.595
76	0.07	0.804	0.624
77	0.07	0.849	0.663
78	0.071	0.872	0.699
79	0.075	0.915	0.726
80	0.08	0.95	0.759
81	0.085	0.975	0.79
82	0.09	1.002	0.81
83	0.093	1.02	0.837
84	0.095	1.032	0.859
85	0.098	1.045	0.88
86	0.102	1.048	0.902
87	0.104	1.059	0.914
88	0.105	1.056	0.93
89	0.108	1.055	0.941
90	0.113	1.062	0.954
91	0.118	1.059	0.977
92	0.124	1.065	0.989
93	0.126	1.065	1
94	0.129	1.067	1.013
95	0.131	1.068	1.024
96	0.132	1.073	1.035
97	0.134	1.077	1.038
98	0.132	1.075	1.053
99	0.135	1.079	1.062
100	0.136	1.081	1.074
101	0.135	1.086	1.077
102	0.137	1.093	1.079
103	0.139	1.088	1.088
104	0.142	1.094	1.096
105	0.145	1.102	1.109
106	0.151	1.101	1.103
107	0.156	1.107	1.113
108	0.16	1.107	1.113
109	0.158	1.107	1.12
110	0.158	1.109	1.121
111	0.164	1.113	1.122
112	0.172	1.117	1.123
113	0.179	1.124	1.132
114	0.182	1.125	1.14
115	0.181	1.127	1.139
116	0.186	1.132	1.137
117	0.194	1.136	1.141
118	0.204	1.143	1.139
119	0.223	1.145	1.139
120	0.233	1.15	1.142
121	0.249	1.156	1.144
122	0.264	1.156	1.144
123	0.277	1.16	1.147
124	0.291	1.17	1.148
125	0.306	1.171	1.149
126	0.321	1.169	1.151
127	0.341	1.175	1.151
128	0.364	1.18	1.149
129	0.384	1.177	1.148
130	0.409	1.18	1.153
131	0.432	1.182	1.147
132	0.453	1.19	1.149
133	0.464	1.188	1.147
134	0.477	1.189	1.148
135	0.488	1.196	1.146
136	0.49	1.195	1.143
137	0.496	1.194	1.149
138	0.501	1.195	1.151
139	0.501	1.197	1.153
140	0.507	1.2	1.156
141	0.508	1.203	1.159
142	0.511	1.209	1.159
143	0.521	1.215	1.155
144	0.523	1.214	1.151
145	0.517	1.219	1.157
146	0.519	1.219	1.154
147	0.518	1.218	1.154
148	0.52	1.229	1.152
149	0.521	1.232	1.155

## Sheet: 1B
Chr	Rel_cov_Anc	Rel_cov_Evol1	Rel_cov_Evol2
ChrI	1.18325	2.01042	1.01299
ChrII	0.968586	0.958333	0.961039
ChrIII	1.11518	1.03125	1.02597
ChrIV	0.989529	0.96875	0.974026
ChrV	1.01571	0.989583	0.987013
ChrVI	1.1466	1.02083	1.01299
ChrVII	0.979058	0.979167	0.987013
ChrVIII	0.989529	0.96875	0.974026
ChrIX	1.08377	1.02083	1.01299
ChrX	1.02094	1	1
ChrXI	1.02618	0.989583	1
ChrXII	0.97644	0.989583	0.974026
ChrXIII	0.979058	0.958333	0.961039
ChrXIV	1	0.989583	0.987013
ChrXV	1.01571	1.97917	1.98701
ChrXVI	0.984293	0.96875	0.974026

## Sheet: 1C
BL1-A	Anc	Evol1	Evol2
100000	0	0	0
100146	0	0	0
100293	0	0	0
100439	0	0	0
100586	0	0	0
100732	0	0	0
100879	0	0	0
101025	0	0	0
101172	0	0	0
101318	0	0	0
101465	0	0	0
101611	0	0	0
101758	0	0	0
101904	0	0	0
102051	0	0	0
102197	0	0	0
102344	0	0	0
102490	0	0	0
102637	0	0	0
102783	0	0	0
102930	0	0	0
103076	0	0	0
103223	0	0	0
103369	0	0	0
103516	0	0	0
103662	0	0	0
103809	0	0	0
103955	0	0	0
104102	0	0	0
104248	0	0	0
104395	0	0	0
104541	0	0	0
104688	0	0	0
104834	0	0	0
104980	0	0	0
105127	0	0	0
105273	0	0	0
105420	0	0	0
105566	0	0	0
105713	0	0	0
105859	0	0	0
106006	0	0	0
106152	0	0	0
106299	0	0	0
106445	0	0	0
106592	0	0	0
106738	0	0	0
106885	0	0	0
107031	0	0	0
107178	0	0	0
107324	0	0	0
107471	0	0	0
107617	0	0	0
107764	0	0	0
107910	0	0	0
108057	0	0	0
108203	0	0	0
108350	0	0	0
108496	0	0	0
108643	0	0	0
108789	0	0	0
108936	0	0	0
109082	0	0	0
109229	0	0	0
109375	0	0	0
109521	0	0	0
109668	0	0	0
109814	0	0	0
109961	0	0	0
110107	0	0	0
110254	0	0	0
110400	0	0	0
110547	0	0	0
110693	0	0	0
110840	0	0	0
110986	0	0	0
111133	0	0	0
111279	0	0	0
111426	0	0	0
111572	0	0	0
111719	0	0	0
111865	0	0	0
112012	0	0	0
112158	0	0	0
112305	0	0	0
112451	0	0	0
112598	0	0	0
112744	0	0	0
112891	0	0	0
113037	0	0	0
113184	0	0	0
113330	0	0	0
113477	0	0	0
113623	0	0	0
113770	0	0	0
113916	0	0	0
114062	0	0	0
114209	0	0	0
114355	0	0	0
114502	0	0	0
114648	0	0	0
114795	0	0	0
114941	0	0	0
115088	0	0	0
115234	0	0	0
115381	0	0	0
115527	0	0	0
115674	0	0	0
115820	0	0	0
115967	0	0	0
116113	0	0	0
116260	0	0	0
116406	0	0	0
116553	0	0	0
116699	0	0	0
116846	0	0	0
116992	0	0	0
117139	0	0	0
117285	0	0	0
117432	0	0	0
117578	0	0	0
117725	0	0	0
117871	0	0	0
118018	0	0	0
118164	0	0	0
118311	0	0	0
118457	0	0	0
118604	0	0	0
118750	0	0	0
118896	0	0	0
119043	0	0	1
119189	0	0	0
119336	0	0	0
119482	0	0	0
119629	0	0	0
119775	0	0	0
119922	0	0	0
120068	0	0	0
120215	0	0	0
120361	0	0	0
120508	0	1	0
120654	0	0	0
120801	0	0	0
120947	0	0	0
121094	0	0	0
121240	0	0	0
121387	0	0	0
121533	0	0	0
121680	0	1	0
121826	0	0	0
121973	0	0	0
122119	0	0	0
122266	0	0	0
122412	0	0	0
122559	0	0	0
122705	0	0	0
122852	0	1	0
122998	0	0	0
123145	0	0	0
123291	0	0	0
123438	0	0	1
123584	0	0	1
123730	0	0	0
123877	0	2	0
124023	0	0	0
124170	0	0	1
124316	0	2	0
124463	1	0	0
124609	0	0	0
124756	1	0	1
124902	0	0	0
125049	0	0	1
125195	0	0	0
125342	0	0	1
125488	0	0	0
125635	0	0	0
125781	0	0	0
125928	0	0	0
126074	0	0	0
126221	0	0	0
126367	0	0	0
126514	0	0	0
126660	0	1	0
126807	0	0	0
126953	0	1	0
127100	0	0	0
127246	0	1	0
127393	0	0	1
127539	0	0	0
127686	0	0	2
127832	0	0	0
127979	0	0	0
128125	0	1	0
128271	0	1	0
128418	0	0	0
128564	0	0	0
128711	0	0	0
128857	0	0	0
129004	0	0	2
129150	0	0	0
129297	0	0	0
129443	0	1	0
129590	0	0	0
129736	0	0	0
129883	0	2	1
130029	0	1	0
130176	0	1	0
130322	0	0	0
130469	1	1	0
130615	0	0	1
130762	0	0	0
130908	0	0	0
131055	0	0	3
131201	0	0	0
131348	0	0	1
131494	0	0	0
131641	0	0	0
131787	0	1	1
131934	0	1	0
132080	0	0	1
132227	0	0	1
132373	0	0	0
132520	0	0	0
132666	0	0	0
132812	0	0	0
132959	1	0	0
133105	0	0	0
133252	0	0	0
133398	0	0	0
133545	0	1	1
133691	0	0	1
133838	0	0	0
133984	0	1	0
134131	0	1	1
134277	0	0	0
134424	0	0	1
134570	0	0	1
134717	0	0	0
134863	0	0	0
135010	0	2	0
135156	0	0	0
135303	0	0	1
135449	0	0	1
135596	0	0	0
135742	0	0	1
135889	0	0	0
136035	0	0	0
136182	0	0	0
136328	0	1	0
136475	0	1	0
136621	0	0	0
136768	1	0	1
136914	0	0	0
137061	0	1	0
137207	0	0	2
137354	0	1	0
137500	0	0	1
137646	0	0	0
137793	0	0	0
137939	0	1	1
138086	0	0	0
138232	0	0	0
138379	0	0	0
138525	0	0	0
138672	0	1	1
138818	0	0	0
138965	1	0	1
139111	0	0	1
139258	0	1	1
139404	0	2	0
139551	0	0	0
139697	0	0	1
139844	0	0	0
139990	0	1	0
140137	0	1	1
140283	0	1	0
140430	0	0	1
140576	0	0	0
140723	0	0	1
140869	0	0	3
141016	0	0	0
141162	0	1	2
141309	0	1	1
141455	0	0	1
141602	0	0	1
141748	0	0	1
141895	0	1	3
142041	0	0	1
142188	0	1	2
142334	0	1	0
142480	0	1	0
142627	0	0	3
142773	0	0	1
142920	0	0	2
143066	0	0	0
143213	0	0	1
143359	1	0	1
143506	0	0	0
143652	0	0	0
143799	0	0	1
143945	0	1	1
144092	1	0	0
144238	0	0	0
144385	1	0	3
144531	0	0	2
144678	0	1	1
144824	0	1	1
144971	0	1	1
145117	0	0	1
145264	0	0	2
145410	0	0	0
145557	0	1	1
145703	0	1	4
145850	1	1	1
145996	0	0	1
146143	0	0	0
146289	0	0	0
146436	0	0	2
146582	0	0	3
146729	0	0	1
146875	0	1	4
147021	0	0	1
147168	0	0	1
147314	0	0	3
147461	0	0	0
147607	0	0	3
147754	0	0	4
147900	0	0	1
148047	0	0	2
148193	0	0	0
148340	0	0	2
148486	0	0	1
148633	0	0	4
148779	0	1	2
148926	0	0	4
149072	0	0	1
149219	0	0	3
149365	0	0	4
149512	0	1	3
149658	0	0	1
149805	0	1	1
149951	0	1	3
150098	0	0	5
150244	0	0	1
150391	0	0	3
150537	0	2	2
150684	0	1	2
150830	0	1	2
150977	0	1	1
151123	0	2	4
151270	0	1	3
151416	0	0	3
151562	0	0	6
151709	0	0	4
151855	0	0	2
152002	0	1	5
152148	0	2	5
152295	0	1	7
152441	0	0	6
152588	0	0	4
152734	1	0	4
152881	0	0	3
153027	0	1	6
153174	0	1	2
153320	0	0	3
153467	0	2	3
153613	0	2	4
153760	0	1	2
153906	0	4	7
154053	0	1	3
154199	0	1	4
154346	0	2	2
154492	0	3	3
154639	0	0	4
154785	0	2	9
154932	0	2	3
155078	0	1	3
155225	1	2	3
155371	0	4	1
155518	0	5	2
155664	0	1	2
155811	0	3	1
155957	0	1	3
156104	0	2	9
156250	0	2	6
156396	0	1	7
156543	0	2	7
156689	1	4	8
156836	0	4	5
156982	0	4	6
157129	0	4	7
157275	0	5	4
157422	0	4	3
157568	0	3	5
157715	0	5	3
157861	0	4	5
158008	0	3	6
158154	1	0	5
158301	0	3	2
158447	0	5	2
158594	0	1	4
158740	0	2	3
158887	0	2	6
159033	0	2	6
159180	0	4	5
159326	0	2	8
159473	0	3	5
159619	0	8	5
159766	0	7	8
159912	0	5	5
160059	0	7	8
160205	0	7	4
160352	1	10	3
160498	0	5	6
160645	0	6	8
160791	0	8	8
160938	0	3	1
161084	0	9	4
161230	0	8	3
161377	0	3	3
161523	0	6	6
161670	0	4	4
161816	0	7	11
161963	0	2	6
162109	0	8	6
162256	0	8	7
162402	0	2	6
162549	0	9	5
162695	0	11	8
162842	0	6	5
162988	0	12	8
163135	0	7	7
163281	0	14	7
163428	0	8	2
163574	0	10	3
163721	0	9	4
163867	0	2	6
164014	0	7	9
164160	0	3	7
164307	0	5	8
164453	0	4	2
164600	0	9	5
164746	0	11	6
164893	0	6	3
165039	0	4	11
165186	0	6	5
165332	0	5	5
165479	0	9	9
165625	0	12	8
165771	0	10	10
165918	0	7	7
166064	0	6	8
166211	0	10	8
166357	0	4	5
166504	0	8	8
166650	0	2	7
166797	0	5	5
166943	0	4	6
167090	0	13	7
167236	0	10	7
167383	0	7	5
167529	0	11	6
167676	0	15	3
167822	1	7	5
167969	0	6	9
168115	0	5	5
168262	0	10	3
168408	0	10	1
168555	0	7	4
168701	0	9	5
168848	0	2	5
168994	0	10	4
169141	0	11	5
169287	0	10	3
169434	0	5	6
169580	0	10	4
169727	0	8	6
169873	0	11	6
170020	0	4	5
170166	0	6	6
170312	0	5	4
170459	0	5	2
170605	0	9	7
170752	0	5	3
170898	0	9	6
171045	0	2	7
171191	0	5	6
171338	0	9	6
171484	0	4	4
171631	0	8	2
171777	1	6	8
171924	0	6	4
172070	0	3	4
172217	0	5	4
172363	0	10	3
172510	0	5	3
172656	0	4	4
172803	0	4	3
172949	0	7	5
173096	0	6	2
173242	0	5	4
173389	0	5	7
173535	0	4	2
173682	0	7	2
173828	0	7	5
173975	0	6	4
174121	0	3	5
174268	0	3	3
174414	0	3	1
174561	0	7	2
174707	0	6	4
174854	0	8	5
175000	0	10	4
175146	0	3	2
175293	0	6	7
175439	0	6	1
175586	0	9	2
175732	0	3	4
175879	0	3	2
176025	0	3	2
176172	0	5	1
176318	0	2	2
176465	0	10	1
176611	0	8	1
176758	0	5	4
176904	1	3	1
177051	1	2	1
177197	0	2	2
177344	0	2	2
177490	0	2	2
177637	0	4	5
177783	0	3	1
177930	0	6	3
178076	0	3	1
178223	0	9	6
178369	0	7	3
178516	0	5	3
178662	0	2	1
178809	0	7	4
178955	0	4	3
179102	0	4	5
179248	0	3	2
179395	0	6	3
179541	0	3	2
179688	0	3	1
179834	0	2	5
179980	0	1	3
180127	0	4	2
180273	0	4	3
180420	0	0	2
180566	0	2	4
180713	0	4	4
180859	0	2	3
181006	0	4	3
181152	0	4	3
181299	0	2	4
181445	0	3	2
181592	0	3	3
181738	0	6	0
181885	0	1	0
182031	0	3	2
182178	0	3	4
182324	0	3	2
182471	0	5	1
182617	0	5	3
182764	0	1	3
182910	0	4	0
183057	0	3	2
183203	0	2	3
183350	0	6	1
183496	0	1	2
183643	0	6	4
183789	0	1	1
183936	0	1	2
184082	0	4	5
184229	0	1	4
184375	0	3	2
184521	0	4	5
184668	0	3	2
184814	0	4	5
184961	0	4	3
185107	0	2	1
185254	0	10	2
185400	0	3	1
185547	0	6	3
185693	0	6	2
185840	0	4	4
185986	0	2	2
186133	0	6	0
186279	0	2	0
186426	1	5	0
186572	0	1	2
186719	0	0	3
186865	0	2	1
187012	0	8	1
187158	0	3	3
187305	0	1	1
187451	0	6	3
187598	0	7	2
187744	0	7	4
187891	0	2	1
188037	0	0	2
188184	0	6	2
188330	0	4	4
188477	0	1	4
188623	0	2	1
188770	0	4	0
188916	0	6	3
189062	0	1	1
189209	0	4	1
189355	0	0	1
189502	0	2	3
189648	0	4	1
189795	0	4	1
189941	0	6	1
190088	0	4	1
190234	0	4	1
190381	0	1	1
190527	0	1	2
190674	1	3	1
190820	0	2	1
190967	0	3	3
191113	0	2	1
191260	0	3	0
191406	0	3	1
191553	0	4	3
191699	0	0	2
191846	0	3	2
191992	0	0	3
192139	1	6	2
192285	0	2	0
192432	0	5	3
192578	0	3	0
192725	0	1	2
192871	0	5	1
193018	0	1	5
193164	0	2	3
193311	1	1	3
193457	0	2	0
193604	0	2	2
193750	1	2	3
193896	0	2	2
194043	0	6	2
194189	0	3	3
194336	0	1	0
194482	0	3	0
194629	0	0	1
194775	0	2	0
194922	0	3	2
195068	0	2	2
195215	0	4	3
195361	0	0	2
195508	0	0	2
195654	0	1	1
195801	0	2	3
195947	0	3	1
196094	0	2	1
196240	0	2	0
196387	0	0	0
196533	0	1	1
196680	0	2	1
196826	0	1	3
196973	0	2	0
197119	0	5	1
197266	0	2	1
197412	0	3	2
197559	0	0	0
197705	0	5	0
197852	0	3	1
197998	0	0	0
198145	0	2	0
198291	0	3	3
198438	0	2	2
198584	0	4	1
198730	0	0	0
198877	0	2	1
199023	0	3	0
199170	0	5	0
199316	1	2	1
199463	1	2	2
199609	0	0	2
199756	0	3	1
199902	0	0	2
200049	0	1	0
200195	0	5	0
200342	0	1	0
200488	1	2	4
200635	0	2	2
200781	0	3	3
200928	0	0	1
201074	0	0	1
201221	0	3	0
201367	0	0	0
201514	0	3	1
201660	0	5	0
201807	0	0	4
201953	0	1	0
202100	0	3	0
202246	0	1	1
202393	0	2	1
202539	1	1	0
202686	1	1	2
202832	0	1	0
202979	0	3	3
203125	0	1	1
203271	0	3	1
203418	0	2	1
203564	0	2	0
203711	0	3	2
203857	0	2	4
204004	0	0	0
204150	0	2	1
204297	0	4	1
204443	0	3	1
204590	0	1	1
204736	0	2	0
204883	0	2	0
205029	1	0	4
205176	0	2	0
205322	0	1	1
205469	1	1	0
205615	0	2	1
205762	0	2	1
205908	0	1	1
206055	0	3	1
206201	0	4	1
206348	0	2	2
206494	0	1	1
206641	0	0	2
206787	0	0	1
206934	0	1	0
207080	0	1	3
207227	0	0	0
207373	0	1	2
207520	0	2	1
207666	1	1	3
207812	0	2	2
207959	0	1	1
208105	0	0	1
208252	0	3	2
208398	0	1	0
208545	1	1	2
208691	0	0	1
208838	0	1	0
208984	0	3	3
209131	0	2	1
209277	0	0	1
209424	0	4	1
209570	0	2	1
209717	0	1	2
209863	0	5	1
210010	0	1	0
210156	0	3	0
210303	0	2	0
210449	0	0	0
210596	0	1	1
210742	0	0	3
210889	0	3	0
211035	0	0	1
211182	0	1	0
211328	0	4	0
211475	0	5	1
211621	0	3	3
211768	0	1	2
211914	0	2	0
212061	1	3	1
212207	0	3	0
212354	0	2	0
212500	0	4	1
212646	0	0	1
212793	0	1	1
212939	0	4	2
213086	0	2	0
213232	0	1	1
213379	0	2	2
213525	0	1	0
213672	0	1	2
213818	0	0	2
213965	0	1	0
214111	0	2	2
214258	0	1	3
214404	0	4	2
214551	1	0	0
214697	0	2	3
214844	0	1	2
214990	0	0	2
215137	0	3	1
215283	1	0	0
215430	0	1	1
215576	0	2	1
215723	0	0	0
215869	0	1	3
216016	0	0	1
216162	0	3	1
216309	0	0	0
216455	0	3	2
216602	0	3	2
216748	0	2	0
216895	2	2	1
217041	0	3	0
217188	0	2	2
217334	0	1	2
217480	0	0	3
217627	0	2	0
217773	0	2	2
217920	1	0	3
218066	0	3	2
218213	0	1	1
218359	0	5	0
218506	0	1	0
218652	0	3	0
218799	0	3	2
218945	0	2	1
219092	0	3	1
219238	0	1	3
219385	0	2	1
219531	0	1	1
219678	0	3	0
219824	0	1	2
219971	0	2	0
220117	0	2	1
220264	0	1	1
220410	0	1	0
220557	0	3	3
220703	0	0	0
220850	0	1	1
220996	0	1	1
221143	0	1	3
221289	0	1	1
221436	0	1	0
221582	0	0	1
221729	0	0	0
221875	0	1	2
222021	0	1	0
222168	0	1	2
222314	0	5	1
222461	0	1	0
222607	0	3	0
222754	0	0	1
222900	0	1	0
223047	0	2	0
223193	0	9	2
223340	0	4	1
223486	0	1	0
223633	0	0	0
223779	1	2	0
223926	0	1	0
224072	0	2	0
224219	1	4	1
224365	0	1	1
224512	0	2	0
224658	0	2	2
224805	0	2	2
224951	0	1	0
225098	0	0	0
225244	0	0	1
225391	0	1	1
225537	0	2	1
225684	0	3	0
225830	0	1	0
225977	0	1	3
226123	0	2	0
226270	0	1	3
226416	0	2	2
226562	0	1	1
226709	0	1	0
226855	0	2	1
227002	0	2	2
227148	0	2	0
227295	0	1	0
227441	0	3	1
227588	0	2	1
227734	0	3	0
227881	0	2	0
228027	0	0	0
228174	0	2	0
228320	0	0	1
228467	0	2	3
228613	0	2	0
228760	0	1	1
228906	1	6	1
229053	0	0	1
229199	0	2	1
229346	0	3	1
229492	0	0	1
229639	0	4	1
229785	0	1	0
229932	1	1	2
230078	0	1	1
230225	1	1	1
230371	0	0	0
230518	0	0	1
230664	0	2	0
230811	0	1	1
230957	0	2	0
231104	0	3	2
231250	0	2	0
231396	1	3	0
231543	0	3	2
231689	0	4	1
231836	0	2	1
231982	0	1	1
232129	0	0	1
232275	0	0	1
232422	0	1	1
232568	0	1	2
232715	0	0	1
232861	0	0	1
233008	0	2	0
233154	0	2	4
233301	0	1	0
233447	0	3	0
233594	0	2	1
233740	0	2	1
233887	0	5	2
234033	0	4	0
234180	0	0	1
234326	0	1	1
234473	0	0	0
234619	0	2	2
234766	0	2	2
234912	1	1	1
235059	0	1	1
235205	0	1	3
235352	0	3	0
235498	0	1	5
235645	0	3	1
235791	0	1	0
235938	0	2	0
236084	0	2	2
236230	0	0	1
236377	0	0	0
236523	0	3	1
236670	0	1	2
236816	0	1	1
236963	0	0	1
237109	0	2	2
237256	1	3	1
237402	0	3	0
237549	0	1	0
237695	0	0	2
237842	0	5	1
237988	0	0	1
238135	0	1	0
238281	0	1	0
238428	0	0	0
238574	0	1	1
238721	0	2	2
238867	0	2	0
239014	0	2	1
239160	0	1	1
239307	0	0	1
239453	0	0	0
239600	0	1	0
239746	0	1	0
239893	0	1	2
240039	0	4	1
240186	0	1	0
240332	0	0	1
240479	0	1	2
240625	1	2	0
240771	0	3	0
240918	0	0	1
241064	0	2	0
241211	0	3	4
241357	0	0	1
241504	0	2	0
241650	0	1	1
241797	0	3	1
241943	0	4	1
242090	0	2	2
242236	1	3	2
242383	0	2	0
242529	0	2	0
242676	0	0	2
242822	0	1	2
242969	0	2	1
243115	0	3	0
243262	0	1	1
243408	0	3	0
243555	0	0	2
243701	0	1	0
243848	1	4	0
243994	0	3	1
244141	0	2	0
244287	0	2	2
244434	0	0	1
244580	0	0	2
244727	0	1	1
244873	0	1	1
245020	0	2	1
245166	0	1	2
245312	1	0	1
245459	0	2	1
245605	0	1	0
245752	0	0	0
245898	0	2	0
246045	0	1	1
246191	0	0	0
246338	0	3	2
246484	0	2	1
246631	0	3	1
246777	0	5	0
246924	0	1	0
247070	1	1	0
247217	0	2	1
247363	0	3	1
247510	0	0	1
247656	0	3	4
247803	0	2	2
247949	0	0	1
248096	0	5	2
248242	0	2	1
248389	0	1	0
248535	0	0	1
248682	0	3	3
248828	0	1	0
248975	0	1	1
249121	0	3	2
249268	0	4	1
249414	0	2	1
249561	0	1	0
249707	1	1	1
249854	0	4	1
250000	0	1	2
250146	0	1	2
250293	0	0	4
250439	0	1	0
250586	0	3	1
250732	0	1	2
250879	0	1	1
251025	0	2	1
251172	1	1	2
251318	0	3	1
251465	0	2	3
251611	0	0	1
251758	0	1	1
251904	0	1	1
252051	0	1	2
252197	0	1	0
252344	0	1	2
252490	0	0	2
252637	0	0	1
252783	0	1	1
252930	0	1	2
253076	0	3	2
253223	0	2	1
253369	0	3	0
253516	0	0	0
253662	0	1	1
253809	0	1	1
253955	0	0	0
254102	0	1	1
254248	0	1	1
254395	0	3	2
254541	0	1	2
254688	0	2	1
254834	0	1	2
254980	0	1	1
255127	0	0	1
255273	0	2	0
255420	0	1	3
255566	0	2	2
255713	0	1	1
255859	0	1	1
256006	0	2	0
256152	0	1	2
256299	0	2	1
256445	0	2	2
256592	0	1	4
256738	0	2	0
256885	0	1	1
257031	0	0	0
257178	0	5	0
257324	0	0	0
257471	0	4	2
257617	0	0	1
257764	0	2	3
257910	0	1	0
258057	0	2	0
258203	0	1	2
258350	1	3	1
258496	0	3	4
258643	0	1	1
258789	0	1	1
258936	0	0	1
259082	1	0	0
259229	0	3	1
259375	0	3	1
259521	0	1	1
259668	0	3	2
259814	0	1	1
259961	0	3	0
260107	0	2	1
260254	0	0	0
260400	0	2	0
260547	0	2	1
260693	0	1	1
260840	0	2	2
260986	1	3	1
261133	0	1	0
261279	0	2	0
261426	0	1	0
261572	0	0	1
261719	0	4	2
261865	0	5	0
262012	0	2	0
262158	0	1	0
262305	0	1	2
262451	0	2	0
262598	0	1	1
262744	0	5	0
262891	0	2	2
263037	0	2	1
263184	0	0	2
263330	1	1	0
263477	0	3	2
263623	0	1	1
263770	0	1	2
263916	0	2	1
264062	1	0	1
264209	0	0	2
264355	0	1	0
264502	0	1	2
264648	0	0	2
264795	1	2	2
264941	0	1	0
265088	0	2	3
265234	0	1	0
265381	0	1	2
265527	0	2	0
265674	0	2	2
265820	0	1	2
265967	3	0	0
266113	0	1	1
266260	0	0	0
266406	1	2	1
266553	0	1	1
266699	0	3	1
266846	0	1	1
266992	0	1	1
267139	0	2	0
267285	0	2	0
267432	0	3	1
267578	0	2	2
267725	0	1	0
267871	0	2	1
268018	0	2	0
268164	0	2	0
268311	0	2	2
268457	0	3	1
268604	0	1	0
268750	0	1	2
268896	0	3	3
269043	0	1	0
269189	0	1	1
269336	0	4	0
269482	0	2	1
269629	0	1	1
269775	1	2	0
269922	0	2	0
270068	0	1	0
270215	0	0	1
270361	1	2	0
270508	0	2	0
270654	0	0	0
270801	0	3	0
270947	0	3	4
271094	0	2	0
271240	1	1	3
271387	1	2	0
271533	1	3	2
271680	0	0	2
271826	0	1	1
271973	0	1	3
272119	1	3	2
272266	1	2	0
272412	0	3	2
272559	0	3	0
272705	0	2	0
272852	0	2	0
272998	0	1	1
273145	0	3	1
273291	0	1	1
273438	0	2	2
273584	0	4	5
273730	0	1	2
273877	0	3	0
274023	0	0	0
274170	0	2	1
274316	0	2	0
274463	0	2	3
274609	1	2	2
274756	0	3	2
274902	0	3	1
275049	0	0	3
275195	0	1	2
275342	0	0	0
275488	1	2	1
275635	0	0	3
275781	0	1	0
275928	0	2	0
276074	0	1	0
276221	0	3	2
276367	0	1	0
276514	0	4	2
276660	0	2	0
276807	0	3	1
276953	0	2	2
277100	1	2	1
277246	0	3	1
277393	0	0	3
277539	0	1	2
277686	1	2	1
277832	0	1	1
277979	0	2	1
278125	0	1	0
278271	1	3	2
278418	1	2	2
278564	0	4	1
278711	0	2	1
278857	0	3	2
279004	1	2	1
279150	0	4	2
279297	0	2	0
279443	0	1	2
279590	0	5	3
279736	0	1	3
279883	0	0	0
280029	0	4	1
280176	1	5	0
280322	0	4	1
280469	0	2	2
280615	0	3	1
280762	0	0	0
280908	0	0	0
281055	0	3	1
281201	0	3	2
281348	0	1	2
281494	0	2	3
281641	1	2	2
281787	0	0	2
281934	1	5	1
282080	0	2	1
282227	1	1	1
282373	0	1	0
282520	1	1	4
282666	0	3	0
282812	2	1	2
282959	1	0	1
283105	0	1	0
283252	1	0	1
283398	0	2	2
283545	2	1	3
283691	0	1	3
283838	0	0	0
283984	1	1	0
284131	0	1	0
284277	0	2	3
284424	2	0	1
284570	0	1	2
284717	2	4	2
284863	0	0	4
285010	1	0	3
285156	0	2	1
285303	1	0	2
285449	0	1	2
285596	0	3	1
285742	0	4	1
285889	0	2	2
286035	2	4	0
286182	1	4	0
286328	0	2	0
286475	0	2	2
286621	0	2	1
286768	2	2	3
286914	0	0	0
287061	2	1	2
287207	0	3	1
287354	0	3	2
287500	1	5	1
287646	1	2	4
287793	1	3	1
287939	1	1	2
288086	0	0	2
288232	1	1	1
288379	0	3	4
288525	0	5	1
288672	1	0	0
288818	0	1	2
288965	1	3	1
289111	1	4	4
289258	3	2	2
289404	0	0	2
289551	2	2	2
289697	0	2	4
289844	0	1	2
289990	0	3	2
290137	0	1	2
290283	3	1	2
290430	2	5	2
290576	0	3	3
290723	0	2	3
290869	1	3	3
291016	2	3	2
291162	0	0	4
291309	2	5	1
291455	1	4	2
291602	0	2	3
291748	3	2	0
291895	0	2	4
292041	1	1	2
292188	0	0	3
292334	1	1	1
292480	0	2	2
292627	0	1	4
292773	1	2	1
292920	1	1	0
293066	3	4	3
293213	1	0	2
293359	2	0	3
293506	2	5	1
293652	3	1	7
293799	1	3	3
293945	2	1	1
294092	0	2	2
294238	2	1	3
294385	1	3	1
294531	0	3	1
294678	4	2	3
294824	0	6	0
294971	0	3	0
295117	2	3	1
295264	2	1	3
295410	1	1	3
295557	1	2	4
295703	3	1	2
295850	1	5	1
295996	2	3	3
296143	1	2	4
296289	3	3	1
296436	0	2	1
296582	1	0	1
296729	3	1	3
296875	2	1	3
297021	2	2	5
297168	1	1	3
297314	2	4	3
297461	2	1	2
297607	3	4	2
297754	1	1	0
297900	1	2	4
298047	2	3	0
298193	0	3	4
298340	1	3	6
298486	1	1	4
298633	2	4	6
298779	3	3	1
298926	1	3	2
299072	2	3	1
299219	1	4	3
299365	1	1	4
299512	3	2	5
299658	1	1	5
299805	2	2	3
299951	3	4	2
300098	3	2	3
300244	2	6	1
300391	2	3	2
300537	1	1	4
300684	6	1	5
300830	3	1	2
300977	3	1	5
301123	3	2	6
301270	1	1	5
301416	3	4	1
301562	2	0	5
301709	1	4	3
301855	4	2	4
302002	2	1	1
302148	6	3	4
302295	4	3	7
302441	4	2	3
302588	5	3	6
302734	5	3	6
302881	3	5	3
303027	1	2	2
303174	1	2	8
303320	4	3	3
303467	2	1	6
303613	8	3	4
303760	3	0	2
303906	2	0	4
304053	6	1	4
304199	3	6	5
304346	4	3	2
304492	8	6	3
304639	7	1	3
304785	6	2	5
304932	9	2	4
305078	4	2	5
305225	9	2	3
305371	4	4	3
305518	7	0	2
305664	7	2	1
305811	5	1	4
305957	8	2	6
306104	6	1	2
306250	13	1	7
306396	5	4	4
306543	11	2	3
306689	9	1	5
306836	9	4	8
306982	7	4	6
307129	8	5	5
307275	6	1	7
307422	7	3	4
307568	9	3	8
307715	9	5	5
307861	5	4	6
308008	8	3	8
308154	5	7	5
308301	10	5	3
308447	7	6	5
308594	13	1	1
308740	13	4	4
308887	7	5	4
309033	14	4	6
309180	14	3	7
309326	11	3	3
309473	7	2	0
309619	17	4	3
309766	10	2	8
309912	14	4	12
310059	7	3	4
310205	13	9	7
310352	11	3	4
310498	16	7	7
310645	12	2	9
310791	8	4	5
310938	14	4	3
311084	9	4	7
311230	14	4	4
311377	22	4	6
311523	15	7	9
311670	12	7	7
311816	16	5	5
311963	11	5	14
312109	8	4	7
312256	12	5	10
312402	12	5	5
312549	14	3	12
312695	26	5	9
312842	17	4	8
312988	15	8	9
313135	18	9	11
313281	13	6	6
313428	9	5	14
313574	18	4	2
313721	14	9	10
313867	9	6	5
314014	15	7	9
314160	14	5	10
314307	18	4	6
314453	17	3	4
314600	8	5	4
314746	9	4	11
314893	23	7	7
315039	13	7	15
315186	8	4	11
315332	11	6	9
315479	11	13	11
315625	13	4	16
315771	18	11	15
315918	15	3	8
316064	17	8	15
316211	17	5	11
316357	15	4	6
316504	15	4	6
316650	7	8	6
316797	13	5	7
316943	17	6	12
317090	17	9	10
317236	18	3	6
317383	18	11	7
317529	21	7	13
317676	20	7	6
317822	20	12	12
317969	11	10	12
318115	13	11	15
318262	12	8	11
318408	16	8	12
318555	13	4	8
318701	16	6	13
318848	10	14	8
318994	18	6	11
319141	14	7	16
319287	8	6	15
319434	16	6	12
319580	10	8	12
319727	11	9	5
319873	13	5	8
320020	15	11	14
320166	16	5	11
320312	12	11	8
320459	14	9	14
320605	20	14	13
320752	10	6	9
320898	9	13	9
321045	17	15	5
321191	8	7	11
321338	9	8	9
321484	9	9	15
321631	12	9	11
321777	8	9	12
321924	11	21	9
322070	13	10	11
322217	14	12	9
322363	13	17	9
322510	13	14	18
322656	10	19	11
322803	8	15	11
322949	5	10	12
323096	12	16	11
323242	4	7	14
323389	4	15	12
323535	14	10	11
323682	11	9	13
323828	6	6	12
323975	12	19	5
324121	8	17	12
324268	5	9	17
324414	7	17	16
324561	5	9	11
324707	6	8	12
324854	12	12	19
325000	8	8	8
325146	4	10	10
325293	8	14	9
325439	10	17	10
325586	7	12	10
325732	5	14	7
325879	7	13	12
326025	10	12	4
326172	7	14	8
326318	11	14	9
326465	4	18	16
326611	9	8	10
326758	7	13	6
326904	9	12	15
327051	2	15	16
327197	6	10	12
327344	10	14	8
327490	7	10	8
327637	4	10	12
327783	7	18	11
327930	7	12	10
328076	4	21	7
328223	11	9	11
328369	5	15	11
328516	7	8	9
328662	6	8	10
328809	2	17	9
328955	8	14	8
329102	7	15	10
329248	7	6	17
329395	6	8	17
329541	11	12	15
329688	4	17	5
329834	2	17	13
329980	6	15	10
330127	8	20	8
330273	5	9	16
330420	5	18	10
330566	2	8	7
330713	6	17	6
330859	5	15	12
331006	6	16	9
331152	4	12	13
331299	6	14	9
331445	4	12	8
331592	3	16	11
331738	4	25	7
331885	5	9	5
332031	2	17	6
332178	2	15	15
332324	3	13	11
332471	3	12	11
332617	1	12	8
332764	4	12	11
332910	3	11	11
333057	5	20	7
333203	3	16	6
333350	3	13	11
333496	4	11	7
333643	1	20	5
333789	6	15	13
333936	7	16	10
334082	3	13	13
334229	4	14	8
334375	5	13	11
334521	6	19	9
334668	7	19	9
334814	4	11	6
334961	5	19	10
335107	0	15	7
335254	2	9	5
335400	1	13	5
335547	1	10	8
335693	2	8	8
335840	4	7	6
335986	5	13	12
336133	2	14	12
336279	3	9	10
336426	2	15	7
336572	1	12	7
336719	1	12	7
336865	5	16	7
337012	3	12	5
337158	4	10	15
337305	1	14	7
337451	3	15	6
337598	0	9	8
337744	1	8	9
337891	1	20	4
338037	2	12	8
338184	2	12	3
338330	3	8	11
338477	3	10	7
338623	0	13	12
338770	3	9	4
338916	3	15	6
339062	3	9	8
339209	2	18	10
339355	3	11	9
339502	0	8	4
339648	5	13	12
339795	1	6	9
339941	4	18	1
340088	4	12	7
340234	2	11	4
340381	3	10	2
340527	3	12	7
340674	2	12	6
340820	0	10	4
340967	4	13	6
341113	2	11	7
341260	1	6	7
341406	1	10	6
341553	2	7	3
341699	4	12	6
341846	1	15	2
341992	2	13	6
342139	3	6	5
342285	1	10	8
342432	0	14	3
342578	1	11	4
342725	4	13	2
342871	1	4	2
343018	2	14	2
343164	2	9	4
343311	4	10	2
343457	4	9	3
343604	0	7	3
343750	1	10	3
343896	1	8	9
344043	5	10	7
344189	0	6	7
344336	5	11	5
344482	1	10	4
344629	3	9	5
344775	3	9	2
344922	3	8	5
345068	2	7	7
345215	2	10	3
345361	1	5	4
345508	3	4	2
345654	0	4	0
345801	2	5	2
345947	1	10	4
346094	2	3	3
346240	2	3	5
346387	2	6	3
346533	1	8	5
346680	3	9	5
346826	1	4	2
346973	0	9	4
347119	2	5	1
347266	2	5	2
347412	3	9	1
347559	1	3	1
347705	0	5	2
347852	2	7	3
347998	2	8	2
348145	1	6	1
348291	0	10	1
348438	3	9	5
348584	3	6	0
348730	1	6	0
348877	2	5	8
349023	2	6	2
349170	4	5	1
349316	4	3	0
349463	5	8	3
349609	4	6	1
349756	0	6	2
349902	0	7	3
350049	0	3	1
350195	2	8	2
350342	2	4	0
350488	1	5	2
350635	2	7	2
350781	2	10	2
350928	1	4	1
351074	0	7	3
351221	5	4	2
351367	2	5	2
351514	1	3	4
351660	3	7	0
351807	3	3	1
351953	4	4	1
352100	2	4	0
352246	1	4	2
352393	3	3	2
352539	4	6	1
352686	2	7	3
352832	0	5	3
352979	2	3	3
353125	4	5	3
353271	3	3	2
353418	0	3	2
353564	2	0	0
353711	5	6	2
353857	0	1	3
354004	0	6	2
354150	4	2	1
354297	3	1	2
354443	3	6	1
354590	2	2	1
354736	2	1	2
354883	0	2	0
355029	5	5	0
355176	4	4	1
355322	0	5	3
355469	0	3	2
355615	5	7	1
355762	2	5	1
355908	4	1	0
356055	6	3	1
356201	2	6	1
356348	0	5	1
356494	1	1	2
356641	2	6	1
356787	5	1	1
356934	2	5	0
357080	1	3	1
357227	2	4	1
357373	1	2	2
357520	3	1	2
357666	1	3	2
357812	1	2	0
357959	3	7	0
358105	2	2	1
358252	2	2	0
358398	2	3	1
358545	4	4	0
358691	0	3	0
358838	2	5	0
358984	1	1	0
359131	2	4	4
359277	0	1	0
359424	0	1	1
359570	0	1	2
359717	0	1	1
359863	1	2	1
360010	2	2	2
360156	5	3	0
360303	0	1	3
360449	3	3	1
360596	0	1	0
360742	0	2	1
360889	1	1	1
361035	0	1	0
361182	3	1	3
361328	1	0	0
361475	0	0	1
361621	2	4	0
361768	0	2	1
361914	1	3	1
362061	2	3	4
362207	1	2	0
362354	0	2	1
362500	2	4	0
362646	1	2	1
362793	0	2	2
362939	2	2	1
363086	1	1	1
363232	2	1	1
363379	1	1	0
363525	2	1	0
363672	2	1	0
363818	0	4	0
363965	0	1	0
364111	2	1	1
364258	3	1	2
364404	2	3	2
364551	4	1	0
364697	2	0	0
364844	2	2	1
364990	3	2	1
365137	1	1	0
365283	1	0	0
365430	3	1	0
365576	0	1	0
365723	5	2	0
365869	2	2	0
366016	3	1	1
366162	2	2	0
366309	1	0	0
366455	1	0	1
366602	2	1	1
366748	1	2	1
366895	0	4	1
367041	1	1	0
367188	1	0	2
367334	2	0	0
367480	2	0	0
367627	1	2	2
367773	0	1	2
367920	1	0	1
368066	2	1	1
368213	2	0	1
368359	0	0	1
368506	0	1	0
368652	0	0	4
368799	5	1	0
368945	2	1	0
369092	0	1	0
369238	1	2	1
369385	1	0	0
369531	3	2	1
369678	5	0	3
369824	1	0	1
369971	0	0	0
370117	1	1	0
370264	3	1	0
370410	2	2	1
370557	0	4	0
370703	2	0	1
370850	2	0	0
370996	1	2	1
371143	2	2	0
371289	3	0	1
371436	1	1	1
371582	2	0	0
371729	1	1	1
371875	1	0	1
372021	3	2	0
372168	2	0	0
372314	2	0	0
372461	2	1	0
372607	3	1	0
372754	0	1	1
372900	0	0	2
373047	0	1	0
373193	3	2	0
373340	2	0	0
373486	0	0	0
373633	1	2	2
373779	1	0	1
373926	2	2	0
374072	2	3	0
374219	2	2	1
374365	3	0	0
374512	1	1	0
374658	1	0	1
374805	1	1	0
374951	3	1	0
375098	2	0	0
375244	1	0	0
375391	1	2	2
375537	3	0	1
375684	1	0	0
375830	1	1	0
375977	2	1	1
376123	1	0	0
376270	1	0	0
376416	1	0	1
376562	2	1	0
376709	0	1	1
376855	2	0	0
377002	2	0	1
377148	1	0	0
377295	2	0	1
377441	2	0	0
377588	0	1	0
377734	0	0	0
377881	4	0	2
378027	1	0	1
378174	1	0	1
378320	1	0	0
378467	1	1	2
378613	1	0	0
378760	4	0	1
378906	2	1	1
379053	3	1	0
379199	1	0	0
379346	3	0	1
379492	1	0	0
379639	3	0	0
379785	0	1	0
379932	1	1	0
380078	1	0	3
380225	1	0	1
380371	0	2	0
380518	0	1	0
380664	1	0	1
380811	3	0	0
380957	2	1	0
381104	1	0	0
381250	0	0	3
381396	1	1	0
381543	1	1	0
381689	1	0	0
381836	1	1	0
381982	0	0	1
382129	1	0	1
382275	3	0	0
382422	1	1	1
382568	3	0	0
382715	1	1	0
382861	2	0	0
383008	3	0	1
383154	1	0	0
383301	0	0	1
383447	0	1	0
383594	3	1	0
383740	2	2	0
383887	1	0	1
384033	1	1	0
384180	0	0	0
384326	0	0	0
384473	2	0	0
384619	0	0	1
384766	1	1	2
384912	1	0	1
385059	3	0	0
385205	2	1	0
385352	0	2	0
385498	2	0	1
385645	0	0	0
385791	1	1	0
385938	1	0	0
386084	0	0	0
386230	1	2	1
386377	2	0	0
386523	1	0	1
386670	1	0	0
386816	2	1	0
386963	0	2	0
387109	0	0	1
387256	0	1	0
387402	1	0	0
387549	1	1	0
387695	2	1	1
387842	3	0	1
387988	2	0	0
388135	0	0	0
388281	6	0	0
388428	0	0	1
388574	3	0	1
388721	1	0	1
388867	3	0	1
389014	2	1	0
389160	3	1	1
389307	2	0	0
389453	7	0	0
389600	0	1	0
389746	1	0	0
389893	0	1	2
390039	2	0	2
390186	0	0	0
390332	1	0	1
390479	1	0	0
390625	1	0	0
390771	2	0	0
390918	1	0	0
391064	3	0	0
391211	2	1	1
391357	1	0	0
391504	2	0	1
391650	2	0	1
391797	1	0	1
391943	3	0	1
392090	1	1	0
392236	1	0	1
392383	0	1	1
392529	3	0	0
392676	3	1	1
[truncated: 2,097 more rows]

## Sheet: 2A
Genotype	RelFitness
Diploid	0.00224531
Diploid	-0.00828171
Diploid	0.00146158
Diploid	-0.066367
Diploid	0.000754254
Diploid	0.000518634
Diploid	-0.000518634
Diploid	0.00290676
Diploid	0.000978692
Diploid	-0.00560727
Diploid	-0.00139091
Diploid	-0.00472246
HapAlpha	-0.0177153
HapAlpha	-0.0172925
HapAlpha	-0.012094
HapAlpha	-0.0150425
HapAlpha	-0.0153748
HapAlpha	-0.0146253
HapAlpha	-0.0111507
HapAlpha	-0.0160987
HapAlpha	-0.0136943
HapAlpha	-0.0182273
HapAlpha	-0.0189922
HapAlpha	-0.0150878
HapAlpha	-0.0165503
HapAlpha	-0.0103824
HapAlpha	-0.0132011
HapAlpha	-0.0129951
HapAlpha	-0.0095481
HapAlpha	-0.0165523
HapAlpha	-0.0124708
HapAlpha	-0.0156314
HapAlpha	-0.0131942
HapAlpha	-0.0170233
HapAlpha	-0.0206404
HapA	-0.02645
HapA	-0.0288344
HapA	-0.0310621
HapA	0.00369319
HapA	-0.0254692
HapA	-0.026149
HapA	-0.0235528
HapA	-0.0258289
HapA	-0.0259787
HapA	-0.0282764
HapA	-0.0285132
HapA	-0.0330148
HapA	-0.0242285
HapA	-0.027778
HapA	-0.0286519
HapA	-0.0277609
HapA	-0.0274648
HapA	-0.0267819
HapA	-0.0292615
HapA	-0.0269059
HapA	-0.0260257
HapA	-0.024163
HapA	-0.0252195
HapA	-0.0256743

## Sheet: 2B
Genotype	RelFitness
Diploid	-0.0146467
Diploid	0.0954317
Diploid	0.0186721
Diploid	-0.0600048
Diploid	0.0100632
Diploid	0.0226305
Diploid	0.0182905
Diploid	-0.015243
Diploid	-0.0100632
Diploid	-0.0313615
Diploid	-0.0335183
Diploid	0.0103879
HapAlpha	0.261191
HapAlpha	0.224291
HapAlpha	0.259318
HapAlpha	0.276963
HapAlpha	0.312729
HapAlpha	0.271952
HapAlpha	0.265711
HapAlpha	0.274628
HapAlpha	0.265187
HapAlpha	0.274521
HapAlpha	0.288334
HapAlpha	0.309614
HapAlpha	0.287863
HapAlpha	0.27734
HapAlpha	0.325763
HapAlpha	0.324498
HapAlpha	0.340682
HapAlpha	0.342818
HapAlpha	0.303561
HapAlpha	0.319237
HapAlpha	0.354721
HapAlpha	0.300041
HapAlpha	0.319762
HapA	0.23598
HapA	0.235811
HapA	0.228082
HapA	0.232183
HapA	0.302806
HapA	0.242309
HapA	0.30041
HapA	0.237616
HapA	0.283175
HapA	0.237433
HapA	0.249805
HapA	0.291656
HapA	0.258678
HapA	0.222841
HapA	0.285018
HapA	0.232665
HapA	0.361493
HapA	0.245217
HapA	0.362921
HapA	0.3183
HapA	0.351798
HapA	0.227121
HapA	0.235809
HapA	0.26953

## Sheet: 3C
Group1	Group2	Fit_diff
2n_MATa	2n	0.208183
2n_MATa	2n	0.207151
2n_MATa	2n	0.213194
2n_MATa	2n	0.209955
2n_MATa	2n	0.212099
2n_MATa	2n	0.203267
2n_MATa	2n	0.204026
2n_MATa	2n	0.204968
2n_MATa	2n	0.219331
2n_MATa	2n	0.205109
2n_MATa	2n	0.212499
2n_MATa	2n	0.211656
2n_MATalpha	2n	0.210563
2n_MATalpha	2n	0.19351
2n_MATalpha	2n	0.199257
2n_MATalpha	2n	0.243326
2n_MATalpha	2n	0.249709
2n_MATalpha	2n	0.259963
1n_MATa	1n	0.224622
1n_MATa	1n	0.230893
1n_MATa	1n	0.237812
1n_MATa	1n	0.22871
1n_MATa	1n	0.236464
1n_MATa	1n	0.234882
1n_MATa	1n	0.236386
1n_MATa	1n	0.241634
1n_MATa	1n	0.241393
1n_MATa	1n	0.233312
1n_MATa	1n	0.235856
1n_MATa	1n	0.240547
1n_MATalpha	1n	0.147976
1n_MATalpha	1n	0.180125
1n_MATalpha	1n	0.172617
1n_MATalpha	1n	0.234806
1n_MATalpha	1n	0.218342
1n_MATalpha	1n	0.205235
1n_MATalpha	1n	0.20349
1n_MATalpha	1n	0.205327
1n_MATalpha	1n	0.196407
1n_MATalpha	1n	0.20134
1n_MATalpha	1n	0.168875
1n_MATalpha	1n	0.208293
2n_MATnull	2n	0.166788
2n_MATnull	2n	0.175542
2n_MATnull	2n	0.170381
2n_MATnull	2n	0.171845
2n_MATnull	2n	0.183396
2n_MATnull	2n	0.174901
2n_MATnull	2n	0.211039
2n_MATnull	2n	0.200936
2n_MATnull	2n	0.204557
2n_MATnull	2n	0.203912
2n_MATnull	2n	0.224137
2n_MATnull	2n	0.212104
1n_MATnull	1n	0.16941
1n_MATnull	1n	0.176483
1n_MATnull	1n	0.186294
1n_MATnull	1n	0.184411
1n_MATnull	1n	0.182692
1n_MATnull	1n	0.184344
1n_MATnull	1n	0.184184
1n_MATnull	1n	0.1919
1n_MATnull	1n	0.187921
1n_MATnull	1n	0.188713
1n_MATnull	1n	0.184173
1n_MATnull	1n	0.18241
1n_MATa	2n_MATa	0.040279
1n_MATa	2n_MATa	0.0465503
1n_MATa	2n_MATa	0.0534686
1n_MATa	2n_MATa	0.0443667
1n_MATa	2n_MATa	0.0521213
1n_MATa	2n_MATa	0.0505388
1n_MATa	2n_MATa	0.052043
1n_MATa	2n_MATa	0.0572903
1n_MATa	2n_MATa	0.0570495
1n_MATa	2n_MATa	0.0489692
1n_MATa	2n_MATa	0.0515129
1n_MATa	2n_MATa	0.0562036
1n_MATalpha	2n_MATalpha	-0.0542432
1n_MATalpha	2n_MATalpha	-0.0220938
1n_MATalpha	2n_MATalpha	-0.0296016
1n_MATalpha	2n_MATalpha	0.0325875
1n_MATalpha	2n_MATalpha	0.0161233
1n_MATalpha	2n_MATalpha	0.00301679
1n_MATalpha	2n_MATalpha	0.00127104
1n_MATalpha	2n_MATalpha	0.00310877
1n_MATalpha	2n_MATalpha	-0.00581129
1n_MATalpha	2n_MATalpha	-0.000878534
1n_MATalpha	2n_MATalpha	-0.0333438
1n_MATalpha	2n_MATalpha	0.00607457
1n	2n	0.0158435
1n	2n	0.0197814
1n	2n	0.0295304
1n	2n	0.0209586
1n	2n	0.0285166
1n	2n	0.034283
1n	2n	0.0210407
1n	2n	0.0308642
1n	2n	0.0213676
1n	2n	0.0282345
1n	2n	0.0280845
1n	2n	0.0149036
1n_MATnull	2n_MATnull	0.00197027
1n_MATnull	2n_MATnull	0.00904354
1n_MATnull	2n_MATnull	0.0188541
1n_MATnull	2n_MATnull	0.0169711
1n_MATnull	2n_MATnull	0.0152524
1n_MATnull	2n_MATnull	0.0169042
1n_MATnull	2n_MATnull	0.0167443
1n_MATnull	2n_MATnull	0.0244601
1n_MATnull	2n_MATnull	0.0204811
1n_MATnull	2n_MATnull	0.0212733
1n_MATnull	2n_MATnull	0.0167332
1n_MATnull	2n_MATnull	0.0149695

## Sheet: 3D
Factor	Estimate	95_confint_lwr	95_confint_upr
Abs_ploidy	0.022769	0.0146639	0.0308747
MAT_spec	0.027611	0.0178025	0.0374188
Cell_type_spec	0.187972	0.176927	0.199018

## Sheet: 4A
Strain	Condition	Extrapolation	Expected_expr	Observed_expr
Evol1	Glucose	CN	408.829	593.836
Evol1	Glucose	CN	408.829	418.577
Evol1	Glucose	CN	408.829	412.198
Evol1	Maltose	CN	1026.03	1586.7
Evol1	Maltose	CN	1026.03	1778.26
Evol1	Maltose	CN	1026.03	1602.78
Evol1	Maltose	Anc_FC	1084.83	1586.7
Evol1	Maltose	Anc_FC	1084.83	1778.26
Evol1	Maltose	Anc_FC	1084.83	1602.78
Evol2	Glucose	CN	408.829	299.883
Evol2	Glucose	CN	408.829	281.062
Evol2	Glucose	CN	408.829	391.713
Evol2	Maltose	CN	1026.03	1773.55
Evol2	Maltose	CN	1026.03	1460.55
Evol2	Maltose	Anc_FC	740.671	1773.55
Evol2	Maltose	Anc_FC	740.671	1460.55

## Sheet: 4B
Row	LFC_Ev1	LFC_Ev2
1	-0.621675	0.132961
2	0.871183	1.34851
3	-0.0847418	0.0710753
4	0.0420227	-0.0740202
5	-0.240464	-0.00209092
6	1.72915	0.471488
7	-0.198927	-0.0444617
8	-0.646118	-0.0326955
9	-0.236901	-0.4457
10	-1.93665	-0.13471
11	-7.20293	-4.5614
12	0.0905011	-0.207476
13	-0.421955	0.0530834
14	-0.432798	0.000698508
15	-0.472027	-0.248709
16	4.45205	5.10044
17	-0.838967	0.0701304
18	-0.711972	-0.142078
19	0.368656	0.0975609
20	-0.172829	-0.177227
21	-0.129442	-0.160161
22	-0.584838	-0.204032
23	-0.502102	-0.30619
24	-0.023146	-0.656434
25	1.08108	0.538713
26	-0.519209	-0.236832
27	-0.304276	-0.192286
28	-0.863559	-0.115248
29	-0.292891	-0.118759
30	-0.700953	-0.316041
31	-0.259506	-0.0742295
32	0.0419666	-0.0190628
33	0.0257614	-0.0459748
34	-0.971982	-0.24142
35	-0.000985042	-0.0647029
36	0.0917087	-0.117953
37	-0.856102	-0.112451
38	-0.681881	-0.416516
39	-0.322381	-0.218449
40	-0.632621	-0.0611444
41	0.210494	-0.0929887
42	-0.198912	-0.39684
43	-0.368294	-0.144101
44	-0.0720161	-0.206176
45	-0.825817	0.0140405
46	-0.00566857	-0.0460659
47	-0.225303	-0.0344598
48	-0.119078	0.0416975
49	0.108499	-0.037608
50	-0.150214	-0.0328797
51	-0.215712	-0.0262899
52	0.114242	-0.10721
53	-0.011313	0.0535797
54	-1.36762	-0.642793
55	-1.47819	-0.7865
56	0.116683	0.321457
57	-3.24321	-1.04989
58	-0.46565	-0.159725
59	-0.236578	-0.0649514
60	-1.36483	-1.04769
61	0.283336	0.015569
62	0.632603	0.470727
63	-0.193234	-0.282798
64	-0.12632	-0.114024
65	-0.926627	-0.584609
66	-0.27474	0.0273608
67	0.1978	0.294602
68	1.15888	-0.0601515
69	-0.956835	-0.688334
70	-0.109361	0.02637
71	-0.148071	-0.0812804
72	-0.986365	-0.138486
73	-0.0132683	-0.186054
74	-0.398364	-0.096234
75	-0.282322	-0.158652
76	-0.432904	-0.0390024
77	1.79007	1.23354
78	0.332138	-0.0586681
79	0.21693	0.0639388
80	-0.141355	0.0257532
81	-0.296675	-0.197251
82	0.221526	0.124399
83	-0.194391	-0.0622734
84	-0.319337	-0.542812
85	0.0350319	0.111911
86	0.13125	0.386434
87	-0.241239	-0.338529
88	-0.360964	-0.44024
89	-0.280369	-0.444326
90	-0.769362	-0.65868
91	-0.106968	-0.121838
92	-0.756491	-0.707911
93	-0.192133	-0.0298012
94	-0.576288	-0.480721
95	-0.429094	-0.244614
96	-0.432688	-0.492634
97	-0.530286	-0.12645
98	-1.13333	-1.11516
99	-2.22512	-0.430497
100	-2.55701	-0.674838
101	-0.206334	-0.049447
102	0.0874606	-0.00602487
103	-0.459924	-0.136083
104	-2.58441	-2.15613
105	-2.09038	-0.542642
106	-0.499856	-0.483561
107	-0.14164	0.0327929
108	-0.628099	-0.351314
109	0.000230841	-0.078362
110	-0.0998611	-0.108909
111	-0.378434	-0.175237
112	-0.217213	-0.135743
113	-0.830942	-0.272906
114	-1.45121	-0.573297
115	-0.242252	-0.105718
116	-0.27331	-0.540068
117	-0.927281	-0.074086
118	-0.40476	-0.125112
119	-0.585445	-0.132377
120	-0.444999	-0.368126
121	-0.201871	-0.0457334
122	0.57406	0.323779
123	0.310739	0.297817
124	-0.487124	-0.181047
125	-1.96407	-0.242736
126	-0.226849	-0.0161197
127	-0.382373	-0.248744
128	0.261547	0.148472
129	-0.408568	-0.0391723
130	1.03748	0.252156
131	-0.486894	-0.546509
132	-0.804943	-0.634446
133	-0.0396414	-0.0332917
134	-0.846792	-0.408029
135	-0.393799	-0.104554
136	-0.143302	0.0245648
137	-0.563445	-0.391422
138	-0.576294	-0.657269
139	-0.101421	-0.195123
140	-0.415536	-0.163831
141	-0.226854	-0.304847
142	-0.354433	-0.225838
143	-0.380612	-0.452642
144	-3.15057	-0.754729
145	-0.238883	-0.286635
146	-0.196131	0.253052
147	3.01081	3.04676
148	-0.0426923	-0.15617
149	-0.135867	-0.0131999
150	-0.745707	-0.553129
151	-1.24888	-0.86288
152	-0.396455	-0.255607
153	-1.44909	-0.308162
154	-0.213411	-0.203321
155	-2.0886	-0.323241
156	-0.544937	-0.649354
157	0.213535	-0.072299
158	-1.4008	-0.564659
159	-0.367784	-0.250738
160	-0.17057	-0.0987684
161	0.139152	-0.0776909
162	0.338177	0.0207861
163	0.678726	0.302613
164	1.12686	0.644882
165	0.454039	0.159303
166	0.157339	-0.0528897
167	-0.130641	0.0374999
168	-0.197388	-0.0299701
169	-0.11064	-0.115911
170	-2.0439	-1.15063
171	0.659581	-0.127737
172	-0.632939	-0.576811
173	-1.07179	-0.119944
174	0.0647241	0.111478
175	-0.427773	-0.267493
176	-4.41739	-1.28184
177	-0.202379	-0.0371297
178	1.33882	0.0811126
179	-0.198203	0.236325
180	-0.305354	0.139885
181	-2.18995	-0.476738
182	-1.69548	-0.592382
183	-0.010454	0.0355765
184	-0.0375519	-0.263995
185	0.113547	0.00647164
186	-0.0561657	-0.0470827
187	-0.146047	0.00173463
188	-0.732766	-0.649157
189	-0.170469	0.132398
190	-0.455362	-0.258685
191	-0.249387	-0.139644
192	-0.0663361	-0.10705
193	-0.96977	-0.179353
194	-1.744	-1.02844
195	-0.049415	-0.00727341
196	0.485763	0.372884
197	0.000519754	0.214184
198	-0.094385	0.243646
199	-0.121438	0.016965
200	-0.0905207	-0.02669
201	-0.259087	-0.0984388
202	-0.268508	0.0224667
203	-0.00855907	-0.166561
204	-0.577265	-0.571546
205	0.521507	0.108891
206	-0.594375	-0.133871
207	0.174946	0.00857893
208	-1.45642	-0.64003
209	-0.237407	-0.179906
210	-0.0510871	-0.0975221
211	1.10202	0.681524
212	-0.122585	0.0701029
213	-1.70607	-0.432792
214	-0.696829	-0.134591
215	-0.0817199	-0.0518006
216	-0.423027	-0.0874459
217	0.291098	0.199384
218	-0.496597	-0.0349681
219	0.409986	-0.231811
220	0.688361	0.4318
221	-0.0476435	-0.0283856
222	0.0673569	0.0712069
223	-0.148157	-0.22389
224	-0.0907207	0.00615598
225	-0.0156838	0.00108784
226	-1.09942	-0.602694
227	-0.067304	-0.134506
228	-0.517464	-0.0685226
229	-0.117583	0.0317099
230	-0.141311	-0.337078
231	0.967488	0.974896
232	-0.479501	-0.193617
233	0.0229757	0.0143983
234	0.0329096	0.163029
235	-2.24892	-1.30244
236	-0.573937	-0.149
237	-0.556585	-0.0765152
238	-0.137674	-0.0488952
239	4.82759	4.7763
240	-0.0203743	-0.112585
241	-0.310869	-0.147026
242	0.974912	0.579241
243	0.160375	-0.247066
244	-0.0578091	0.095326
245	-5.04471	-0.462839
246	-3.48072	-0.403486
247	-2.82015	-0.16034
248	0.418405	0.260335
249	-0.399928	-0.265868
250	-0.259001	-0.0224671
251	-1.93568	-0.438468
252	-0.673545	-0.14802
253	-0.03917	0.0128845
254	-0.142234	-0.108679
255	-0.191106	-0.202307
256	-0.147057	0.0471224
257	0.984228	0.155299
258	-0.103402	-0.0969208
259	-0.217733	-0.119976
260	-0.342659	-0.0299582
261	-0.555861	-0.859434
262	-0.107677	-0.0107268
263	0.126256	0.146133
264	0.19508	0.0793201
265	-1.35943	-0.386742
266	0.353557	0.18039
267	-0.160634	-0.00122143
268	-0.240934	-0.192642
269	-0.124853	-0.0715259
270	-0.318543	-0.0611803
271	-0.449441	-0.150366
272	-0.314241	0.0531145
273	-0.290654	-0.240388
274	-0.14195	0.117953
275	-0.450832	-0.082426
276	-1.37227	-0.19245
277	-0.88484	0.00762603
278	1.57869	1.43815
279	2.66473	0.284579
280	-0.0580397	0.0994161
281	0.770786	0.480115
282	0.95726	0.440538
283	0.383525	0.691765
284	0.142045	0.2357
285	0.0391279	0.30555
286	0.210381	0.617192
287	0.553505	0.562336
288	0.247282	3.57138
289	0.451381	0.0819116
290	0.986717	0.713575
291	0.817171	0.666948
292	-3.85321	-0.138708
293	0.806691	0.819375
294	0.145976	-0.014416
295	-2.3722	-0.254038
296	-1.52866	-0.447749
297	-0.0377606	0.435098
298	0.743241	0.564492
299	1.70919	0.284859
300	-0.265635	0.236082
301	0.307953	0.0699695
302	0.929459	0.889644
303	0.163935	0.330677
304	0.44842	0.0364987
305	-0.0358045	0.22914
306	-0.216984	0.101879
307	0.0120207	-0.0451411
308	-2.18477	-0.783202
309	-0.248208	-0.088212
310	0.13277	0.0469347
311	-0.0355718	-0.0354251
312	-0.0896131	-0.0599606
313	-0.203756	-0.0417847
314	0.074334	0.0189837
315	-0.147067	-0.33582
316	-0.0259736	0.165225
317	0.637956	0.240503
318	-0.0126941	-0.344432
319	0.489953	0.0474628
320	-0.611396	-0.143824
321	-0.30477	0.164389
322	-0.197997	-0.129854
323	-1.26808	-0.281039
324	-0.0626044	-0.323409
325	0.124272	0.0534041
326	-2.74993	-0.381172
327	-1.35371	-0.77995
328	-0.63808	-0.245234
329	-0.0903416	-0.100021
330	1.00173	0.516998
331	-0.434519	-0.386544
332	-0.396534	-0.0050568
333	-1.5948	-0.1373
334	-0.854143	-0.0663249
335	-1.43736	-0.383516
336	-0.123584	-0.174586
337	-0.0662376	-0.0131971
338	-0.348524	-0.0569552
339	0.541813	0.116615
340	-0.397353	-0.289099
341	-0.103665	-0.262948
342	0.0790277	-0.260712
343	-0.406464	-0.175992
344	-0.209244	-0.0739638
345	0.24786	0.848069
346	0.330566	0.00460294
347	0.115038	-0.0855677
348	-0.101559	0.00646593
349	-0.739207	-0.442756
350	-0.421446	-0.0972588
351	0.433137	0.137543
352	0.130659	-0.0166182
353	-0.0283227	-0.0656567
354	0.129005	0.0360282
355	1.37933	0.141944
356	-0.361556	0.0264609
357	-0.0265122	-0.118186
358	-0.102079	0.064519
359	-0.250143	-0.0183362
360	0.530745	0.319802
361	-0.243275	-0.050249
362	-1.40111	-0.253346
363	-0.684642	-0.286762
364	-0.954758	-1.24501
365	0.606518	0.164826
366	1.4808	1.12357
367	-0.345965	-0.223279
368	0.120255	-0.0717575
369	-0.00566207	-0.0811396
370	-0.48609	-0.0266974
371	-0.118721	-0.034656
372	-0.59163	-0.312414
373	0.592049	0.0808331
374	-0.858511	-0.132893
375	-0.0883451	0.0278916
376	-0.260424	-0.26696
377	-0.356292	-0.592015
378	0.00165026	-0.0704846
379	-0.0857931	-0.357795
380	-0.2763	-0.454364
381	-0.151185	-0.125406
382	-0.787621	-0.149266
383	0.0624297	0.24207
384	-0.399611	-0.134089
385	-0.0124804	-0.253989
386	-0.0426979	-0.124479
387	-0.0542584	-0.0361177
388	-0.0183703	-0.088826
389	-0.80022	-1.54357
390	-0.196358	-0.0348637
391	-0.7189	-0.313574
392	-0.278187	-0.0942887
393	-0.778779	-0.122337
394	-1.48354	-0.00305315
395	-1.29581	-0.215204
396	-1.48691	-0.12466
397	0.0212223	0.362359
398	0.54529	0.333108
399	0.20421	0.0450199
400	-0.567186	-0.34836
401	-0.317507	-0.0615318
402	0.0869455	0.0927467
403	0.190746	0.198932
404	-0.446489	0.000860637
405	-0.447274	-0.171255
406	-0.758461	0.140559
407	-1.50774	-1.08432
408	-0.204799	0.0391563
409	0.0197064	-0.0252886
410	-0.183086	0.178275
411	-7.09591	-2.60924
412	-0.24496	-0.204785
413	-0.647241	-0.161278
414	-2.48169	-0.530124
415	-1.29323	-0.125894
416	-0.374977	0.001904
417	0.0688819	0.231036
418	-0.971456	-0.443901
419	-0.0386378	-0.15927
420	-0.25853	-0.134357
421	3.58074	0.221653
422	-0.347165	-0.294156
423	-0.353279	-0.304452
424	-0.114859	0.0604712
425	0.214723	-0.0667657
426	-0.500089	0.0320272
427	-0.55358	-0.214501
428	-1.30721	-0.25973
429	0.62586	1.0354
430	0.153232	-0.0117135
431	-0.0695914	-0.0954246
432	0.692427	0.657775
433	-0.0396612	-0.0483231
434	3.50232	1.95447
435	0.558077	0.207742
436	0.0200476	-0.111202
437	-0.911641	-0.0194047
438	-0.688921	-0.181755
439	0.145012	-0.0941916
440	-0.0921936	-0.0628728
441	0.869951	0.137059
442	2.07367	1.2342
443	0.852112	0.939677
444	0.542658	1.00092
445	-0.13273	-0.400534
446	-0.596103	-0.537929
447	-0.749546	-0.0647329
448	-0.426934	-0.131661
449	-0.58439	0.216656
450	-0.596629	-0.170068
451	0.167511	-0.163067
452	-0.172971	-0.341864
453	-0.0808536	-0.0976407
454	-0.357904	-0.306204
455	-0.0898166	-0.0863149
456	-0.0027944	0.0684652
457	-0.273991	-0.0401959
458	0.0746073	-0.384688
459	-0.497903	-0.133251
460	0.121575	-0.0087062
461	0.0224827	-0.0174545
462	-0.845863	-0.317559
463	-0.835718	-0.128568
464	0.0786363	0.0733089
465	-0.0626303	-0.0356165
466	0.0897361	0.0417258
467	-1.70694	-0.043249
468	-1.11443	-0.262887
469	-0.70627	-0.164008
470	-0.195208	-0.121549
471	-0.0283341	-0.0420406
472	-0.420952	-0.194302
473	-1.1261	-0.0883881
474	-0.804914	-0.232698
475	-0.639707	-0.321733
476	-1.32609	-0.244251
477	0.0906602	0.080023
478	-0.0653212	0.0440157
479	-0.169974	-1.05639
480	0.151701	-0.0189156
481	-0.156039	0.0371406
482	-1.61536	-0.599786
483	-0.877734	-0.482273
484	-0.27839	-0.109212
485	-0.955316	-0.600287
486	-0.557267	-0.161865
487	-1.09348	-0.597233
488	0.25904	0.0266976
489	0.0258114	0.203716
490	1.32457	0.170501
491	1.27767	-0.495795
492	-2.87148	-1.61207
493	-1.13251	0.0580406
494	-0.33779	-0.311652
495	-0.0532899	0.0477908
496	0.412947	0.126683
497	0.190328	0.0300142
498	0.017031	-0.0235038
499	-0.298594	-0.0388487
500	-0.288847	-0.514964
501	-1.77343	-0.337992
502	-0.377786	-0.190122
503	-0.383847	-0.190229
504	0.341645	0.428899
505	-1.49607	-0.162002
506	0.159705	0.0703991
507	-0.27427	-0.144248
508	-4.35099	-4.01087
509	-0.739279	-0.217698
510	0.0871979	-0.172565
511	-0.764885	-0.0895594
512	-1.00168	-0.489389
513	-0.260849	-0.130951
514	0.00889921	-0.0993903
515	-1.72384	-0.133461
516	0.0492223	-0.0896635
517	-0.39936	-0.172678
518	0.35322	0.0120862
519	-0.0646958	-0.238839
520	-0.488198	-0.0414708
521	-0.0741095	0.0355764
522	0.268847	0.100351
523	-0.542897	-0.0871699
524	-0.413592	-0.183324
525	-0.103956	0.0246362
526	-0.0542315	-0.199915
527	-0.2386	-0.0650613
528	-0.594094	-0.260951
529	-0.190792	-0.00992721
530	-0.272119	-0.420901
531	-2.27295	-1.29364
532	1.39668	-0.0278554
533	-0.138285	0.00908012
534	-0.163075	-0.206775
535	-0.16437	-0.177793
536	0.970793	-1.28887
537	-0.400187	-0.404005
538	1.16419	0.0176621
539	-0.295151	-0.622703
540	-0.247293	-0.443616
541	-0.217907	-0.325114
542	0.630032	-0.788329
543	0.0164474	-0.315919
544	-0.300009	-1.39772

## Sheet: 4C
Row	LFC_Ev1	LFC_Ev2
1	0	0
2	1.57869	1.43815
3	0.426824	0.0588378
4	1.2225	1.10159
5	1.26706	1.07604
6	-0.564158	0.0500036
7	2.66473	0.284579
8	0.0580171	0.588873
9	0.624644	0.672166
10	0.6519	0.811822
11	2.32777	1.53653
12	0.722128	0.943735
13	0.991255	0.870611
14	0.319335	0.0968948
15	0.475925	0.634903
16	0.77863	0.864349
17	1.25987	0.795388
18	1.03363	0.998391
19	0.627188	0.721066
20	0.712295	0.578612
21	1.0044	0.901838
22	2.07253	1.23966
23	0.799846	0.567754
24	0.686571	0.741623
25	0.139264	0.126321
26	0.0277622	0
27	0.803166	0.856094
28	0.759689	0.785167
29	0.547932	0.401143
30	0.471932	0.639588
31	-0.0580397	0.0994161
32	0.704208	0.688882
33	0.787972	0.708221
34	-0.16676	-0.174108
35	0.463999	1.12174
36	0.490881	0.578945
37	0.698842	0.0315135
38	1.12342	0.90114
39	0.770786	0.480115
40	0.528828	0.326765
41	0.556237	0.638675
42	0.95726	0.440538
43	0.527705	0.245352
44	0.16323	0.241774
45	0.861369	0.0568949
46	0.00426275	0.166645
47	0.457821	0.0305835
48	0.945318	0.801514
49	0.582236	0.641422
50	1.26956	0.958542
51	0.657941	0.849419
52	0.47281	0.460085
53	0.46004	0.369747
54	0.22531	0.397481
55	1.03046	0.939749
56	0.674479	0.687475
57	0.383525	0.691765
58	0.644453	0.706218
59	0.542291	0.599176
60	0.385611	0.392687
61	0.95547	0.828199
62	-0.135197	-0.00115804
63	1.29802	0.947802
64	0.846951	0.976963
65	0.535305	0.790997
66	0.697363	0.730576
67	-0.0552127	0.0474522
68	1.82534	1.12998
69	1.12216	0.898175
70	0.142045	0.2357
71	0.0391279	0.30555
72	1.09191	0.934215
73	0.466637	0.272812
74	0.600164	0.654092
75	0.378876	0.600681
76	0.56448	0.262945
77	1.05075	1.12936
78	0.821506	0.930719
79	1.03032	1.00535
80	0.614804	0.560488
81	0.210381	0.617192
82	0.69464	0.613657
83	0.387974	0.195486
84	0.788587	0.704808
85	1.49081	1.14982
86	0.310963	0.193404
87	0.388849	0.765365
88	0.343688	0.683397
89	0.89611	0.860532
90	0.882075	0.842856
91	1.07417	0.864064
92	0.894522	0.795651
93	0.854823	0.842537
94	0.433691	0.936333
95	0.738154	0.889042
96	0.825887	0.727926
97	0.892292	0.845566
98	0.370089	0.128691
99	0.553505	0.562336
100	0.247282	3.57138
101	0.937667	0.609954
102	0.617902	0.384791
103	0.415456	0.593574
104	0.25736	0.285493
105	0.0454063	0.0288584
106	1.69311	1.15658
107	0.65373	0.666615
108	1.11244	0.890352
109	0.863012	1.03619
110	0.488617	0.365753
111	0.443652	0.658119
112	0.791131	0.641814
113	0.377981	0.334691
114	0.905092	0.661386
115	1.22554	0.669321
116	0.816487	0.86586
117	0.451381	0.0819116
118	0.760317	0.767777
119	1.39775	1.06467
120	0.710275	0.659972
121	0.986717	0.713575
122	0.388276	0.654946
123	0.997122	0.817531
124	0.0666802	0.023818
125	0.492372	0.873387
126	0.541395	0.677629
127	0.791938	0.70516
128	1.12768	0.876569
129	0.749887	0.878772
130	0.455865	0.291637
131	0.839589	0.712085
132	0.14538	0.618417
133	0.117512	0.0935786
134	0.988037	0.278816
135	0.847183	0.854824
136	0.859916	0.866986
137	1.24734	0.971007
138	0.632289	0.696839
139	0.758714	0.58278
140	0.703058	0.67048
141	1.23205	0.992601
142	0.605236	0.307955
143	0.750962	0.678607
144	1.04258	0.892375
145	0.925034	0.894562
146	1.02051	0.979208
147	0.809017	0.792188
148	0.703085	0.479884
149	1.19822	0.967446
150	0.517246	0.942661
151	0.655116	0.399462
152	0.896384	1.24925
153	0.277018	0.165395
154	0.458851	0.283639
155	0.903715	0.884739
156	1.46069	1.09659
157	0.817171	0.666948
158	1.32486	0.881091
159	0.159029	0.0185618
160	0.0194713	0.0755739
161	0.825361	0.892081
162	0.756335	1.0015
163	0.699344	0.359743
164	0.682826	0.515555
165	-0.607449	-0.0338634
166	0.105344	0.509688
167	0.653381	0.582681
168	0.562724	0.729493
169	1.07838	0.847664
170	1.1395	0.897793
171	0.653896	0.741428
172	0.809864	0.649993
173	0.957242	0.940407
174	1.16035	0.856198
175	0.954525	0.861306
176	0.775545	0.627639
177	0.117679	0.451619
178	0.47354	0.65878
179	0.543403	0.335664
180	0.893194	0.990716
181	0.491036	0.150132
182	-3.85321	-0.138708
183	0.328063	0.13061
184	0.994677	1.02697
185	0.586259	0.569471
186	0.114054	0.499384
187	0.195372	0.485507
188	0.95185	1.07034
189	0.273677	0.526092
190	0.494831	0.0674429
191	1.12352	0.65038
192	1.11334	0.759606
193	0.806691	0.819375
194	0.895077	0.844762
195	0.534903	0.652037
196	0.418159	0.228072
197	0.83491	0.869878
198	0.23795	0.516832
199	1.15823	0.843423
200	0.455396	0.638196
201	0.657175	0.404678
202	0.327953	-0.0215468
203	1.04025	1.0134
204	0.373935	0.427784
205	0.676027	0.417078
206	0.333738	0.576009
207	0.0720584	0.32912
208	1.276	1.31527
209	0.712671	0.389571
210	0.492728	0.741606
211	0.905864	0.847313
212	0.600188	0.380007
213	0.506077	0.329868
214	0.785939	0.553057
215	0.834521	0.763213
216	0.581498	0.747053
217	1.08491	0.655049
218	0.145976	-0.014416
219	0.907412	0.844451
220	0.517111	0.631739
221	0.679428	0.73545
222	0.733745	0.70557
223	0.356274	0.584376
224	1.72141	0.951612
225	1.10099	1.07195
226	0.695399	0.469901
227	0.937063	0.932774
228	1.02718	1.02133
229	0.151062	0.183426
230	0.356787	0.076526
231	0.672804	0.712425
232	0.815701	0.927566
233	1.74033	1.4722
234	0.426659	0.104444
235	0.773313	0.582875
236	-2.3722	-0.254038
237	0.286491	0.22432
238	0.840958	0.761009
239	0.44782	0.143937
240	0.267565	0.754786
241	0.535147	0.173812
242	0.169941	0.249182
243	-1.52866	-0.447749
244	1.26622	1.23858
245	0.472731	0.593252
246	0.591	0.859434
247	0.693107	0.62946
248	0.862261	0.913089
249	-0.819635	-0.229054
250	0.285707	0.696822
251	0.574133	0.835977
252	0.903625	0.780223
253	0.8376	0.708735
254	0.547113	0.78683
255	0.627	0.723561
256	1.18554	1.01866
257	1.12412	0.943177
258	0.773297	0.893594
259	0.636814	0.408097
260	0.286117	0.207119
261	-0.0377606	0.435098
262	0.677213	0.58527
263	0.352269	0.306522
264	0.843353	0.761486
265	0.506723	0.344915
266	0.577821	0.715101
267	0.906358	0.942745
268	1.38192	1.08292
269	0.0666959	-0.0404917
270	-0.0394141	-0.0846222
271	0	0
272	0.672303	0.20809
273	0.110407	-0.00573099
274	0.326187	0.613351
275	0.46619	0.666608
276	0.623808	0.624086
277	0.823143	0.886682
278	0.644523	0.77628
279	0.818968	0.879873
280	1.0738	0.957508
281	0.743241	0.564492
282	0.682809	0.606668
283	-0.185646	-0.0118036
284	1.70919	0.284859
285	-0.265635	0.236082
286	0.87389	0.301599
287	1.00264	0.873596
288	0.398184	0.643889
289	1.63875	1.12008
290	-0.824826	-0.97473
291	0.472511	0.5505
292	0.807124	0.574307
293	0.489407	0.603979
294	0.470922	0.762178
295	0.170443	0.194086
296	1.13303	0.879422
297	0.361149	0.394696
298	1.14579	1.33347
299	0.346246	0.105394
300	-0.0158902	0.0329144
301	1.98949	1.52195
302	0.765869	0.892713
303	0.61586	0.423697
304	0.316485	0.183159
305	1.26231	0.95398
306	0.733136	0.818045
307	0.307953	0.0699695
308	0.311761	0.239714
309	0.142375	0.274502
310	0.339732	0.595357
311	1.00682	0.750949
312	0.341601	0.569838
313	0.488277	0.59405
314	0.675439	0.47839
315	0.658428	0.539328
316	0.760232	0.886418
317	1.01358	0.733443
318	0.939695	0.895622
319	0.357377	0.924974
320	1.03725	1.11609
321	0.35766	0.14126
322	1.58055	0.943315
323	0.762675	0.844115
324	0.929459	0.889644
325	2.09856	0.812256
326	0.418158	0.385532
327	1.74461	1.39833
328	0.878941	0.796459
329	0.754711	0.721374
330	0.472786	0.737284
331	-0.448651	-0.21976
332	-0.0520046	-0.0320295
333	0.56532	0.559004
334	0.799051	1.02012
335	0.980705	0.927356
336	0.647728	0.74869
337	0.738399	0.906133
338	0.195098	0.651246
339	0.235504	0.29566
340	0.0638062	0.100635
341	0.985335	0.767008
342	0.163935	0.330677
343	0.791704	0.677789
344	0.789814	0.606701
345	0.335899	0.773433
346	0.780002	0.378935
347	0.653199	0.428567
348	0.38859	0.309601
349	0.771396	0.855406
350	0.48351	0.812279
351	0.52685	0.510951
352	1.34614	1.14141
353	0.454321	0.882857
354	0.681358	0.794146
355	0.75164	0.752318
356	0.825185	0.813127
357	1.00461	1.02066
358	0.44842	0.0364987
359	1.05981	0.859715
360	1.62159	1.09917
361	0	0.0528209
362	-0.0358045	0.22914
363	-0.216984	0.101879
364	0.0181906	0.0004021
365	0.505312	-0.0405557
366	0.0399999	-0.0365325
367	0.0318625	0.00780432
368	-0.0276214	-0.438676
369	0	0
370	0	0

[truncated: 16 more sheets: 4D, 5B, 5C, S1, S3AB, S3C, S4A, S4B, S5A, S5B, S6A, S6B, S7A, S7B, S8, S9]
